# Supplementary material for: Deficiencies in the formation and regulation of anther cuticle and tryphine contribute to male sterility in cotton PGMS line
Source: BMC Genomics. 2020 Nov 23;21:825. doi: 10.1186/s12864-020-07250-1 (PMC7685665; doi:10.1186/s12864-020-07250-1)
Supplement: Supplementary file 5 — Additional file 5: Table S1. Data Output Quality List. [file 12864_2020_7250_MOESM5_ESM.xlsx]

## Sheet: Sheet1
Table S1 Data Output Quality List
Samples	Total Reads	Mapped Reads	Uniq Mapped Reads	Multiple Map Reads	GC Content	%≥Q30
TTP_W4	50799862	49,576,458 (97.59%)	44,836,033 (88.26%)	4,740,425 (9.33%)	0.4337	0.9183
TTP_W5	50769728	49,671,514 (97.84%)	44,990,080 (88.62%)	4,681,434 (9.22%)	0.4333	0.9158
TTP_W6	50803986	49,849,661 (98.12%)	45,120,546 (88.81%)	4,729,115 (9.31%)	0.434	0.9164
LUNP_W3	50718590	48,321,584 (95.27%)	43,938,016 (86.63%)	4,383,568 (8.64%)	0.4374	0.9111
LUNP_W4	50710888	48,659,535 (95.95%)	44,120,922 (87.00%)	4,538,613 (8.95%)	0.4371	0.9125
LUNP_W8	50765604	49,374,465 (97.26%)	44,837,647 (88.32%)	4,536,818 (8.94%)	0.434	0.9171
BNP_W8	50751720	49,417,689 (97.37%)	43,612,983 (85.93%)	5,804,706 (11.44%)	0.4355	0.9163
BNP_W9	50780866	49,454,343 (97.39%)	43,787,530 (86.23%)	5,666,813 (11.16%)	0.4355	0.9154
BNP_W11	50751234	49,207,020 (96.96%)	43,307,185 (85.33%)	5,899,835 (11.63%)	0.4361	0.9154
TTP_M1	50840486	49,867,617 (98.09%)	45,122,742 (88.75%)	4,744,875 (9.33%)	0.4323	0.9186
TTP_M2	50721026	48,157,591 (94.95%)	43,571,285 (85.90%)	4,586,306 (9.04%)	0.4358	0.9174
TTP_M5	50686402	49,548,790 (97.76%)	44,831,763 (88.45%)	4,717,027 (9.31%)	0.4318	0.9127
LUNP_M2	50707752	49,369,077 (97.36%)	44,443,638 (87.65%)	4,925,439 (9.71%)	0.4343	0.9125
LUNP_M4	50644870	49,238,667 (97.22%)	44,362,044 (87.59%)	4,876,623 (9.63%)	0.4346	0.9103
LUNP_M5	50593240	49,078,449 (97.01%)	44,212,724 (87.39%)	4,865,725 (9.62%)	0.4343	0.9086
BNP_M11	50650700	49,340,616 (97.41%)	44,685,009 (88.22%)	4,655,607 (9.19%)	0.4318	0.9108
BNP_M5	50637576	49,251,756 (97.26%)	44,480,076 (87.84%)	4,771,680 (9.42%)	0.4335	0.9127
BNP_M8	50673856	49,238,547 (97.17%)	44,486,422 (87.79%)	4,752,125 (9.38%)	0.4322	0.9104
