# Supplementary material for: Deficiencies in the formation and regulation of anther cuticle and tryphine contribute to male sterility in cotton PGMS line
Source: BMC Genomics. 2020 Nov 23;21:825. doi: 10.1186/s12864-020-07250-1 (PMC7685665; doi:10.1186/s12864-020-07250-1)
Supplement: Supplementary file 6 — Additional file 6: Table S2. The DEGs classified by K-means clustering. [file 12864_2020_7250_MOESM6_ESM.xlsx]

## Sheet: Sheet1
Table S2 The DEGs classified by K-means clustering
#ID	Clusters	TFs	TTP_WT	LUNP_WT	BNP_WT	TTP_MT	LUNP_MT	BNP_MT	Gene_name	GO_annotation	GO_second_level_annotation	KEGG_annotation	KEGG_pathway_annotation	Swiss_Prot_annotation	NR_annotation
Ghir_A01G013330	C1	#N/A	6.91727	0.896824	0.0774777	2.96417	1.23051	2.70535	ZIP1	Molecular Function: zinc ion transmembrane transporter activity (GO:0005385);; Cellular Component: integral component of membrane (GO:0016021);; Molecular Function: 2-alkenal reductase [NAD(P)] activity (GO:0032440);; Biological Process: oxidation-reduction process (GO:0055114);; Biological Process: zinc II ion transmembrane transport (GO:0071577);;	molecular function: transporter activity (GO:0005215);; biological process: localization (GO:0051179);; cellular component: membrane (GO:0016020);; cellular component: membrane part (GO:0044425);; molecular function: catalytic activity (GO:0003824);; biological process: metabolic process (GO:0008152);; biological process: single-organism process (GO:0044699)	K14709|0|gra:105785535|K14709 solute carrier family 39 (zinc transporter), member 1/2/3 | (RefSeq) zinc transporter 1-like	--	Zinc transporter 1 OS=Arabidopsis thaliana OX=3702 GN=ZIP1 PE=2 SV=1	PREDICTED: zinc transporter 1-like [Gossypium hirsutum]
Ghir_A01G013700	C1	#N/A	3.80139	0	0	1.38372	0	0	ATA1	--	--	--	--	Short-chain dehydrogenase reductase ATA1 OS=Arabidopsis thaliana OX=3702 GN=TA1 PE=2 SV=1	hypothetical protein GOBAR_AA35966 [Gossypium barbadense]
Ghir_A01G013820	C1	#N/A	37.7308	41.7726	4.77331	38.9849	15.3851	10.1708	AT3G18420	Biological Process: chloroplast organization (GO:0009658);; Cellular Component: chloroplast envelope (GO:0009941);; Molecular Function: transferase activity (GO:0016740);;	biological process: cellular process (GO:0009987);; biological process: cellular component organization or biogenesis (GO:0071840);; cellular component: cell (GO:0005623);; cellular component: organelle (GO:0043226);; cellular component: organelle part (GO:0044422);; cellular component: cell part (GO:0044464);; molecular function: catalytic activity (GO:0003824)	--	--	protein SLOW GREEN 1, chloroplastic OS=Arabidopsis thaliana OX=3702 GN=SG1 PE=1 SV=1	PREDICTED: protein SLOW GREEN 1, chloroplastic-like [Gossypium hirsutum]
Ghir_A01G021210	C1	#N/A	117.322	4.08177	6.18302	1.70326	19.465	13.258	HTA12	Cellular Component: nucleosome (GO:0000786);; Molecular Function: DNA binding (GO:0003677);; Cellular Component: nucleus (GO:0005634);; Molecular Function: protein heterodimerization activity (GO:0046982);;	cellular component: cell (GO:0005623);; cellular component: macromolecular complex (GO:0032991);; cellular component: organelle (GO:0043226);; cellular component: organelle part (GO:0044422);; cellular component: cell part (GO:0044464);; molecular function: binding (GO:0005488)	K11251|6.39609e-51|gra:105786471|K11251 histone H2A | (RefSeq) histone H2A-like	--	Probable histone H2A.1 OS=Medicago truncatula OX=3880 GN=MtrDRAFT_AC149210g1v1 PE=3 SV=1	putative histone H2A [Gossypium arboreum]
Ghir_A02G002080	C1	#N/A	892.564	0.864802	0.409291	385.409	0.0558417	0.0240313	AT3G23770	Molecular Function: hydrolase activity, hydrolyzing O-glycosyl compounds (GO:0004553);; Biological Process: carbohydrate metabolic process (GO:0005975);;	molecular function: catalytic activity (GO:0003824);; biological process: metabolic process (GO:0008152)	--	--	Probable glucan endo-1,3-beta-glucosidase A6 OS=Arabidopsis thaliana OX=3702 GN=A6 PE=2 SV=1	PREDICTED: probable glucan endo-1,3-beta-glucosidase A6 [Gossypium hirsutum]
Ghir_A02G005160	C1	#N/A	100.618	0.197977	0.00866633	45.4821	0	0	PGA4	Molecular Function: polygalacturonase activity (GO:0004650);; Biological Process: carbohydrate metabolic process (GO:0005975);; Molecular Function: lyase activity (GO:0016829);;	molecular function: catalytic activity (GO:0003824);; biological process: metabolic process (GO:0008152)	K01213|0|gra:105795640|K01213 galacturan 1,4-alpha-galacturonidase [EC:3.2.1.67] | (RefSeq) exopolygalacturonase-like	Pentose and glucuronate interconversions (ko00040);; Starch and sucrose metabolism (ko00500)	Exopolygalacturonase clone GBGE184 OS=Arabidopsis thaliana OX=3702 GN=PGA3 PE=2 SV=1	hypothetical protein GOBAR_AA12584 [Gossypium barbadense]
Ghir_A02G013960	C1	#N/A	2.63118	0.00944733	0	0	0	0	AT2G44800	Molecular Function: oxidoreductase activity (GO:0016491);; Molecular Function: metal ion binding (GO:0046872);; Biological Process: oxidation-reduction process (GO:0055114);;	molecular function: catalytic activity (GO:0003824);; molecular function: binding (GO:0005488);; biological process: metabolic process (GO:0008152);; biological process: single-organism process (GO:0044699)	--	--	Flavanone 3-dioxygenase 3 OS=Oryza sativa subsp. japonica OX=39947 GN=F3H-3 PE=1 SV=1	PREDICTED: 1-aminocyclopropane-1-carboxylate oxidase 5-like [Gossypium arboreum]
Ghir_A03G017970	C1	#N/A	25.49	8.65079	1.20374	16.5521	3.30809	6.92158	XTH9	Molecular Function: hydrolase activity, hydrolyzing O-glycosyl compounds (GO:0004553);; Cellular Component: cell wall (GO:0005618);; Biological Process: xyloglucan metabolic process (GO:0010411);; Molecular Function: xyloglucan:xyloglucosyl transferase activity (GO:0016762);; Biological Process: cell wall biogenesis (GO:0042546);; Cellular Component: apoplast (GO:0048046);; Biological Process: ce…	molecular function: catalytic activity (GO:0003824);; cellular component: cell (GO:0005623);; cellular component: cell part (GO:0044464);; biological process: metabolic process (GO:0008152);; biological process: cellular process (GO:0009987);; biological process: cellular component organization or biogenesis (GO:0071840);; cellular component: extracellular region (GO:0005576)	K08235|3.08736e-144|gra:105794939|K08235 xyloglucan:xyloglucosyl transferase [EC:2.4.1.207] | (RefSeq) xyloglucan endotransglucosylase/hydrolase protein 9-like	--	Xyloglucan endotransglucosylase/hydrolase protein 9 OS=Arabidopsis thaliana OX=3702 GN=XTH9 PE=2 SV=2	hypothetical protein GOBAR_AA09787 [Gossypium barbadense]
Ghir_A03G021670	C1	#N/A	10.3468	0.923863	1.75119	4.07171	0.911465	1.00861	AT2G21340	Biological Process: drug transmembrane transport (GO:0006855);; Molecular Function: drug transmembrane transporter activity (GO:0015238);; Molecular Function: antiporter activity (GO:0015297);; Cellular Component: integral component of membrane (GO:0016021);;	biological process: single-organism process (GO:0044699);; biological process: response to stimulus (GO:0050896);; biological process: localization (GO:0051179);; molecular function: transporter activity (GO:0005215);; cellular component: membrane (GO:0016020);; cellular component: membrane part (GO:0044425)	--	--	Protein DETOXIFICATION 46, chloroplastic OS=Arabidopsis thaliana OX=3702 GN=DTX46 PE=2 SV=1	PREDICTED: protein DETOXIFICATION 46, chloroplastic-like [Gossypium hirsutum]
Ghir_A03G022180	C1	#N/A	28.638	19.2193	2.02364	1.59063	1.20749	0.414264	GRP2B	Molecular Function: nucleic acid binding (GO:0003676);; Molecular Function: metal ion binding (GO:0046872);;	molecular function: binding (GO:0005488)	K18754|8.82835e-67|gra:105795396|K18754 protein lin-28 | (RefSeq) glycine-rich protein 2	--	Cold shock domain-containing protein 4 OS=Arabidopsis thaliana OX=3702 GN=CSP4 PE=1 SV=1	PREDICTED: glycine-rich protein 2 [Gossypium raimondii]
Ghir_A04G011240	C1	#N/A	88.8531	22.0304	1.40012	63.8089	0.979175	0.908466	AT3G51000	Molecular Function: hydrolase activity (GO:0016787);;	molecular function: catalytic activity (GO:0003824)	--	--	--	hypothetical protein GOBAR_AA02311 [Gossypium barbadense]
Ghir_A05G000600	C1	#N/A	13.3367	2.04556	0.0518673	6.23237	2.15536	0.395667	AT4G25830	Cellular Component: plasma membrane (GO:0005886);; Cellular Component: integral component of membrane (GO:0016021);;	cellular component: cell (GO:0005623);; cellular component: membrane (GO:0016020);; cellular component: cell part (GO:0044464);; cellular component: membrane part (GO:0044425)	--	--	CASP-like protein XL3 OS=Gossypium hirsutum OX=3635 GN=XL3 PE=2 SV=1	PREDICTED: CASP-like protein XL3 [Gossypium arboreum]
Ghir_A05G027730	C1	#N/A	498.224	198.934	0.82892	297.681	18.1933	0.646343	AT1G48750	Cellular Component: membrane (GO:0016020);;	cellular component: membrane (GO:0016020)	--	--	Non-specific lipid-transfer protein 2 OS=Prunus armeniaca OX=36596 PE=1 SV=1	PREDICTED: non-specific lipid-transfer protein 2-like [Gossypium hirsutum]
Ghir_A05G040200	C1	#N/A	72.9179	32.7131	6.05393	70.8988	12.9233	12.3604	AT2G44870	Cellular Component: integral component of membrane (GO:0016021);;	cellular component: membrane (GO:0016020);; cellular component: membrane part (GO:0044425)	--	--	--	PREDICTED: uncharacterized protein LOC107959573 [Gossypium hirsutum]
Ghir_A06G005730	C1	#N/A	35.3822	13.1806	0.241398	28.3626	0.400627	0.164728	AT2G26600	Molecular Function: hydrolase activity, hydrolyzing O-glycosyl compounds (GO:0004553);; Biological Process: carbohydrate metabolic process (GO:0005975);; Cellular Component: integral component of membrane (GO:0016021);;	molecular function: catalytic activity (GO:0003824);; biological process: metabolic process (GO:0008152);; cellular component: membrane (GO:0016020);; cellular component: membrane part (GO:0044425)	--	--	Glucan endo-1,3-beta-glucosidase 11 OS=Arabidopsis thaliana OX=3702 GN=At1g32860 PE=1 SV=1	PREDICTED: glucan endo-1,3-beta-glucosidase 11-like [Gossypium arboreum]
Ghir_A06G006360	C1	#N/A	12.9162	6.16537	0.240034	13.1484	0.456731	0.008633	AT3G24330	Molecular Function: hydrolase activity, hydrolyzing O-glycosyl compounds (GO:0004553);; Cellular Component: nucleus (GO:0005634);; Cellular Component: mitochondrial matrix (GO:0005759);; Biological Process: carbohydrate metabolic process (GO:0005975);; Cellular Component: integral component of membrane (GO:0016021);; Molecular Function: polysaccharide binding (GO:0030247);; Biological Process: tR…	molecular function: catalytic activity (GO:0003824);; cellular component: cell (GO:0005623);; cellular component: organelle (GO:0043226);; cellular component: cell part (GO:0044464);; cellular component: membrane-enclosed lumen (GO:0031974);; cellular component: organelle part (GO:0044422);; biological process: metabolic process (GO:0008152);; cellular component: membrane (GO:0016020);; cellular …	--	--	Glucan endo-1,3-beta-glucosidase 8 OS=Arabidopsis thaliana OX=3702 GN=At1g64760 PE=1 SV=2	PREDICTED: glucan endo-1,3-beta-glucosidase 8-like [Gossypium hirsutum]
Ghir_A07G023590	C1	#N/A	61.5982	2.72428	1.57586	28.8081	2.09527	2.8548	SIP1A	Molecular Function: transporter activity (GO:0005215);; Biological Process: transport (GO:0006810);; Cellular Component: integral component of membrane (GO:0016021);;	molecular function: transporter activity (GO:0005215);; biological process: localization (GO:0051179);; cellular component: membrane (GO:0016020);; cellular component: membrane part (GO:0044425)	K09875|1.21551e-130|gra:105780906|K09875 aquaporin SIP | (RefSeq) aquaporin SIP1-1-like	--	Aquaporin SIP1-1 OS=Zea mays OX=4577 GN=SIP1-1 PE=2 SV=1	aquaporin SIP1-1-like [Gossypium hirsutum]
Ghir_A08G006160	C1	#N/A	21.6877	7.90479	0.55317	23.1477	1.76359	1.65783	AT1G28710	Cellular Component: integral component of membrane (GO:0016021);; Molecular Function: transferase activity (GO:0016740);;	cellular component: membrane (GO:0016020);; cellular component: membrane part (GO:0044425);; molecular function: catalytic activity (GO:0003824)	--	--	Uncharacterized protein At1g28695 OS=Arabidopsis thaliana OX=3702 GN=At1g28695 PE=2 SV=1	PREDICTED: uncharacterized protein At1g28695-like [Gossypium hirsutum]
Ghir_A08G010190	C1	#N/A	4.86822	0	0.0388343	2.12143	0	0	AT5G24318	Biological Process: carbohydrate metabolic process (GO:0005975);; Cellular Component: integral component of membrane (GO:0016021);; Molecular Function: polysaccharide binding (GO:0030247);; Molecular Function: glucan endo-1,3-beta-D-glucosidase activity (GO:0042973);; Cellular Component: anchored component of plasma membrane (GO:0046658);;	biological process: metabolic process (GO:0008152);; cellular component: membrane (GO:0016020);; cellular component: membrane part (GO:0044425);; molecular function: binding (GO:0005488);; molecular function: catalytic activity (GO:0003824);; cellular component: cell (GO:0005623);; cellular component: cell part (GO:0044464)	--	--	Glucan endo-1,3-beta-glucosidase 7 OS=Arabidopsis thaliana OX=3702 GN=At4g34480 PE=1 SV=2	PREDICTED: glucan endo-1,3-beta-glucosidase isoform X1 [Theobroma cacao]
Ghir_A08G016410	C1	#N/A	135.175	28.4384	5.23283	81.8953	12.3845	14.3125	AT2G23910	Molecular Function: 3-beta-hydroxy-delta5-steroid dehydrogenase activity (GO:0003854);; Biological Process: steroid biosynthetic process (GO:0006694);; Biological Process: oxidation-reduction process (GO:0055114);;	molecular function: catalytic activity (GO:0003824);; biological process: metabolic process (GO:0008152);; biological process: single-organism process (GO:0044699)	--	--	Cinnamoyl-CoA reductase-like SNL6 OS=Oryza sativa subsp. japonica OX=39947 GN=SNL6 PE=3 SV=1	PREDICTED: cinnamoyl-CoA reductase 1-like [Gossypium hirsutum]
Ghir_A09G021630	C1	#N/A	429.297	0.372112	0.150522	212.078	0.018706	0.0238597	MEE48	Molecular Function: hydrolase activity, hydrolyzing O-glycosyl compounds (GO:0004553);; Biological Process: carbohydrate metabolic process (GO:0005975);;	molecular function: catalytic activity (GO:0003824);; biological process: metabolic process (GO:0008152)	--	--	Probable glucan endo-1,3-beta-glucosidase A6 OS=Arabidopsis thaliana OX=3702 GN=A6 PE=2 SV=1	PREDICTED: probable glucan endo-1,3-beta-glucosidase A6 [Gossypium arboreum]
Ghir_A09G023860	C1	#N/A	1.53113	0.113091	0.021832	0.724372	0.194049	0.053256	CSLG3	Cellular Component: integral component of membrane (GO:0016021);; Molecular Function: cellulose synthase (UDP-forming) activity (GO:0016760);; Biological Process: cellulose biosynthetic process (GO:0030244);; Biological Process: cell wall organization (GO:0071555);;	cellular component: membrane (GO:0016020);; cellular component: membrane part (GO:0044425);; molecular function: catalytic activity (GO:0003824);; biological process: metabolic process (GO:0008152);; biological process: cellular process (GO:0009987);; biological process: single-organism process (GO:0044699);; biological process: cellular component organization or biogenesis (GO:0071840)	--	--	Cellulose synthase-like protein G3 OS=Arabidopsis thaliana OX=3702 GN=CSLG3 PE=2 SV=2	PREDICTED: cellulose synthase-like protein G2 isoform X1 [Gossypium hirsutum]
Ghir_A10G000970	C1	#N/A	10.8671	1.67376	0.465934	5.22355	0.922637	0.226025	AT1G61860	Molecular Function: protein serine/threonine kinase activity (GO:0004674);; Molecular Function: ATP binding (GO:0005524);; Biological Process: protein phosphorylation (GO:0006468);;	molecular function: catalytic activity (GO:0003824);; biological process: metabolic process (GO:0008152);; biological process: cellular process (GO:0009987);; molecular function: binding (GO:0005488)	--	--	Probable serine/threonine-protein kinase PBL23 OS=Arabidopsis thaliana OX=3702 GN=PBL23 PE=2 SV=1	PREDICTED: serine/threonine-protein kinase PBS1-like [Gossypium hirsutum]
Ghir_A10G007730	C1	#N/A	3.7945	1.84931	0.446486	3.50771	0.850038	1.67811		Biological Process: defense response (GO:0006952);; Molecular Function: ADP binding (GO:0043531);;	biological process: response to stimulus (GO:0050896);; molecular function: binding (GO:0005488)	--	--	Putative disease resistance protein RGA4 OS=Solanum bulbocastanum OX=147425 GN=RGA4 PE=2 SV=1	hypothetical protein GOBAR_AA23876 [Gossypium barbadense]
Ghir_A11G000890	C1	#N/A	18.3988	1.57458	1.83094	9.04135	1.63021	2.55515	AT3G56060	Molecular Function: oxidoreductase activity, acting on CH-OH group of donors (GO:0016614);; Molecular Function: lyase activity (GO:0016829);; Molecular Function: flavin adenine dinucleotide binding (GO:0050660);; Biological Process: oxidation-reduction process (GO:0055114);;	molecular function: catalytic activity (GO:0003824);; biological process: metabolic process (GO:0008152);; biological process: single-organism process (GO:0044699);; molecular function: binding (GO:0005488)	--	--	Protein HOTHEAD OS=Arabidopsis thaliana OX=3702 GN=HTH PE=1 SV=1	PREDICTED: protein HOTHEAD-like [Gossypium hirsutum]
Ghir_A11G012950	C1	#N/A	287.762	60.9447	0.126805	171.738	0.272909	0.0526527	AT3G63095	--	--	--	--	--	PREDICTED: uncharacterized protein LOC105801480 [Gossypium raimondii]
Ghir_A11G026960	C1	#N/A	60.6947	28.3453	1.50626	41.6482	9.93386	1.63201	AT3G22910	Molecular Function: calcium-transporting ATPase activity (GO:0005388);; Molecular Function: ATP binding (GO:0005524);; Cellular Component: integral component of plasma membrane (GO:0005887);; Cellular Component: intracellular membrane-bounded organelle (GO:0043231);; Molecular Function: metal ion binding (GO:0046872);; Biological Process: calcium ion transmembrane transport (GO:0070588);;	molecular function: catalytic activity (GO:0003824);; molecular function: transporter activity (GO:0005215);; biological process: localization (GO:0051179);; molecular function: binding (GO:0005488);; cellular component: cell (GO:0005623);; cellular component: membrane (GO:0016020);; cellular component: membrane part (GO:0044425);; cellular component: cell part (GO:0044464);; cellular component: …	K01537|0|gra:105804648|K01537 Ca2+-transporting ATPase [EC:3.6.3.8] | (RefSeq) putative calcium-transporting ATPase 13, plasma membrane-type	--	Calcium-transporting ATPase 12, plasma membrane-type OS=Arabidopsis thaliana OX=3702 GN=ACA12 PE=2 SV=1	PREDICTED: putative calcium-transporting ATPase 13, plasma membrane-type [Gossypium hirsutum]
Ghir_A11G029580	C1	#N/A	21.494	9.83912	0.115641	21.8813	1.44276	0.664013	AT2G24100	--	--	--	--	--	hypothetical protein GOBAR_AA33637 [Gossypium barbadense]
Ghir_A12G008010	C1	#N/A	2.21926	0.19022	0.19275	0	0.009318	0.0148357	MEE59	Biological Process: embryo development ending in seed dormancy (GO:0009793);;	biological process: reproduction (GO:0000003);; biological process: reproductive process (GO:0022414);; biological process: multicellular organismal process (GO:0032501);; biological process: developmental process (GO:0032502);; biological process: single-organism process (GO:0044699)	--	--	--	PREDICTED: uncharacterized protein LOC107935294 [Gossypium hirsutum]
Ghir_A12G011240	C1	#N/A	8.88001	2.13726	0.193428	6.26818	0.762759	0.604988	AT2G45720	--	--	--	--	--	PREDICTED: uncharacterized protein LOC107923673 [Gossypium hirsutum]
Ghir_A12G014860	C1	#N/A	3.03385	0	0	0.688001	0	0	PPT1	Molecular Function: polyprenyltransferase activity (GO:0002094);; Biological Process: ubiquinone biosynthetic process (GO:0006744);; Biological Process: isoprenoid biosynthetic process (GO:0008299);; Cellular Component: integral component of mitochondrial inner membrane (GO:0031305);;	molecular function: catalytic activity (GO:0003824);; biological process: metabolic process (GO:0008152);; biological process: cellular process (GO:0009987);; biological process: single-organism process (GO:0044699);; cellular component: cell (GO:0005623);; cellular component: membrane (GO:0016020);; cellular component: organelle (GO:0043226);; cellular component: organelle part (GO:0044422);; ce…	K06125|0|gra:105762478|K06125 4-hydroxybenzoate polyprenyltransferase [EC:2.5.1.39] | (RefSeq) 4-hydroxybenzoate polyprenyltransferase, mitochondrial-like	Ubiquinone and other terpenoid-quinone biosynthesis (ko00130)	4-hydroxybenzoate polyprenyltransferase, mitochondrial OS=Arabidopsis thaliana OX=3702 GN=PPT1 PE=2 SV=1	PREDICTED: 4-hydroxybenzoate geranyltransferase 2-like [Gossypium hirsutum]
Ghir_A12G016510	C1	#N/A	9.75985	4.57903	1.68942	8.90313	2.01633	4.71686	TMK1	Molecular Function: protein serine/threonine kinase activity (GO:0004674);; Molecular Function: ATP binding (GO:0005524);; Biological Process: protein phosphorylation (GO:0006468);; Cellular Component: integral component of membrane (GO:0016021);;	molecular function: catalytic activity (GO:0003824);; biological process: metabolic process (GO:0008152);; biological process: cellular process (GO:0009987);; molecular function: binding (GO:0005488);; cellular component: membrane (GO:0016020);; cellular component: membrane part (GO:0044425)	--	--	Receptor protein kinase TMK1 OS=Arabidopsis thaliana OX=3702 GN=TMK1 PE=1 SV=1	PREDICTED: receptor protein kinase TMK1-like [Gossypium hirsutum]
Ghir_A12G017980	C1	#N/A	114.85	17.7176	0.143317	61.9765	0.585289	0.433846	AT1G25510	Molecular Function: aspartic-type endopeptidase activity (GO:0004190);; Biological Process: proteolysis (GO:0006508);; Biological Process: protein catabolic process (GO:0030163);;	molecular function: catalytic activity (GO:0003824);; biological process: metabolic process (GO:0008152)	--	--	Protein ASPARTIC PROTEASE IN GUARD CELL 1 OS=Arabidopsis thaliana OX=3702 GN=ASPG1 PE=1 SV=1	PREDICTED: protein ASPARTIC PROTEASE IN GUARD CELL 1-like [Gossypium hirsutum]
Ghir_A12G019900	C1	#N/A	21.0689	5.19503	1.34036	15.6589	1.88395	3.71561	AT4G24805	Cellular Component: cytoplasm (GO:0005737);; Molecular Function: S-adenosylmethionine-dependent methyltransferase activity (GO:0008757);; Cellular Component: integral component of membrane (GO:0016021);; Biological Process: methylation (GO:0032259);;	cellular component: cell (GO:0005623);; cellular component: cell part (GO:0044464);; molecular function: catalytic activity (GO:0003824);; biological process: metabolic process (GO:0008152);; cellular component: membrane (GO:0016020);; cellular component: membrane part (GO:0044425)	--	--	--	PREDICTED: uncharacterized protein LOC108478599 [Gossypium arboreum]
Ghir_A12G020290	C1	#N/A	50.923	17.6489	0.173097	36.1632	2.41797	0.569808	HVA22E	Cellular Component: integral component of membrane (GO:0016021);;	cellular component: membrane (GO:0016020);; cellular component: membrane part (GO:0044425)	K17279|4.85888e-73|gra:105764801|K17279 receptor expression-enhancing protein 5/6 | (RefSeq) HVA22-like protein e	--	HVA22-like protein e OS=Arabidopsis thaliana OX=3702 GN=HVA22E PE=2 SV=1	hypothetical protein B456_008G207600 [Gossypium raimondii]
Ghir_A13G006960	C1	#N/A	70.9427	0.135266	0.026658	32.7821	0.026567	0.079888		--	--	--	--	--	PREDICTED: proline-rich receptor-like protein kinase PERK2 [Gossypium raimondii]
Ghir_A13G007070	C1	#N/A	32.35	0.18851	0	15.8303	0.104123	0.145942		--	--	--	--	--	putative lipid-binding protein [Gossypium hirsutum]
Ghir_A13G013500	C1	#N/A	34.4669	12.5277	11.6415	28.9242	5.15497	6.47884	RFS1	Molecular Function: galactinol-raffinose galactosyltransferase activity (GO:0047268);;	molecular function: catalytic activity (GO:0003824)	K06617|0|gra:105783700|K06617 raffinose synthase [EC:2.4.1.82] | (RefSeq) probable galactinol--sucrose galactosyltransferase 1	Galactose metabolism (ko00052)	Probable galactinol--sucrose galactosyltransferase 1 OS=Arabidopsis thaliana OX=3702 GN=RFS1 PE=2 SV=1	PREDICTED: probable galactinol--sucrose galactosyltransferase 1 [Gossypium hirsutum]
Ghir_A13G013510	C1	#N/A	38.3744	12.1868	1.16944	39.6297	4.48348	3.86415	AT3G13310	--	--	--	--	Chaperone protein dnaJ 11, chloroplastic OS=Arabidopsis thaliana OX=3702 GN=ATJ11 PE=1 SV=2	PREDICTED: chaperone protein dnaJ 11, chloroplastic-like [Gossypium hirsutum]
Ghir_A13G016490	C1	#N/A	8.40873	3.9751	0.213967	7.31594	1.98341	0.41019	AT3G50150	Cellular Component: membrane (GO:0016020);;	cellular component: membrane (GO:0016020)	--	--	UPF0481 protein At3g47200 OS=Arabidopsis thaliana OX=3702 GN=At3g47200 PE=2 SV=1	PREDICTED: putative UPF0481 protein At3g02645 [Gossypium hirsutum]
Ghir_D01G007130	C1	#N/A	18.1793	6.13091	1.65503	15.6847	2.93855	3.69541	CHL	Biological Process: response to oxidative stress (GO:0006979);; Cellular Component: chloroplast thylakoid membrane (GO:0009535);; Cellular Component: thylakoid lumen (GO:0031977);; Molecular Function: small molecule binding (GO:0036094);;	biological process: response to stimulus (GO:0050896);; cellular component: cell (GO:0005623);; cellular component: membrane (GO:0016020);; cellular component: organelle (GO:0043226);; cellular component: organelle part (GO:0044422);; cellular component: cell part (GO:0044464);; molecular function: binding (GO:0005488)	--	--	Chloroplastic lipocalin OS=Arabidopsis thaliana OX=3702 GN=CHL PE=1 SV=1	PREDICTED: uncharacterized protein LOC105780494 [Gossypium raimondii]
Ghir_D01G014970	C1	#N/A	267.42	0.189221	0.064496	124.558	0.0107033	0.0106367	ATA1	Molecular Function: 3-oxoacyl-[acyl-carrier-protein] reductase (NADPH) activity (GO:0004316);; Biological Process: oxidation-reduction process (GO:0055114);;	molecular function: catalytic activity (GO:0003824);; biological process: metabolic process (GO:0008152);; biological process: single-organism process (GO:0044699)	--	--	Short-chain dehydrogenase reductase ATA1 OS=Arabidopsis thaliana OX=3702 GN=TA1 PE=2 SV=1	PREDICTED: short-chain dehydrogenase reductase ATA1-like [Gossypium hirsutum]
Ghir_D01G015540	C1	#N/A	9.56769	2.80324	0.11357	10.0075	1.30546	0.106474	AT1G14890	Molecular Function: enzyme inhibitor activity (GO:0004857);; Biological Process: negative regulation of catalytic activity (GO:0043086);;	molecular function: molecular function regulator (GO:0098772);; biological process: biological regulation (GO:0065007)	--	--	21 kDa protein OS=Daucus carota OX=4039 PE=2 SV=1	PREDICTED: 21 kDa protein-like [Gossypium hirsutum]
Ghir_D02G005480	C1	#N/A	43.7936	0	0.0283203	20.7019	0	0	PGA4	Molecular Function: polygalacturonase activity (GO:0004650);; Biological Process: carbohydrate metabolic process (GO:0005975);; Molecular Function: lyase activity (GO:0016829);;	molecular function: catalytic activity (GO:0003824);; biological process: metabolic process (GO:0008152)	K01213|0|gra:105795640|K01213 galacturan 1,4-alpha-galacturonidase [EC:3.2.1.67] | (RefSeq) exopolygalacturonase-like	Pentose and glucuronate interconversions (ko00040);; Starch and sucrose metabolism (ko00500)	Exopolygalacturonase clone GBGE184 OS=Arabidopsis thaliana OX=3702 GN=PGA3 PE=2 SV=1	PREDICTED: exopolygalacturonase-like [Gossypium raimondii]
Ghir_D02G006000	C1	#N/A	253.388	69.2295	3.26605	293.007	34.3947	1.94722	AT4G16270	Molecular Function: peroxidase activity (GO:0004601);; Cellular Component: extracellular region (GO:0005576);; Biological Process: response to oxidative stress (GO:0006979);; Cellular Component: integral component of membrane (GO:0016021);; Molecular Function: heme binding (GO:0020037);; Biological Process: hydrogen peroxide catabolic process (GO:0042744);; Molecular Function: metal ion binding (…	molecular function: catalytic activity (GO:0003824);; molecular function: antioxidant activity (GO:0016209);; biological process: metabolic process (GO:0008152);; biological process: cellular process (GO:0009987);; biological process: single-organism process (GO:0044699);; biological process: response to stimulus (GO:0050896);; biological process: detoxification (GO:0098754);; cellular component:…	K00430|0|gra:105796917|K00430 peroxidase [EC:1.11.1.7] | (RefSeq) peroxidase 40	Phenylpropanoid biosynthesis (ko00940)	Peroxidase 40 OS=Arabidopsis thaliana OX=3702 GN=PER40 PE=2 SV=2	peroxidase 40 precursor [Gossypium hirsutum]
Ghir_D02G009090	C1	#N/A	183.198	42.2661	4.91008	116.439	18.7168	15.7882	CB5-B	Cellular Component: integral component of membrane (GO:0016021);; Molecular Function: heme binding (GO:0020037);; Molecular Function: metal ion binding (GO:0046872);;	cellular component: membrane (GO:0016020);; cellular component: membrane part (GO:0044425);; molecular function: binding (GO:0005488)	--	--	Cytochrome b5 OS=Nicotiana tabacum OX=4097 PE=2 SV=1	PREDICTED: cytochrome b5-like [Gossypium hirsutum]
Ghir_D03G003700	C1	#N/A	1.64141	0.0196607	0.0446683	0.472937	0.00693467	0	ABCD1	Molecular Function: ATP binding (GO:0005524);; Cellular Component: integral component of membrane (GO:0016021);; Molecular Function: ATPase activity, coupled to transmembrane movement of substances (GO:0042626);; Biological Process: transmembrane transport (GO:0055085);;	molecular function: binding (GO:0005488);; cellular component: membrane (GO:0016020);; cellular component: membrane part (GO:0044425);; molecular function: catalytic activity (GO:0003824);; molecular function: transporter activity (GO:0005215);; biological process: localization (GO:0051179)	--	--	ABC transporter D family member 1 OS=Arabidopsis thaliana OX=3702 GN=ABCC1 PE=1 SV=1	PREDICTED: ABC transporter D family member 1-like [Gossypium hirsutum]
Ghir_D04G014040	C1	#N/A	28.3122	7.40021	2.36307	20.6473	3.52433	2.2694	AT5G46230	--	--	--	--	--	PREDICTED: uncharacterized protein LOC107898246 [Gossypium hirsutum]
Ghir_D04G015610	C1	#N/A	159.817	35.8229	1.11004	97.451	2.20724	1.12039	AT4G02340	Molecular Function: hydrolase activity (GO:0016787);;	molecular function: catalytic activity (GO:0003824)	--	--	--	PREDICTED: bifunctional epoxide hydrolase 2-like [Gossypium hirsutum]
Ghir_D04G016520	C1	#N/A	143.385	59.5613	0.091612	100.58	0.912194	0	cPT1	Molecular Function: transferase activity, transferring alkyl or aryl (other than methyl) groups (GO:0016765);;	molecular function: catalytic activity (GO:0003824)	K11778|2.62416e-106|gra:105779294|K11778 ditrans,polycis-polyprenyl diphosphate synthase [EC:2.5.1.87] | (RefSeq) dehydrodolichyl diphosphate synthase 6-like	Terpenoid backbone biosynthesis (ko00900)	Dehydrodolichyl diphosphate synthase 6 OS=Arabidopsis thaliana OX=3702 GN=At2g17570 PE=2 SV=2	PREDICTED: dehydrodolichyl diphosphate synthase 6-like [Gossypium hirsutum]
Ghir_D05G008260	C1	#N/A	26.1585	1.43466	0.103465	12.2812	0.181581	0.108372	AT2G27310	Cellular Component: integral component of membrane (GO:0016021);;	cellular component: membrane (GO:0016020);; cellular component: membrane part (GO:0044425)	--	--	F-box protein At2g27310 OS=Arabidopsis thaliana OX=3702 GN=At2g27310 PE=2 SV=1	PREDICTED: F-box protein At2g27310-like [Gossypium hirsutum]
Ghir_D05G028320	C1	#N/A	5.63639	1.47693	0.294396	3.66036	0.554346	0.458127	MES17	Biological Process: indoleacetic acid conjugate metabolic process (GO:0033473);; Biological Process: shoot system development (GO:0048367);; Molecular Function: methyl indole-3-acetate esterase activity (GO:0080030);;	biological process: metabolic process (GO:0008152);; biological process: cellular process (GO:0009987);; biological process: single-organism process (GO:0044699);; biological process: biological regulation (GO:0065007);; biological process: multicellular organismal process (GO:0032501);; biological process: developmental process (GO:0032502);; molecular function: catalytic activity (GO:0003824)	--	--	Methylesterase 17 OS=Arabidopsis thaliana OX=3702 GN=MES17 PE=1 SV=1	PREDICTED: methylesterase 17-like isoform X2 [Gossypium hirsutum]
Ghir_D05G028410	C1	#N/A	5.30675	2.07306	1.91083	5.66941	0.885394	1.00984	EXPA8	Cellular Component: extracellular region (GO:0005576);; Cellular Component: cell wall (GO:0005618);; Biological Process: plant-type cell wall organization (GO:0009664);; Cellular Component: membrane (GO:0016020);;	cellular component: extracellular region (GO:0005576);; cellular component: cell (GO:0005623);; cellular component: cell part (GO:0044464);; biological process: cellular process (GO:0009987);; biological process: cellular component organization or biogenesis (GO:0071840);; cellular component: membrane (GO:0016020)	--	--	Expansin-A8 OS=Arabidopsis thaliana OX=3702 GN=EXPA8 PE=2 SV=1	expansin-A8-like precursor [Gossypium hirsutum]
Ghir_D05G029780	C1	#N/A	41.3074	14.7997	3.09364	34.3104	7.27289	3.10336		--	--	--	--	--	hypothetical protein B456_009G308000 [Gossypium raimondii]
Ghir_D05G031700	C1	#N/A	6.21575	2.73431	0.0389707	4.88653	0	0	ANN5	Molecular Function: calcium ion binding (GO:0005509);; Molecular Function: calcium-dependent phospholipid binding (GO:0005544);; Biological Process: pollen development (GO:0009555);; Biological Process: pollen germination (GO:0009846);; Biological Process: pollen tube growth (GO:0009860);; Molecular Function: actin filament binding (GO:0051015);;	molecular function: binding (GO:0005488);; biological process: multicellular organismal process (GO:0032501);; biological process: developmental process (GO:0032502);; biological process: single-organism process (GO:0044699);; biological process: reproduction (GO:0000003);; biological process: reproductive process (GO:0022414);; biological process: cellular process (GO:0009987);; biological proce…	--	--	Annexin D5 OS=Arabidopsis thaliana OX=3702 GN=ANN5 PE=2 SV=2	PREDICTED: annexin D5-like [Gossypium hirsutum]
Ghir_D06G001220	C1	#N/A	10.4567	2.886	0.334288	4.36206	2.89144	1.66652	CYP82C4	Molecular Function: monooxygenase activity (GO:0004497);; Molecular Function: iron ion binding (GO:0005506);; Cellular Component: integral component of membrane (GO:0016021);; Molecular Function: oxidoreductase activity, acting on paired donors, with incorporation or reduction of molecular oxygen (GO:0016705);; Molecular Function: heme binding (GO:0020037);; Biological Process: oxidation-reductio…	molecular function: catalytic activity (GO:0003824);; biological process: metabolic process (GO:0008152);; biological process: single-organism process (GO:0044699);; molecular function: binding (GO:0005488);; cellular component: membrane (GO:0016020);; cellular component: membrane part (GO:0044425)	--	--	Cytochrome P450 82A3 OS=Glycine max OX=3847 GN=CYP82A3 PE=2 SV=1	PREDICTED: cytochrome P450 CYP82D47-like [Gossypium hirsutum]
Ghir_D06G007460	C1	#N/A	105.084	36.7725	12.2065	86.0805	6.92245	4.13784	MIOX2	Molecular Function: iron ion binding (GO:0005506);; Cellular Component: cytoplasm (GO:0005737);; Biological Process: inositol catabolic process (GO:0019310);; Molecular Function: inositol oxygenase activity (GO:0050113);; Biological Process: oxidation-reduction process (GO:0055114);;	molecular function: binding (GO:0005488);; cellular component: cell (GO:0005623);; cellular component: cell part (GO:0044464);; biological process: metabolic process (GO:0008152);; biological process: cellular process (GO:0009987);; biological process: single-organism process (GO:0044699);; molecular function: catalytic activity (GO:0003824)	K00469|0|gra:105774597|K00469 inositol oxygenase [EC:1.13.99.1] | (RefSeq) inositol oxygenase 4	Ascorbate and aldarate metabolism (ko00053);; Inositol phosphate metabolism (ko00562)	Inositol oxygenase 4 OS=Arabidopsis thaliana OX=3702 GN=MIOX4 PE=2 SV=1	hypothetical protein GOBAR_DD21120 [Gossypium barbadense]
Ghir_D06G023070	C1	#N/A	12.5824	3.68877	0.168312	13.4218	1.04183	0.475988	CYP77B1	Molecular Function: monooxygenase activity (GO:0004497);; Molecular Function: iron ion binding (GO:0005506);; Cellular Component: plasma membrane (GO:0005886);; Molecular Function: oxidoreductase activity, acting on paired donors, with incorporation or reduction of molecular oxygen (GO:0016705);; Molecular Function: heme binding (GO:0020037);; Biological Process: oxidation-reduction process (GO:0…	molecular function: catalytic activity (GO:0003824);; biological process: metabolic process (GO:0008152);; biological process: single-organism process (GO:0044699);; molecular function: binding (GO:0005488);; cellular component: cell (GO:0005623);; cellular component: membrane (GO:0016020);; cellular component: cell part (GO:0044464)	--	--	Cytochrome P450 77A4 OS=Arabidopsis thaliana OX=3702 GN=CYP77A4 PE=2 SV=1	PREDICTED: cytochrome P450 77A4-like [Gossypium hirsutum]
Ghir_D06G023650	C1	#N/A	2.2722	0	0	0.890785	0	0	AT5G14980	Biological Process: lipid metabolic process (GO:0006629);; Cellular Component: membrane (GO:0016020);; Molecular Function: lipase activity (GO:0016298);;	biological process: metabolic process (GO:0008152);; biological process: single-organism process (GO:0044699);; cellular component: membrane (GO:0016020);; molecular function: catalytic activity (GO:0003824)	K01054|0|gra:105771542|K01054 acylglycerol lipase [EC:3.1.1.23] | (RefSeq) caffeoylshikimate esterase-like	Glycerolipid metabolism (ko00561)	Caffeoylshikimate esterase OS=Arabidopsis thaliana OX=3702 GN=CSE PE=1 SV=1	hypothetical protein GOBAR_AA30740 [Gossypium barbadense]
Ghir_D07G003400	C1	#N/A	8.83444	2.61862	0.148306	9.38417	1.14466	0.0963347	AT2G45180	--	--	--	--	14 kDa proline-rich protein DC2.15 OS=Daucus carota OX=4039 PE=2 SV=1	PREDICTED: 14 kDa proline-rich protein DC2.15-like [Gossypium raimondii]
Ghir_D07G005050	C1	#N/A	8.48698	1.77063	1.89586	3.36165	1.08798	1.35544		Cellular Component: integral component of membrane (GO:0016021);;	cellular component: membrane (GO:0016020);; cellular component: membrane part (GO:0044425)	--	--	--	hypothetical protein B456_001G051900 [Gossypium raimondii]
Ghir_D07G005580	C1	#N/A	12.03	0.0127253	0.0322587	5.45046	0.0623497	0.0118793	ABCG40	Molecular Function: ATP binding (GO:0005524);; Cellular Component: plasma membrane (GO:0005886);; Biological Process: lead ion transport (GO:0015692);; Cellular Component: integral component of membrane (GO:0016021);; Molecular Function: ATPase activity (GO:0016887);; Biological Process: abscisic acid transport (GO:0080168);;	molecular function: binding (GO:0005488);; cellular component: cell (GO:0005623);; cellular component: membrane (GO:0016020);; cellular component: cell part (GO:0044464);; biological process: localization (GO:0051179);; cellular component: membrane part (GO:0044425);; molecular function: catalytic activity (GO:0003824);; biological process: single-organism process (GO:0044699)	--	--	Pleiotropic drug resistance protein 1 OS=Nicotiana tabacum OX=4097 GN=PDR1 PE=2 SV=1	PREDICTED: pleiotropic drug resistance protein 1-like isoform X1 [Gossypium raimondii]
Ghir_D07G005600	C1	#N/A	10.0488	0.0178793	0.0148667	4.9838	0.148852	0.0368133	ABCG40	Molecular Function: ATP binding (GO:0005524);; Biological Process: transport (GO:0006810);; Cellular Component: integral component of membrane (GO:0016021);; Molecular Function: ATPase activity (GO:0016887);;	molecular function: binding (GO:0005488);; biological process: localization (GO:0051179);; cellular component: membrane (GO:0016020);; cellular component: membrane part (GO:0044425);; molecular function: catalytic activity (GO:0003824)	--	--	ABC transporter G family member 44 OS=Oryza sativa subsp. japonica OX=39947 GN=ABCG44 PE=2 SV=2	PREDICTED: pleiotropic drug resistance protein 1-like [Gossypium raimondii]
Ghir_D07G012620	C1	#N/A	6.31954	0.588334	0.251703	3.14749	0.876185	1.91673	MLO6	Molecular Function: calmodulin binding (GO:0005516);; Cellular Component: plasma membrane (GO:0005886);; Biological Process: defense response (GO:0006952);; Biological Process: response to biotic stimulus (GO:0009607);; Cellular Component: integral component of membrane (GO:0016021);;	molecular function: binding (GO:0005488);; cellular component: cell (GO:0005623);; cellular component: membrane (GO:0016020);; cellular component: cell part (GO:0044464);; biological process: response to stimulus (GO:0050896);; cellular component: membrane part (GO:0044425)	K08472|0|gra:105793507|K08472 mlo protein | (RefSeq) MLO-like protein 6	--	MLO-like protein 6 OS=Arabidopsis thaliana OX=3702 GN=MLO6 PE=2 SV=2	PREDICTED: MLO-like protein 6 isoform X1 [Gossypium raimondii]
Ghir_D08G003220	C1	#N/A	7.0043	2.76813	0	3.21999	0.0111153	0	SBT5.4	Molecular Function: serine-type endopeptidase activity (GO:0004252);; Biological Process: proteolysis (GO:0006508);;	molecular function: catalytic activity (GO:0003824);; biological process: metabolic process (GO:0008152)	--	--	Subtilisin-like protease SBT5.4 OS=Arabidopsis thaliana OX=3702 GN=SBT5.4 PE=1 SV=1	PREDICTED: subtilisin-like protease SBT5.4 [Gossypium hirsutum]
Ghir_D08G004120	C1	#N/A	24.9779	0.164441	0.478774	11.1681	0.128249	0.806292	GLP10	Cellular Component: extracellular region (GO:0005576);; Cellular Component: cell wall (GO:0005618);; Cellular Component: plasmodesma (GO:0009506);; Biological Process: plasmodesmata-mediated intercellular transport (GO:0010497);; Molecular Function: manganese ion binding (GO:0030145);; Biological Process: oxalate metabolic process (GO:0033609);; Molecular Function: nutrient reservoir activity (GO…	cellular component: extracellular region (GO:0005576);; cellular component: cell (GO:0005623);; cellular component: cell part (GO:0044464);; cellular component: cell junction (GO:0030054);; biological process: cellular process (GO:0009987);; biological process: localization (GO:0051179);; molecular function: binding (GO:0005488);; biological process: metabolic process (GO:0008152);; biological pr…	--	--	Germin-like protein subfamily 2 member 4 OS=Arabidopsis thaliana OX=3702 GN=GLP10 PE=2 SV=1	PREDICTED: germin-like protein subfamily 2 member 4 [Gossypium raimondii]
Ghir_D08G007280	C1	#N/A	191.879	51.9352	0.191699	202.706	9.94474	1.17895	AT5G26330	Molecular Function: electron carrier activity (GO:0009055);; Cellular Component: integral component of membrane (GO:0016021);;	molecular function: electron carrier activity (GO:0009055);; cellular component: membrane (GO:0016020);; cellular component: membrane part (GO:0044425)	--	--	Mavicyanin OS=Cucurbita pepo OX=3663 PE=1 SV=1	PREDICTED: mavicyanin-like isoform X1 [Gossypium raimondii]
Ghir_D08G009910	C1	#N/A	46.0912	1.98101	3.35375	21.4124	0.954819	2.8668	GUS3	Biological Process: carbohydrate metabolic process (GO:0005975);; Cellular Component: membrane (GO:0016020);; Molecular Function: hydrolase activity, acting on glycosyl bonds (GO:0016798);;	biological process: metabolic process (GO:0008152);; cellular component: membrane (GO:0016020);; molecular function: catalytic activity (GO:0003824)	K07964|0|gra:105791045|K07964 heparanase [EC:3.2.1.166] | (RefSeq) heparanase-like protein 3	Glycosaminoglycan degradation (ko00531)	Heparanase-like protein 3 OS=Arabidopsis thaliana OX=3702 GN=At5g34940 PE=2 SV=2	PREDICTED: heparanase-like protein 3 [Gossypium hirsutum]
Ghir_D08G015440	C1	#N/A	174.666	83.7544	3.61248	111.44	13.2006	5.4061	LAP6	Molecular Function: ATP binding (GO:0005524);; Biological Process: metabolic process (GO:0008152);; Molecular Function: naringenin-chalcone synthase activity (GO:0016210);;	molecular function: binding (GO:0005488);; biological process: metabolic process (GO:0008152);; molecular function: catalytic activity (GO:0003824)	--	--	Pentatricopeptide repeat-containing protein At1g02060, chloroplastic OS=Arabidopsis thaliana OX=3702 GN=At1g02060 PE=2 SV=2	PREDICTED: pentatricopeptide repeat-containing protein At1g02060, chloroplastic-like [Gossypium arboreum]
Ghir_D08G017260	C1	#N/A	175.525	43.816	3.5757	124.137	9.78166	11.1761	AT2G23910	Molecular Function: 3-beta-hydroxy-delta5-steroid dehydrogenase activity (GO:0003854);; Biological Process: steroid biosynthetic process (GO:0006694);; Biological Process: oxidation-reduction process (GO:0055114);;	molecular function: catalytic activity (GO:0003824);; biological process: metabolic process (GO:0008152);; biological process: single-organism process (GO:0044699)	--	--	Cinnamoyl-CoA reductase-like SNL6 OS=Oryza sativa subsp. japonica OX=39947 GN=SNL6 PE=3 SV=1	PREDICTED: cinnamoyl-CoA reductase 1-like [Gossypium hirsutum]
Ghir_D09G007130	C1	#N/A	5.20849	0.710708	0.399542	2.33228	0.832034	1.26003	scpl33	Molecular Function: serine-type carboxypeptidase activity (GO:0004185);; Cellular Component: vacuole (GO:0005773);; Biological Process: proteolysis involved in cellular protein catabolic process (GO:0051603);;	molecular function: catalytic activity (GO:0003824);; biological process: metabolic process (GO:0008152);; cellular component: cell (GO:0005623);; cellular component: organelle (GO:0043226);; cellular component: cell part (GO:0044464)	K16297|0|gra:105798902|K16297 serine carboxypeptidase-like clade II [EC:3.4.16.-] | (RefSeq) serine carboxypeptidase-like 33	--	Serine carboxypeptidase-like 26 OS=Oryza sativa subsp. japonica OX=39947 GN=SCP26 PE=2 SV=1	PREDICTED: serine carboxypeptidase-like 33 [Gossypium raimondii]
Ghir_D09G013940	C1	#N/A	3.30077	1.11624	0.163679	0	0	0	ABA2	--	--	--	--	Secoisolariciresinol dehydrogenase (Fragment) OS=Forsythia intermedia OX=55183 PE=1 SV=1	hypothetical protein GOBAR_DD18724 [Gossypium barbadense]
Ghir_D09G018340	C1	#N/A	151.772	0.110712	0.394917	70.8705	0.0142647	1.40282	AT5G62150	Cellular Component: membrane (GO:0016020);;	cellular component: membrane (GO:0016020)	--	--	--	PREDICTED: uncharacterized protein LOC105800110 [Gossypium raimondii]
Ghir_D09G020940	C1	#N/A	525.851	0.348186	0.146902	251.351	0.0398267	0.0138187	MEE48	Molecular Function: hydrolase activity, hydrolyzing O-glycosyl compounds (GO:0004553);; Biological Process: carbohydrate metabolic process (GO:0005975);;	molecular function: catalytic activity (GO:0003824);; biological process: metabolic process (GO:0008152)	--	--	Probable glucan endo-1,3-beta-glucosidase A6 OS=Arabidopsis thaliana OX=3702 GN=A6 PE=2 SV=1	PREDICTED: probable glucan endo-1,3-beta-glucosidase A6 [Gossypium raimondii]
Ghir_D09G024020	C1	#N/A	10.7391	0.115647	0.310607	3.98114	0.0204277	0.0115883	AT3G50400	Cellular Component: membrane (GO:0016020);; Molecular Function: hydrolase activity, acting on ester bonds (GO:0016788);;	cellular component: membrane (GO:0016020);; molecular function: catalytic activity (GO:0003824)	--	--	GDSL esterase/lipase At4g16230 OS=Arabidopsis thaliana OX=3702 GN=At4g16230 PE=3 SV=2	hypothetical protein GOBAR_AA03788 [Gossypium barbadense]
Ghir_D11G000940	C1	#N/A	17.1498	1.44471	5.16811	8.04134	1.03834	5.03646	AT3G56060	Molecular Function: oxidoreductase activity, acting on CH-OH group of donors (GO:0016614);; Molecular Function: lyase activity (GO:0016829);; Molecular Function: flavin adenine dinucleotide binding (GO:0050660);; Biological Process: oxidation-reduction process (GO:0055114);;	molecular function: catalytic activity (GO:0003824);; biological process: metabolic process (GO:0008152);; biological process: single-organism process (GO:0044699);; molecular function: binding (GO:0005488)	--	--	Protein HOTHEAD OS=Arabidopsis thaliana OX=3702 GN=HTH PE=1 SV=1	PREDICTED: protein HOTHEAD-like isoform X1 [Gossypium hirsutum]
Ghir_D11G002600	C1	#N/A	5.38016	1.98445	0.0567083	5.03874	0.948278	0.10437	AT2G45180	--	--	--	--	pEARLI1-like lipid transfer protein 1 OS=Arabidopsis thaliana OX=3702 GN=AZI1 PE=1 SV=1	PREDICTED: 14 kDa proline-rich protein DC2.15-like [Gossypium hirsutum]
Ghir_D11G005460	C1	#N/A	6.85995	2.95534	0.0434447	8.1098	1.31787	0.252073	XTH7	Molecular Function: hydrolase activity, hydrolyzing O-glycosyl compounds (GO:0004553);; Cellular Component: cell wall (GO:0005618);; Biological Process: xyloglucan metabolic process (GO:0010411);; Molecular Function: xyloglucan:xyloglucosyl transferase activity (GO:0016762);; Biological Process: cell wall biogenesis (GO:0042546);; Cellular Component: apoplast (GO:0048046);; Biological Process: ce…	molecular function: catalytic activity (GO:0003824);; cellular component: cell (GO:0005623);; cellular component: cell part (GO:0044464);; biological process: metabolic process (GO:0008152);; biological process: cellular process (GO:0009987);; biological process: cellular component organization or biogenesis (GO:0071840);; cellular component: extracellular region (GO:0005576)	K08235|0|gra:105802249|K08235 xyloglucan:xyloglucosyl transferase [EC:2.4.1.207] | (RefSeq) probable xyloglucan endotransglucosylase/hydrolase protein 7	--	Probable xyloglucan endotransglucosylase/hydrolase protein 7 OS=Arabidopsis thaliana OX=3702 GN=XTH7 PE=2 SV=2	probable xyloglucan endotransglucosylase/hydrolase protein 7 precursor [Gossypium hirsutum]
Ghir_D11G012890	C1	#N/A	183.865	42.0642	0.220116	122.682	0.178165	0.101341	AT3G63095	--	--	--	--	--	PREDICTED: uncharacterized protein LOC107923791 [Gossypium hirsutum]
Ghir_D11G027110	C1	#N/A	37.6514	9.85798	0.4769	29.1552	2.79611	0.694087	AT3G22910	Molecular Function: calcium-transporting ATPase activity (GO:0005388);; Molecular Function: ATP binding (GO:0005524);; Cellular Component: integral component of plasma membrane (GO:0005887);; Cellular Component: intracellular membrane-bounded organelle (GO:0043231);; Molecular Function: metal ion binding (GO:0046872);; Biological Process: calcium ion transmembrane transport (GO:0070588);;	molecular function: catalytic activity (GO:0003824);; molecular function: transporter activity (GO:0005215);; biological process: localization (GO:0051179);; molecular function: binding (GO:0005488);; cellular component: cell (GO:0005623);; cellular component: membrane (GO:0016020);; cellular component: membrane part (GO:0044425);; cellular component: cell part (GO:0044464);; cellular component: …	K01537|0|gra:105804648|K01537 Ca2+-transporting ATPase [EC:3.6.3.8] | (RefSeq) putative calcium-transporting ATPase 13, plasma membrane-type	--	Calcium-transporting ATPase 12, plasma membrane-type OS=Arabidopsis thaliana OX=3702 GN=ACA12 PE=2 SV=1	hypothetical protein GOBAR_DD14372 [Gossypium barbadense]
Ghir_D11G029730	C1	#N/A	30.0389	12.9095	0.0902243	28.7476	2.81224	0.0812567	AT2G24100	--	--	--	--	--	PREDICTED: uncharacterized protein LOC107927239 [Gossypium hirsutum]
Ghir_D11G030140	C1	#N/A	46.8813	0.063377	0.144857	15.0231	0.0542117	0.0109223	IMPA-1	Molecular Function: zinc ion binding (GO:0008270);; Biological Process: protein transport (GO:0015031);; Biological Process: intracellular signal transduction (GO:0035556);; Cellular Component: intracellular part (GO:0044424);; Molecular Function: protein-disulfide reductase activity (GO:0047134);; Biological Process: oxidation-reduction process (GO:0055114);;	molecular function: binding (GO:0005488);; biological process: localization (GO:0051179);; biological process: cellular process (GO:0009987);; biological process: signaling (GO:0023052);; biological process: single-organism process (GO:0044699);; biological process: response to stimulus (GO:0050896);; biological process: biological regulation (GO:0065007);; cellular component: cell (GO:0005623);;…	--	--	Importin subunit alpha OS=Solanum lycopersicum OX=4081 PE=2 SV=2	PREDICTED: uncharacterized protein LOC105761158 isoform X1 [Gossypium raimondii]
Ghir_D11G032980	C1	#N/A	2.7776	0.684878	0.318064	0.588799	0.138281	0.0732793	AT5G36930	--	--	--	--	TMV resistance protein N OS=Nicotiana glutinosa OX=35889 GN=N PE=1 SV=1	PREDICTED: TMV resistance protein N-like [Gossypium raimondii]
Ghir_D11G035190	C1	#N/A	6.36548	2.60605	0.425196	3.81258	0.768257	0.702942	OFP13	--	--	--	--	Transcription repressor OFP13 OS=Arabidopsis thaliana OX=3702 GN=OFP13 PE=1 SV=1	PREDICTED: transcription repressor OFP13-like isoform X1 [Gossypium hirsutum]
Ghir_D12G000390	C1	#N/A	9.35886	0.0167857	0	3.48664	0	0.0329487	AT3G22600	Biological Process: lipid transport (GO:0006869);; Molecular Function: lipid binding (GO:0008289);; Cellular Component: integral component of membrane (GO:0016021);;	biological process: single-organism process (GO:0044699);; biological process: localization (GO:0051179);; molecular function: binding (GO:0005488);; cellular component: membrane (GO:0016020);; cellular component: membrane part (GO:0044425)	--	--	--	hypothetical protein GOBAR_DD01656 [Gossypium barbadense]
Ghir_D12G001190	C1	#N/A	254.814	32.4278	58.3714	163.557	3.28574	1.66212	AT1G21070	Molecular Function: nucleotide-sugar transmembrane transporter activity (GO:0005338);; Biological Process: carbohydrate transport (GO:0008643);; Biological Process: nucleotide-sugar transport (GO:0015780);; Cellular Component: integral component of membrane (GO:0016021);; Biological Process: nucleotide transmembrane transport (GO:1901679);;	molecular function: transporter activity (GO:0005215);; biological process: single-organism process (GO:0044699);; biological process: localization (GO:0051179);; cellular component: membrane (GO:0016020);; cellular component: membrane part (GO:0044425)	--	--	UDP-rhamnose/UDP-galactose transporter 1 OS=Arabidopsis thaliana OX=3702 GN=URGT1 PE=1 SV=1	PREDICTED: UDP-galactose transporter 2-like [Gossypium hirsutum]
Ghir_D12G012010	C1	#N/A	2.59487	0	0.020111	0.025242	0	0		--	--	--	--	Putative ripening-related protein 2 OS=Oryza sativa subsp. japonica OX=39947 GN=Os02g0637000 PE=3 SV=1	hypothetical protein GOBAR_DD31380 [Gossypium barbadense]
Ghir_D12G013950	C1	#N/A	137.875	26.3359	2.16292	79.7955	10.4887	6.14552	AT2G47485	--	--	--	--	--	PREDICTED: uncharacterized protein LOC107946048 [Gossypium hirsutum]
Ghir_D12G015030	C1	#N/A	2.40443	0.0435153	0	0.670519	0.088151	0.0119357	PPT1	Molecular Function: polyprenyltransferase activity (GO:0002094);; Biological Process: ubiquinone biosynthetic process (GO:0006744);; Biological Process: isoprenoid biosynthetic process (GO:0008299);; Cellular Component: integral component of mitochondrial inner membrane (GO:0031305);;	molecular function: catalytic activity (GO:0003824);; biological process: metabolic process (GO:0008152);; biological process: cellular process (GO:0009987);; biological process: single-organism process (GO:0044699);; cellular component: cell (GO:0005623);; cellular component: membrane (GO:0016020);; cellular component: organelle (GO:0043226);; cellular component: organelle part (GO:0044422);; ce…	K06125|0|gra:105762478|K06125 4-hydroxybenzoate polyprenyltransferase [EC:2.5.1.39] | (RefSeq) 4-hydroxybenzoate polyprenyltransferase, mitochondrial-like	Ubiquinone and other terpenoid-quinone biosynthesis (ko00130)	4-hydroxybenzoate polyprenyltransferase, mitochondrial OS=Arabidopsis thaliana OX=3702 GN=PPT1 PE=2 SV=1	PREDICTED: 4-hydroxybenzoate polyprenyltransferase, mitochondrial-like [Gossypium hirsutum]
Ghir_D12G018270	C1	#N/A	105.519	25.5594	0.244583	62.5855	1.04997	0.474376	AT1G25510	Molecular Function: aspartic-type endopeptidase activity (GO:0004190);; Biological Process: proteolysis (GO:0006508);; Biological Process: protein catabolic process (GO:0030163);;	molecular function: catalytic activity (GO:0003824);; biological process: metabolic process (GO:0008152)	--	--	Protein ASPARTIC PROTEASE IN GUARD CELL 1 OS=Arabidopsis thaliana OX=3702 GN=ASPG1 PE=1 SV=1	PREDICTED: protein ASPARTIC PROTEASE IN GUARD CELL 1-like [Gossypium hirsutum]
Ghir_D12G027180	C1	#N/A	9.10852	0	0.0158803	3.96819	0.0250083	0.052078	AT5G52270	Molecular Function: SNARE binding (GO:0000149);; Molecular Function: SNAP receptor activity (GO:0005484);; Biological Process: exocytosis (GO:0006887);; Biological Process: vesicle fusion (GO:0006906);; Cellular Component: integral component of membrane (GO:0016021);; Cellular Component: SNARE complex (GO:0031201);;	molecular function: binding (GO:0005488);; biological process: cellular process (GO:0009987);; biological process: single-organism process (GO:0044699);; biological process: localization (GO:0051179);; biological process: cellular component organization or biogenesis (GO:0071840);; cellular component: membrane (GO:0016020);; cellular component: membrane part (GO:0044425);; cellular component: cel…	K08517|6.1031e-140|gra:105765547|K08517 vesicle transport protein SEC22 | (RefSeq) 25.3 kDa vesicle transport protein	SNARE interactions in vesicular transport (ko04130);; Phagosome (ko04145)	25.3 kDa vesicle transport protein OS=Arabidopsis thaliana OX=3702 GN=SEC22 PE=2 SV=1	PREDICTED: 25.3 kDa vesicle transport protein isoform X1 [Gossypium raimondii]
Ghir_D12G029060	C1	#N/A	66.2884	19.1311	3.49509	58.427	8.46065	9.04595	RAC10	Molecular Function: GTP binding (GO:0005525);; Cellular Component: intracellular (GO:0005622);; Biological Process: small GTPase mediated signal transduction (GO:0007264);; Cellular Component: integral component of membrane (GO:0016021);;	molecular function: binding (GO:0005488);; cellular component: cell (GO:0005623);; cellular component: cell part (GO:0044464);; biological process: cellular process (GO:0009987);; biological process: signaling (GO:0023052);; biological process: single-organism process (GO:0044699);; biological process: response to stimulus (GO:0050896);; biological process: biological regulation (GO:0065007);; ce…	K04392|4.55112e-141|gra:105765747|K04392 Ras-related C3 botulinum toxin substrate 1 | (RefSeq) RacA; rac-like GTP-binding protein ARAC8	Phagosome (ko04145);; AGE-RAGE signaling pathway in diabetic complications (ko04933)	Rac-like GTP-binding protein 3 OS=Oryza sativa subsp. japonica OX=39947 GN=RAC3 PE=2 SV=1	PREDICTED: rac-like GTP-binding protein ARAC8 isoform X1 [Gossypium raimondii]
Ghir_D13G001080	C1	#N/A	5.01729	0.077099	0	1.43871	0	0.0514083		--	--	--	--	--	PREDICTED: uncharacterized protein LOC105784601 [Gossypium raimondii]
Ghir_D13G003810	C1	#N/A	3.90117	1.16215	0.379893	0.446968	0.158478	0.040027	SQN	Biological Process: protein peptidyl-prolyl isomerization (GO:0000413);; Molecular Function: peptidyl-prolyl cis-trans isomerase activity (GO:0003755);; Biological Process: protein folding (GO:0006457);;	biological process: metabolic process (GO:0008152);; biological process: cellular process (GO:0009987);; molecular function: catalytic activity (GO:0003824)	K05864|0|gra:105783767|K05864 peptidyl-prolyl isomerase D [EC:5.2.1.8] | (RefSeq) peptidyl-prolyl cis-trans isomerase CYP40-like	--	Peptidyl-prolyl cis-trans isomerase CYP40 OS=Arabidopsis thaliana OX=3702 GN=CYP40 PE=2 SV=1	PREDICTED: peptidyl-prolyl cis-trans isomerase CYP40-like isoform X1 [Gossypium raimondii]
Ghir_D13G013760	C1	#N/A	19.2078	0.613109	0.868444	9.49608	6.16609	1.64724		--	--	--	--	--	hypothetical protein GOBAR_DD32500 [Gossypium barbadense]
Ghir_A01G000600	C2	#N/A	0	1.5336	0	0	0.466987	0	COBL6	Biological Process: cellulose microfibril organization (GO:0010215);; Cellular Component: integral component of membrane (GO:0016021);; Biological Process: cell growth (GO:0016049);; Cellular Component: anchored component of membrane (GO:0031225);;	biological process: cellular process (GO:0009987);; biological process: single-organism process (GO:0044699);; biological process: cellular component organization or biogenesis (GO:0071840);; cellular component: membrane (GO:0016020);; cellular component: membrane part (GO:0044425);; biological process: growth (GO:0040007)	--	--	COBRA-like protein 6 OS=Arabidopsis thaliana OX=3702 GN=COBL6 PE=2 SV=2	PREDICTED: COBRA-like protein 6 [Gossypium arboreum]
Ghir_A01G001960	C2	#N/A	5.17423	75.4953	0.0253777	16.7522	1.03039	0		Biological Process: lipid transport (GO:0006869);; Molecular Function: lipid binding (GO:0008289);;	biological process: single-organism process (GO:0044699);; biological process: localization (GO:0051179);; molecular function: binding (GO:0005488)	--	--	Non-specific lipid-transfer protein 13 OS=Arabidopsis thaliana OX=3702 GN=LTP13 PE=2 SV=1	PREDICTED: non-specific lipid-transfer protein 13-like [Gossypium hirsutum]
Ghir_A01G002100	C2	#N/A	52.2774	58.1977	17.5207	50.4952	28.6914	22.6336	AT1G01630	Molecular Function: transporter activity (GO:0005215);; Cellular Component: intracellular (GO:0005622);; Biological Process: transport (GO:0006810);; Cellular Component: integral component of membrane (GO:0016021);;	molecular function: transporter activity (GO:0005215);; cellular component: cell (GO:0005623);; cellular component: cell part (GO:0044464);; biological process: localization (GO:0051179);; cellular component: membrane (GO:0016020);; cellular component: membrane part (GO:0044425)	--	--	Phosphatidylinositol/phosphatidylcholine transfer protein SFH2 OS=Arabidopsis thaliana OX=3702 GN=SFH2 PE=3 SV=1	PREDICTED: random slug protein 5 [Gossypium hirsutum]
Ghir_A01G003110	C2	#N/A	0.120963	14.8312	1.08935	0.0276527	2.96865	1.51575	GA2OX6	Molecular Function: iron ion binding (GO:0005506);; Cellular Component: membrane (GO:0016020);; Biological Process: gibberellin catabolic process (GO:0045487);; Molecular Function: C-19 gibberellin 2-beta-dioxygenase activity (GO:0052634);; Biological Process: oxidation-reduction process (GO:0055114);;	molecular function: binding (GO:0005488);; cellular component: membrane (GO:0016020);; biological process: metabolic process (GO:0008152);; biological process: cellular process (GO:0009987);; biological process: single-organism process (GO:0044699);; molecular function: catalytic activity (GO:0003824)	K04125|4.78525e-156|gra:105775471|K04125 gibberellin 2-oxidase [EC:1.14.11.13] | (RefSeq) gibberellin 2-beta-dioxygenase 2-like	Diterpenoid biosynthesis (ko00904)	Gibberellin 2-beta-dioxygenase 2 OS=Pisum sativum OX=3888 GN=GA2OX2 PE=2 SV=1	hypothetical protein GOBAR_AA31645 [Gossypium barbadense]
Ghir_A01G008320	C2	#N/A	14.3667	134.543	2.95332	17.3615	17.2144	10.2354	FPS1	Molecular Function: dimethylallyltranstransferase activity (GO:0004161);; Biological Process: isoprenoid biosynthetic process (GO:0008299);;	molecular function: catalytic activity (GO:0003824);; biological process: metabolic process (GO:0008152);; biological process: cellular process (GO:0009987);; biological process: single-organism process (GO:0044699)	K00787|0|gra:105782206|K00787 farnesyl diphosphate synthase [EC:2.5.1.1 2.5.1.10] | (RefSeq) farnesyl pyrophosphate synthase 2-like	Terpenoid backbone biosynthesis (ko00900)	Farnesyl pyrophosphate synthase 2 OS=Lupinus albus OX=3870 GN=FPS2 PE=2 SV=1	PREDICTED: farnesyl pyrophosphate synthase 2-like [Gossypium arboreum]
Ghir_A01G008890	C2	#N/A	1.15597	136.512	8.26589	1.20079	36.7561	9.14006	AT1G16310	Molecular Function: cation transmembrane transporter activity (GO:0008324);; Cellular Component: integral component of membrane (GO:0016021);; Biological Process: cation transmembrane transport (GO:0098655);;	molecular function: transporter activity (GO:0005215);; biological process: localization (GO:0051179);; cellular component: membrane (GO:0016020);; cellular component: membrane part (GO:0044425)	--	--	Metal tolerance protein 10 OS=Arabidopsis thaliana OX=3702 GN=MTP10 PE=2 SV=1	PREDICTED: metal tolerance protein 10-like [Gossypium arboreum]
Ghir_A01G009260	C2	#N/A	9.44154	28.5077	0.993354	11.4206	2.64262	2.48229	AT1G21050	--	--	--	--	Protein MIZU-KUSSEI 1 OS=Arabidopsis thaliana OX=3702 GN=MIZ1 PE=1 SV=1	hypothetical protein GOBAR_DD32712 [Gossypium barbadense]
Ghir_A01G009620	C2	#N/A	7.6253	45.4361	10.7346	7.62408	22.6836	10.4727	AT5G42250	Molecular Function: zinc ion binding (GO:0008270);; Molecular Function: oxidoreductase activity (GO:0016491);; Biological Process: oxidation-reduction process (GO:0055114);;	molecular function: binding (GO:0005488);; molecular function: catalytic activity (GO:0003824);; biological process: metabolic process (GO:0008152);; biological process: single-organism process (GO:0044699)	K00121|2.80816e-163|gra:105783931|K00121 S-(hydroxymethyl)glutathione dehydrogenase / alcohol dehydrogenase [EC:1.1.1.284 1.1.1.1] | (RefSeq) alcohol dehydrogenase-like 7	Glycolysis / Gluconeogenesis (ko00010);; Fatty acid degradation (ko00071);; Tyrosine metabolism (ko00350);; Carbon metabolism (ko01200)	Alcohol dehydrogenase-like 7 OS=Arabidopsis thaliana OX=3702 GN=At5g42250 PE=2 SV=1	PREDICTED: alcohol dehydrogenase-like 7 [Gossypium hirsutum]
Ghir_A01G010780	C2	#N/A	0	4.18114	0.0439263	0.0497633	1.41231	0.163812	COR27	--	--	--	--	--	PREDICTED: uncharacterized protein LOC107917589 [Gossypium hirsutum]
Ghir_A01G011850	C2	#N/A	2.11537	9.63427	0.469345	2.41835	3.16835	2.34026	AT3G57400	Cellular Component: ribosome (GO:0005840);; Molecular Function: methyltransferase activity (GO:0008168);; Cellular Component: integral component of membrane (GO:0016021);; Biological Process: methylation (GO:0032259);;	cellular component: cell (GO:0005623);; cellular component: macromolecular complex (GO:0032991);; cellular component: organelle (GO:0043226);; cellular component: cell part (GO:0044464);; molecular function: catalytic activity (GO:0003824);; cellular component: membrane (GO:0016020);; cellular component: membrane part (GO:0044425);; biological process: metabolic process (GO:0008152)	--	--	--	PREDICTED: uncharacterized protein LOC107916784 [Gossypium hirsutum]
Ghir_A01G014600	C2	#N/A	5.92453	31.5658	1.40649	6.9636	7.15599	3.9097		Cellular Component: integral component of membrane (GO:0016021);;	cellular component: membrane (GO:0016020);; cellular component: membrane part (GO:0044425)	--	--	--	hypothetical protein B456_002G179300 [Gossypium raimondii]
Ghir_A01G015800	C2	#N/A	5.90052	8157.8	475.555	4.1076	2968.08	759.516	AT2G21110	--	--	--	--	Dirigent protein 4 OS=Arabidopsis thaliana OX=3702 GN=DIR4 PE=2 SV=1	hypothetical protein GOBAR_AA07034 [Gossypium barbadense]
Ghir_A01G017770	C2	LBD	0	3.16664	0.330427	0.0219483	1.08805	0.523324	LBD42	--	--	--	--	LOB domain-containing protein 41 OS=Arabidopsis thaliana OX=3702 GN=LBD41 PE=2 SV=1	LOB domain-containing 41 -like protein [Gossypium arboreum]
Ghir_A01G017870	C2	#N/A	10.7458	36.527	2.55822	9.69377	16.7734	9.3211	KCS6	Biological Process: fatty acid biosynthetic process (GO:0006633);; Cellular Component: integral component of membrane (GO:0016021);; Molecular Function: transferase activity, transferring acyl groups other than amino-acyl groups (GO:0016747);;	biological process: metabolic process (GO:0008152);; biological process: cellular process (GO:0009987);; biological process: single-organism process (GO:0044699);; cellular component: membrane (GO:0016020);; cellular component: membrane part (GO:0044425);; molecular function: catalytic activity (GO:0003824)	K15397|0|gra:105786120|K15397 3-ketoacyl-CoA synthase [EC:2.3.1.199] | (RefSeq) KCS13; 3-ketoacyl-CoA synthase 6	Fatty acid elongation (ko00062)	3-ketoacyl-CoA synthase 6 OS=Arabidopsis thaliana OX=3702 GN=CUT1 PE=1 SV=1	3-ketoacyl-CoA synthase 6-like [Gossypium hirsutum]
Ghir_A01G022730	C2	#N/A	3.72268	26.6774	0.693861	3.58358	4.92492	1.01726	AT1G20530	--	--	--	--	Nitrate regulatory gene2 protein OS=Arabidopsis thaliana OX=3702 GN=NRG2 PE=1 SV=1	chromosome segregation suda [Gossypium arboreum]
Ghir_A02G002270	C2	#N/A	14.0237	256.976	0.367085	36.248	11.1077	0.101443		Molecular Function: DNA binding (GO:0003677);; Cellular Component: nucleus (GO:0005634);;	molecular function: binding (GO:0005488);; cellular component: cell (GO:0005623);; cellular component: organelle (GO:0043226);; cellular component: cell part (GO:0044464)	--	--	--	ATPase 10, plasma membrane-type -like protein [Gossypium arboreum]
Ghir_A02G003840	C2	#N/A	2.54848	3.01399	0.391862	1.67052	1.13575	0.735652	AHL20	--	--	--	--	AT-hook motif nuclear-localized protein 20 OS=Arabidopsis thaliana OX=3702 GN=AHL20 PE=2 SV=1	PREDICTED: AT-hook motif nuclear-localized protein 20-like [Gossypium hirsutum]
Ghir_A02G004780	C2	#N/A	0	25.6226	0	0	0.860485	0	AT4G15630	Cellular Component: plasma membrane (GO:0005886);; Cellular Component: integral component of membrane (GO:0016021);;	cellular component: cell (GO:0005623);; cellular component: membrane (GO:0016020);; cellular component: cell part (GO:0044464);; cellular component: membrane part (GO:0044425)	--	--	CASP-like protein 1E1 OS=Glycine max OX=3847 PE=2 SV=1	PREDICTED: CASP-like protein 1E1 [Gossypium hirsutum]
Ghir_A02G006250	C2	#N/A	26.5614	27.7145	0.539441	27.4065	8.28053	4.03		Cellular Component: integral component of membrane (GO:0016021);;	cellular component: membrane (GO:0016020);; cellular component: membrane part (GO:0044425)	--	--	Snakin-2 OS=Solanum tuberosum OX=4113 GN=SN2 PE=1 SV=1	PREDICTED: snakin-2-like [Gossypium hirsutum]
Ghir_A02G007060	C2	#N/A	1.41072	7.11971	0.738617	0.904778	1.31054	2.1333	ATHM2	Cellular Component: cell (GO:0005623);; Biological Process: glycerol ether metabolic process (GO:0006662);; Molecular Function: protein disulfide oxidoreductase activity (GO:0015035);; Biological Process: cell redox homeostasis (GO:0045454);; Biological Process: oxidation-reduction process (GO:0055114);;	cellular component: cell (GO:0005623);; biological process: metabolic process (GO:0008152);; biological process: single-organism process (GO:0044699);; molecular function: catalytic activity (GO:0003824);; biological process: cellular process (GO:0009987);; biological process: biological regulation (GO:0065007)	K03671|1.79414e-114|gra:105797097|K03671 thioredoxin 1 | (RefSeq) thioredoxin M-type, chloroplastic-like	--	Thioredoxin M-type, chloroplastic OS=Spinacia oleracea OX=3562 PE=1 SV=2	PREDICTED: thioredoxin M-type, chloroplastic-like [Gossypium hirsutum]
Ghir_A02G009160	C2	#N/A	0.822143	3.34281	0.3407	1.19676	1.17385	0.958473	AT2G30695	Biological Process: protein folding (GO:0006457);; Cellular Component: chloroplast (GO:0009507);; Biological Process: protein transport (GO:0015031);;	biological process: cellular process (GO:0009987);; cellular component: cell (GO:0005623);; cellular component: organelle (GO:0043226);; cellular component: cell part (GO:0044464);; biological process: localization (GO:0051179)	--	--	--	PREDICTED: uncharacterized protein LOC107951325 [Gossypium hirsutum]
Ghir_A02G011070	C2	#N/A	0.0644413	4.08333	0.108007	0.497446	0.0737003	0.0271193	CHX18	Molecular Function: solute:proton antiporter activity (GO:0015299);; Cellular Component: integral component of membrane (GO:0016021);; Biological Process: hydrogen ion transmembrane transport (GO:1902600);;	molecular function: transporter activity (GO:0005215);; biological process: single-organism process (GO:0044699);; biological process: localization (GO:0051179);; cellular component: membrane (GO:0016020);; cellular component: membrane part (GO:0044425)	--	--	Cation/H(+) antiporter 18 OS=Arabidopsis thaliana OX=3702 GN=CHX18 PE=2 SV=1	PREDICTED: cation/H(+) antiporter 18-like [Gossypium hirsutum]
Ghir_A02G011270	C2	#N/A	1.80889	12.6475	1.41161	1.77061	3.24591	4.41768		Molecular Function: peroxidase activity (GO:0004601);; Molecular Function: calcium ion binding (GO:0005509);; Cellular Component: integral component of membrane (GO:0016021);; Molecular Function: oxidoreductase activity, acting on NAD(P)H, oxygen as acceptor (GO:0050664);; Biological Process: oxidation-reduction process (GO:0055114);; Biological Process: cellular oxidant detoxification (GO:009886…	molecular function: catalytic activity (GO:0003824);; molecular function: antioxidant activity (GO:0016209);; biological process: metabolic process (GO:0008152);; biological process: cellular process (GO:0009987);; biological process: single-organism process (GO:0044699);; biological process: response to stimulus (GO:0050896);; biological process: detoxification (GO:0098754);; molecular function:…	K13447|0|gra:105788273|K13447 respiratory burst oxidase [EC:1.6.3.- 1.11.1.-] | (RefSeq) respiratory burst oxidase homolog protein A-like	Plant-pathogen interaction (ko04626)	Respiratory burst oxidase homolog protein F OS=Arabidopsis thaliana OX=3702 GN=RBOHF PE=1 SV=1	PREDICTED: respiratory burst oxidase homolog protein A-like [Gossypium hirsutum]
Ghir_A02G012730	C2	#N/A	38.9899	25.7745	5.76549	28.3739	5.19071	2.60554	CDI	Cellular Component: cytosol (GO:0005829);; Biological Process: pollen germination (GO:0009846);; Biological Process: pollen tube growth (GO:0009860);; Molecular Function: transferase activity (GO:0016740);;	cellular component: cell (GO:0005623);; cellular component: cell part (GO:0044464);; biological process: reproduction (GO:0000003);; biological process: reproductive process (GO:0022414);; biological process: multicellular organismal process (GO:0032501);; biological process: single-organism process (GO:0044699);; biological process: cellular process (GO:0009987);; biological process: development…	--	--	Protein CDI OS=Arabidopsis thaliana OX=3702 GN=CDI PE=2 SV=1	PREDICTED: protein CDI-like [Gossypium hirsutum]
Ghir_A02G013310	C2	#N/A	5.24132	11.426	2.20739	4.61476	3.12582	3.24385	AT1G52155	Cellular Component: integral component of membrane (GO:0016021);;	cellular component: membrane (GO:0016020);; cellular component: membrane part (GO:0044425)	--	--	--	PREDICTED: uncharacterized protein LOC107951928 [Gossypium hirsutum]
Ghir_A02G014490	C2	ZF-HD	4.05405	2.43595	0.488094	3.83859	1.16067	0.611976	MEE68	Molecular Function: DNA binding (GO:0003677);;	molecular function: binding (GO:0005488)	--	--	Zinc-finger homeodomain protein 1 OS=Oryza sativa subsp. indica OX=39946 GN=ZHD1 PE=3 SV=1	PREDICTED: zinc-finger homeodomain protein 2-like isoform X1 [Gossypium hirsutum]
Ghir_A02G014990	C2	#N/A	238.748	169.062	2.20651	258.006	51.4503	10.4735	CYP78A7	Molecular Function: iron ion binding (GO:0005506);; Cellular Component: integral component of membrane (GO:0016021);; Molecular Function: heme binding (GO:0020037);; Molecular Function: flavonoid 3',5'-hydroxylase activity (GO:0033772);; Biological Process: secondary metabolite biosynthetic process (GO:0044550);; Biological Process: oxidation-reduction process (GO:0055114);;	molecular function: binding (GO:0005488);; cellular component: membrane (GO:0016020);; cellular component: membrane part (GO:0044425);; molecular function: catalytic activity (GO:0003824);; biological process: metabolic process (GO:0008152);; biological process: single-organism process (GO:0044699)	K20619|0|gra:105787873|K20619 cytochrome P450 family 78 subfamily A | (RefSeq) cytochrome P450 78A7-like	--	Cytochrome P450 78A7 OS=Arabidopsis thaliana OX=3702 GN=CYP78A7 PE=2 SV=1	hypothetical protein GOBAR_AA22837 [Gossypium barbadense]
Ghir_A02G016100	C2	#N/A	0.280863	2.022	0.00267333	0.0600587	0.0776267	0	AT2G22620	Biological Process: carbohydrate metabolic process (GO:0005975);; Molecular Function: lyase activity (GO:0016829);; Molecular Function: carbohydrate binding (GO:0030246);;	biological process: metabolic process (GO:0008152);; molecular function: catalytic activity (GO:0003824);; molecular function: binding (GO:0005488)	K18195|0|gra:105789780|K18195 rhamnogalacturonan endolyase [EC:4.2.2.23] | (RefSeq) probable rhamnogalacturonate lyase B	--	--	hypothetical protein GOBAR_AA01381 [Gossypium barbadense]
Ghir_A02G016400	C2	HD-ZIP	12.164	9.26686	0.538376	9.29768	2.38018	2.22514	HAT22	Molecular Function: transcription factor activity, sequence-specific DNA binding (GO:0003700);; Cellular Component: nucleus (GO:0005634);; Biological Process: regulation of transcription, DNA-templated (GO:0006355);; Molecular Function: sequence-specific DNA binding (GO:0043565);;	molecular function: nucleic acid binding transcription factor activity (GO:0001071);; biological process: biological regulation (GO:0065007);; cellular component: cell (GO:0005623);; cellular component: organelle (GO:0043226);; cellular component: cell part (GO:0044464);; molecular function: binding (GO:0005488)	K09338|3.20359e-132|gra:105787708|K09338 homeobox-leucine zipper protein | (RefSeq) homeobox-leucine zipper protein HAT22-like	--	Homeobox-leucine zipper protein HAT22 OS=Arabidopsis thaliana OX=3702 GN=HAT22 PE=1 SV=1	PREDICTED: homeobox-leucine zipper protein HAT22-like [Gossypium arboreum]
Ghir_A02G018490	C2	#N/A	11.9315	26.8369	3.48052	12.2526	16.541	11.7805	ALDH3F1	Molecular Function: aldehyde dehydrogenase [NAD(P)+] activity (GO:0004030);; Cellular Component: endoplasmic reticulum (GO:0005783);; Biological Process: cellular aldehyde metabolic process (GO:0006081);; Cellular Component: membrane (GO:0016020);; Biological Process: oxidation-reduction process (GO:0055114);;	molecular function: catalytic activity (GO:0003824);; biological process: metabolic process (GO:0008152);; biological process: single-organism process (GO:0044699);; cellular component: cell (GO:0005623);; cellular component: organelle (GO:0043226);; cellular component: cell part (GO:0044464);; biological process: cellular process (GO:0009987);; cellular component: membrane (GO:0016020)	K00128|0|gra:105787498|K00128 aldehyde dehydrogenase (NAD+) [EC:1.2.1.3] | (RefSeq) aldehyde dehydrogenase family 3 member F1	Glycolysis / Gluconeogenesis (ko00010);; Pentose and glucuronate interconversions (ko00040);; Ascorbate and aldarate metabolism (ko00053);; Fatty acid degradation (ko00071);; Valine, leucine and isoleucine degradation (ko00280);; Lysine degradation (ko00310);; Arginine and proline metabolism (ko00330);; Histidine metabolism (ko00340);; Tryptophan metabolism (ko00380);; beta-Alanine metabolism (ko…	Aldehyde dehydrogenase family 3 member F1 OS=Arabidopsis thaliana OX=3702 GN=ALDH3F1 PE=2 SV=2	PREDICTED: aldehyde dehydrogenase family 3 member F1-like [Gossypium hirsutum]
Ghir_A03G000200	C2	#N/A	0.382961	7.47805	0.236929	0.554369	3.29608	0.352575	AT5G45500	--	--	--	--	Disease resistance RPP13-like protein 4 OS=Arabidopsis thaliana OX=3702 GN=RPP13L4 PE=1 SV=2	PREDICTED: golgin subfamily A member 6-like protein 22 [Gossypium arboreum]
Ghir_A03G000550	C2	#N/A	1.37975	3.57741	1.64496	1.81686	1.14678	1.45709		--	--	--	--	--	hypothetical protein B456_003G182500 [Gossypium raimondii]
Ghir_A03G000640	C2	#N/A	1.93373	1.90799	0.623642	1.53678	0.699431	0.486178	BOU	Biological Process: transport (GO:0006810);; Cellular Component: integral component of membrane (GO:0016021);;	biological process: localization (GO:0051179);; cellular component: membrane (GO:0016020);; cellular component: membrane part (GO:0044425)	K15109|0|gra:105789347|K15109 solute carrier family 25 (mitochondrial carnitine/acylcarnitine transporter), member 20/29 | (RefSeq) mitochondrial carnitine/acylcarnitine carrier-like protein	--	Mitochondrial carnitine/acylcarnitine carrier-like protein OS=Arabidopsis thaliana OX=3702 GN=BOU PE=1 SV=1	Mitochondrial carnitine/acylcarnitine carrier-like protein [Gossypium arboreum]
Ghir_A03G000860	C2	#N/A	0.278161	848.423	0.729261	3.09738	31.8888	3.05465	AT5G46940	Molecular Function: enzyme inhibitor activity (GO:0004857);; Biological Process: negative regulation of catalytic activity (GO:0043086);;	molecular function: molecular function regulator (GO:0098772);; biological process: biological regulation (GO:0065007)	--	--	Putative invertase inhibitor OS=Platanus acerifolia OX=140101 PE=1 SV=1	hypothetical protein GOBAR_AA27684 [Gossypium barbadense]
Ghir_A03G002840	C2	#N/A	11.5838	35.75	3.91713	9.55907	8.34215	4.16633	CAC2	Molecular Function: biotin carboxylase activity (GO:0004075);; Molecular Function: ATP binding (GO:0005524);; Molecular Function: metal ion binding (GO:0046872);;	molecular function: catalytic activity (GO:0003824);; molecular function: binding (GO:0005488)	K01961|0|gra:105789087|K01961 acetyl-CoA carboxylase, biotin carboxylase subunit [EC:6.4.1.2 6.3.4.14] | (RefSeq) biotin carboxylase 2, chloroplastic	Fatty acid biosynthesis (ko00061);; Pyruvate metabolism (ko00620);; Propanoate metabolism (ko00640);; Carbon metabolism (ko01200);; Fatty acid metabolism (ko01212)	Biotin carboxylase 1, chloroplastic OS=Populus trichocarpa OX=3694 GN=POPTRDRAFT_831870 PE=2 SV=1	PREDICTED: biotin carboxylase 2, chloroplastic-like [Gossypium hirsutum]
Ghir_A03G009860	C2	#N/A	1.43862	3.99081	0.0802813	1.58695	0.754258	0.301926	MAN6	Molecular Function: hydrolase activity, hydrolyzing O-glycosyl compounds (GO:0004553);; Biological Process: carbohydrate metabolic process (GO:0005975);; Biological Process: seed germination (GO:0009845);;	molecular function: catalytic activity (GO:0003824);; biological process: metabolic process (GO:0008152);; biological process: multicellular organismal process (GO:0032501);; biological process: single-organism process (GO:0044699)	K19355|0|tcc:TCM_019679|K19355 mannan endo-1,4-beta-mannosidase [EC:3.2.1.78] | (RefSeq) Mannan endo-1,4-beta-mannosidase 6 isoform 1	Fructose and mannose metabolism (ko00051)	Mannan endo-1,4-beta-mannosidase 6 OS=Arabidopsis thaliana OX=3702 GN=MAN6 PE=2 SV=1	PREDICTED: mannan endo-1,4-beta-mannosidase 6-like [Gossypium hirsutum]
Ghir_A03G014630	C2	#N/A	0.345367	3.28014	0.191164	0.418451	0.219018	0.373595	KCR1	--	--	K10251|0|gra:105794568|K10251 17beta-estradiol 17-dehydrogenase / very-long-chain 3-oxoacyl-CoA reductase [EC:1.1.1.62 1.1.1.330] | (RefSeq) very-long-chain 3-oxoacyl-CoA reductase 1	Fatty acid elongation (ko00062);; Biosynthesis of unsaturated fatty acids (ko01040);; Fatty acid metabolism (ko01212)	Very-long-chain 3-oxoacyl-CoA reductase 1 OS=Arabidopsis thaliana OX=3702 GN=KCR1 PE=1 SV=1	PREDICTED: very-long-chain 3-oxoacyl-CoA reductase 1-like [Gossypium hirsutum]
Ghir_A03G014750	C2	#N/A	0.00403867	2.21297	0.092661	0.00417233	1.09428	0.174766	CYP86C1	Molecular Function: threonine-type endopeptidase activity (GO:0004298);; Molecular Function: monooxygenase activity (GO:0004497);; Molecular Function: iron ion binding (GO:0005506);; Cellular Component: proteasome core complex (GO:0005839);; Cellular Component: integral component of membrane (GO:0016021);; Molecular Function: oxidoreductase activity, acting on paired donors, with incorporation or…	molecular function: catalytic activity (GO:0003824);; biological process: metabolic process (GO:0008152);; biological process: single-organism process (GO:0044699);; molecular function: binding (GO:0005488);; cellular component: cell (GO:0005623);; cellular component: macromolecular complex (GO:0032991);; cellular component: cell part (GO:0044464);; cellular component: membrane (GO:0016020);; cel…	--	--	Cytochrome P450 86B1 OS=Arabidopsis thaliana OX=3702 GN=CYP86B1 PE=2 SV=1	PREDICTED: cytochrome P450 86B1-like [Gossypium hirsutum]
Ghir_A03G016470	C2	#N/A	0.255412	7.25183	0.213282	0.197799	1.20115	1.02776	AT1G68390	Molecular Function: acetylglucosaminyltransferase activity (GO:0008375);; Cellular Component: integral component of membrane (GO:0016021);;	molecular function: catalytic activity (GO:0003824);; cellular component: membrane (GO:0016020);; cellular component: membrane part (GO:0044425)	--	--	--	PREDICTED: uncharacterized protein LOC107886650 [Gossypium hirsutum]
Ghir_A03G016860	C2	#N/A	2.44264	3.87754	0.448784	3.45546	1.30335	1.56518	JAZ10	Cellular Component: nucleus (GO:0005634);; Biological Process: response to wounding (GO:0009611);; Molecular Function: protein homodimerization activity (GO:0042803);; Biological Process: regulation of jasmonic acid mediated signaling pathway (GO:2000022);;	cellular component: cell (GO:0005623);; cellular component: organelle (GO:0043226);; cellular component: cell part (GO:0044464);; biological process: response to stimulus (GO:0050896);; molecular function: binding (GO:0005488);; biological process: biological regulation (GO:0065007)	K13464|1.16378e-113|gra:105794807|K13464 jasmonate ZIM domain-containing protein | (RefSeq) protein TIFY 9	Plant hormone signal transduction (ko04075)	Protein TIFY 9 OS=Arabidopsis thaliana OX=3702 GN=TIFY9 PE=1 SV=1	hypothetical protein B456_005G196200 [Gossypium raimondii]
Ghir_A03G019670	C2	#N/A	3.10973	6.77577	1.9969	3.0459	2.09663	2.28026	OPT4	Cellular Component: integral component of membrane (GO:0016021);; Biological Process: transmembrane transport (GO:0055085);;	cellular component: membrane (GO:0016020);; cellular component: membrane part (GO:0044425);; biological process: localization (GO:0051179)	--	--	Oligopeptide transporter 4 OS=Arabidopsis thaliana OX=3702 GN=OPT4 PE=1 SV=1	PREDICTED: oligopeptide transporter 4 [Gossypium hirsutum]
Ghir_A03G019740	C2	#N/A	0.153421	5.61112	0.0206127	0.0125543	2.01577	0.00578067	AT1G49330	--	--	--	--	--	PREDICTED: uncharacterized protein LOC108475283 [Gossypium arboreum]
Ghir_A03G019970	C2	#N/A	1.28576	2685.52	17.3959	0.648677	765.765	72.4426	AT5G38170	Cellular Component: membrane (GO:0016020);;	cellular component: membrane (GO:0016020)	--	--	Non-specific lipid-transfer protein 2 OS=Apium graveolens var. rapaceum OX=278110 PE=1 SV=1	PREDICTED: non-specific lipid-transfer protein 2-like [Gossypium hirsutum]
Ghir_A03G019980	C2	#N/A	3.91372	147.085	14.3382	3.71321	17.1412	11.255	AT1G49960	Molecular Function: transporter activity (GO:0005215);; Cellular Component: integral component of membrane (GO:0016021);; Biological Process: transmembrane transport (GO:0055085);;	molecular function: transporter activity (GO:0005215);; cellular component: membrane (GO:0016020);; cellular component: membrane part (GO:0044425);; biological process: localization (GO:0051179)	K14611|0|gra:105795166|K14611 solute carrier family 23 (nucleobase transporter), member 1/2 | (RefSeq) nucleobase-ascorbate transporter 4-like	--	Nucleobase-ascorbate transporter 4 OS=Arabidopsis thaliana OX=3702 GN=NAT4 PE=2 SV=2	PREDICTED: nucleobase-ascorbate transporter 4-like [Gossypium arboreum]
Ghir_A03G022030	C2	#N/A	0	10.5097	0	0	1.24323	0	AT2G21210	Biological Process: response to auxin (GO:0009733);;	biological process: response to stimulus (GO:0050896)	K14488|3.43508e-78|vvi:100256454|K14488 SAUR family protein | (RefSeq) auxin-responsive protein SAUR21	Plant hormone signal transduction (ko04075)	Auxin-responsive protein SAUR20 OS=Arabidopsis thaliana OX=3702 GN=SAUR20 PE=2 SV=1	uncharacterized protein LOC18033793 [Citrus clementina]
Ghir_A03G022040	C2	#N/A	2.63993	18.1539	2.15609	3.6029	2.70395	2.09405	AT4G38810	Molecular Function: calcium ion binding (GO:0005509);;	molecular function: binding (GO:0005488)	--	--	--	hypothetical protein GOBAR_AA04615 [Gossypium barbadense]
Ghir_A04G002810	C2	#N/A	38.294	132.271	34.632	37.4384	46.6329	63.2013	AT3G54470	Molecular Function: orotate phosphoribosyltransferase activity (GO:0004588);; Molecular Function: orotidine-5'-phosphate decarboxylase activity (GO:0004590);; Cellular Component: cytosol (GO:0005829);; Biological Process: 'de novo' pyrimidine nucleobase biosynthetic process (GO:0006207);; Biological Process: 'de novo' UMP biosynthetic process (GO:0044205);;	molecular function: catalytic activity (GO:0003824);; cellular component: cell (GO:0005623);; cellular component: cell part (GO:0044464);; biological process: metabolic process (GO:0008152);; biological process: cellular process (GO:0009987);; biological process: single-organism process (GO:0044699)	K13421|0|gra:105768350|K13421 uridine monophosphate synthetase [EC:2.4.2.10 4.1.1.23] | (RefSeq) uridine 5'-monophosphate synthase-like	Pyrimidine metabolism (ko00240)	Uridine 5&apos;-monophosphate synthase OS=Arabidopsis thaliana OX=3702 GN=PYRE-F PE=2 SV=2	PREDICTED: uridine 5&apos;-monophosphate synthase-like [Gossypium hirsutum]
Ghir_A04G004020	C2	#N/A	0.279984	3.11584	0.59413	0.7273	1.10523	0.74327	RPL2.2	Molecular Function: structural constituent of ribosome (GO:0003735);; Cellular Component: mitochondrion (GO:0005739);; Biological Process: translation (GO:0006412);; Cellular Component: chloroplast (GO:0009507);; Cellular Component: large ribosomal subunit (GO:0015934);; Molecular Function: transferase activity (GO:0016740);; Molecular Function: rRNA binding (GO:0019843);;	molecular function: structural molecule activity (GO:0005198);; cellular component: cell (GO:0005623);; cellular component: organelle (GO:0043226);; cellular component: cell part (GO:0044464);; biological process: metabolic process (GO:0008152);; biological process: cellular process (GO:0009987);; cellular component: macromolecular complex (GO:0032991);; cellular component: organelle part (GO:004…	K02886|3.73149e-176|jcu:7564822|K02886 large subunit ribosomal protein L2 | (RefSeq) rpl2, JacuC_p085; ribosomal protein L2	Ribosome (ko03010)	50S ribosomal protein L2, chloroplastic OS=Gossypium hirsutum OX=3635 GN=rpl2-A PE=3 SV=1	ribosomal protein L2 (chloroplast) [Citrullus lanatus]
Ghir_A04G005000	C2	#N/A	2.87348	18.321	2.73495	2.60673	6.70076	9.68829	GSTU25	Molecular Function: glutathione transferase activity (GO:0004364);; Cellular Component: cytoplasm (GO:0005737);; Biological Process: glutathione metabolic process (GO:0006749);; Biological Process: toxin catabolic process (GO:0009407);;	molecular function: catalytic activity (GO:0003824);; cellular component: cell (GO:0005623);; cellular component: cell part (GO:0044464);; biological process: metabolic process (GO:0008152);; biological process: cellular process (GO:0009987);; biological process: single-organism process (GO:0044699);; biological process: response to stimulus (GO:0050896);; biological process: detoxification (GO:0…	K00799|6.29148e-63|gra:105766256|K00799 glutathione S-transferase [EC:2.5.1.18] | (RefSeq) probable glutathione S-transferase	Glutathione metabolism (ko00480)	Probable glutathione S-transferase OS=Nicotiana tabacum OX=4097 PE=2 SV=1	PREDICTED: probable glutathione S-transferase [Gossypium hirsutum]
Ghir_A04G007890	C2	#N/A	32.9383	39.8546	17.301	32.1961	17.7042	17.1756	AT5G03460	Cellular Component: integral component of membrane (GO:0016021);; Molecular Function: transferase activity (GO:0016740);;	cellular component: membrane (GO:0016020);; cellular component: membrane part (GO:0044425);; molecular function: catalytic activity (GO:0003824)	--	--	--	PREDICTED: uncharacterized protein LOC107931210 [Gossypium hirsutum]
Ghir_A04G009760	C2	#N/A	3.50128	3.05053	0.806891	3.8216	1.43748	1.64966	AT2G40070	--	--	--	--	--	PREDICTED: putative GPI-anchored protein PB15E9.01c isoform X2 [Gossypium hirsutum]
Ghir_A04G009830	C2	#N/A	2.31766	22.8491	2.30606	2.88062	9.11062	3.47727	AT3G11210	Molecular Function: hydrolase activity, acting on ester bonds (GO:0016788);;	molecular function: catalytic activity (GO:0003824)	--	--	GDSL esterase/lipase CPRD49 OS=Arabidopsis thaliana OX=3702 GN=CPRD49 PE=2 SV=1	PREDICTED: GDSL esterase/lipase CPRD49-like [Gossypium hirsutum]
Ghir_A04G010440	C2	#N/A	0.0119187	15.1504	0.567939	0	3.20208	0.0295993	AT3G59850	Molecular Function: polygalacturonase activity (GO:0004650);; Cellular Component: extracellular region (GO:0005576);; Biological Process: carbohydrate metabolic process (GO:0005975);; Biological Process: cell wall organization (GO:0071555);;	molecular function: catalytic activity (GO:0003824);; cellular component: extracellular region (GO:0005576);; biological process: metabolic process (GO:0008152);; biological process: cellular process (GO:0009987);; biological process: cellular component organization or biogenesis (GO:0071840)	K01184|0|gra:105778790|K01184 polygalacturonase [EC:3.2.1.15] | (RefSeq) polygalacturonase-like	Pentose and glucuronate interconversions (ko00040);; Starch and sucrose metabolism (ko00500)	Polygalacturonase OS=Prunus persica OX=3760 PE=2 SV=1	PREDICTED: polygalacturonase-like [Gossypium arboreum]
Ghir_A04G010500	C2	#N/A	1.60331	9.21087	0.519219	1.50842	1.11768	1.86856	ERD9	Molecular Function: transferase activity (GO:0016740);;	molecular function: catalytic activity (GO:0003824)	K00799|7.15408e-129|gra:105780694|K00799 glutathione S-transferase [EC:2.5.1.18] | (RefSeq) glutathione S-transferase U17-like	Glutathione metabolism (ko00480)	Glutathione S-transferase U17 OS=Arabidopsis thaliana OX=3702 GN=GSTU17 PE=2 SV=1	PREDICTED: glutathione S-transferase U17-like [Gossypium hirsutum]
Ghir_A04G011180	C2	#N/A	5.41388	10.1825	1.98917	5.99469	4.72016	4.78513	ATHM2	Cellular Component: cell (GO:0005623);; Biological Process: glycerol ether metabolic process (GO:0006662);; Molecular Function: protein disulfide oxidoreductase activity (GO:0015035);; Biological Process: cell redox homeostasis (GO:0045454);; Biological Process: oxidation-reduction process (GO:0055114);;	cellular component: cell (GO:0005623);; biological process: metabolic process (GO:0008152);; biological process: single-organism process (GO:0044699);; molecular function: catalytic activity (GO:0003824);; biological process: cellular process (GO:0009987);; biological process: biological regulation (GO:0065007)	K03671|1.20355e-119|gra:105780486|K03671 thioredoxin 1 | (RefSeq) thioredoxin-like	--	Thioredoxin M-type, chloroplastic OS=Brassica napus OX=3708 PE=1 SV=1	hypothetical protein GOBAR_AA02302 [Gossypium barbadense]
Ghir_A04G011700	C2	#N/A	0.793426	5.70848	0.053511	0.171008	2.32115	0.0284113	SCPL34	Molecular Function: serine-type carboxypeptidase activity (GO:0004185);; Biological Process: proteolysis (GO:0006508);;	molecular function: catalytic activity (GO:0003824);; biological process: metabolic process (GO:0008152)	K16297|0|gra:105780346|K16297 serine carboxypeptidase-like clade II [EC:3.4.16.-] | (RefSeq) serine carboxypeptidase-like 34	--	Serine carboxypeptidase-like 34 OS=Arabidopsis thaliana OX=3702 GN=SCPL34 PE=2 SV=2	PREDICTED: serine carboxypeptidase-like 34 [Gossypium arboreum]
Ghir_A04G012110	C2	#N/A	0.524654	796.212	87.7033	1.27582	274.133	80.4497	cPT1	Molecular Function: transferase activity, transferring alkyl or aryl (other than methyl) groups (GO:0016765);;	molecular function: catalytic activity (GO:0003824)	K11778|0|gra:105779115|K11778 ditrans,polycis-polyprenyl diphosphate synthase [EC:2.5.1.87] | (RefSeq) dehydrodolichyl diphosphate synthase 6-like	Terpenoid backbone biosynthesis (ko00900)	Dehydrodolichyl diphosphate synthase 6 OS=Arabidopsis thaliana OX=3702 GN=At2g17570 PE=2 SV=2	PREDICTED: dehydrodolichyl diphosphate synthase 6-like [Gossypium hirsutum]
Ghir_A04G012120	C2	#N/A	64.8355	91.0973	0.145366	54.5345	3.76648	0.035138	cPT1	Molecular Function: transferase activity, transferring alkyl or aryl (other than methyl) groups (GO:0016765);;	molecular function: catalytic activity (GO:0003824)	K11778|0|gra:105779294|K11778 ditrans,polycis-polyprenyl diphosphate synthase [EC:2.5.1.87] | (RefSeq) dehydrodolichyl diphosphate synthase 6-like	Terpenoid backbone biosynthesis (ko00900)	Dehydrodolichyl diphosphate synthase 6 OS=Arabidopsis thaliana OX=3702 GN=At2g17570 PE=2 SV=2	PREDICTED: dehydrodolichyl diphosphate synthase 6-like [Gossypium hirsutum]
Ghir_A04G015210	C2	#N/A	24.7367	216.707	10.9668	25.835	51.9024	15.7694	LTPG1	Cellular Component: endoplasmic reticulum (GO:0005783);; Biological Process: lipid transport (GO:0006869);; Molecular Function: lipid binding (GO:0008289);; Cellular Component: plant-type cell wall (GO:0009505);; Cellular Component: integral component of membrane (GO:0016021);; Biological Process: cuticle development (GO:0042335);; Cellular Component: anchored component of plasma membrane (GO:004…	cellular component: cell (GO:0005623);; cellular component: organelle (GO:0043226);; cellular component: cell part (GO:0044464);; biological process: single-organism process (GO:0044699);; biological process: localization (GO:0051179);; molecular function: binding (GO:0005488);; cellular component: membrane (GO:0016020);; cellular component: membrane part (GO:0044425);; biological process: develo…	--	--	Non-specific lipid transfer protein GPI-anchored 1 OS=Arabidopsis thaliana OX=3702 GN=LTPG1 PE=1 SV=1	PREDICTED: non-specific lipid transfer protein GPI-anchored 1-like [Gossypium hirsutum]
Ghir_A05G000360	C2	#N/A	141.689	107.008	1.04895	118.216	47.2003	4.94519	AT1G29660	Molecular Function: hydrolase activity, acting on ester bonds (GO:0016788);;	molecular function: catalytic activity (GO:0003824)	--	--	GDSL esterase/lipase At1g29660 OS=Arabidopsis thaliana OX=3702 GN=At1g29660 PE=1 SV=1	PREDICTED: GDSL esterase/lipase At1g29660-like [Gossypium hirsutum]
Ghir_A05G001290	C2	#N/A	1.37127	6.19432	0.903227	1.88658	2.27335	1.31454	DBP1	Molecular Function: DNA binding (GO:0003677);; Molecular Function: protein serine/threonine phosphatase activity (GO:0004722);; Biological Process: protein dephosphorylation (GO:0006470);; Molecular Function: metal ion binding (GO:0046872);;	molecular function: binding (GO:0005488);; molecular function: catalytic activity (GO:0003824);; biological process: metabolic process (GO:0008152);; biological process: cellular process (GO:0009987)	K14803|0|gra:105770043|K14803 protein phosphatase PTC2/3 [EC:3.1.3.16] | (RefSeq) probable protein phosphatase 2C 27	--	Probable protein phosphatase 2C 27 OS=Oryza sativa subsp. japonica OX=39947 GN=Os02g0799000 PE=2 SV=1	PREDICTED: probable protein phosphatase 2C 27 [Gossypium hirsutum]
Ghir_A05G004170	C2	#N/A	0	27.9747	0	0	0	14.2536	HSP17.6II	--	--	K13993|7.75359e-77|gra:105767983|K13993 HSP20 family protein | (RefSeq) 17.3 kDa class II heat shock protein-like	Protein processing in endoplasmic reticulum (ko04141)	17.9 kDa class II heat shock protein OS=Glycine max OX=3847 GN=HSP17.9-D PE=3 SV=1	PREDICTED: 17.3 kDa class II heat shock protein-like [Gossypium hirsutum]
Ghir_A05G005140	C2	#N/A	6.95864	20.974	0.795378	7.79677	6.74691	2.30932	AT5G25590	--	--	--	--	Nitrate regulatory gene2 protein OS=Arabidopsis thaliana OX=3702 GN=NRG2 PE=1 SV=1	PREDICTED: uncharacterized protein LOC108473998 [Gossypium arboreum]
Ghir_A05G005340	C2	#N/A	0.521344	98.3252	17.7062	0.449605	39.7279	12.7448	AT2G24280	Molecular Function: carboxypeptidase activity (GO:0004180);; Biological Process: proteolysis (GO:0006508);; Molecular Function: serine-type peptidase activity (GO:0008236);;	molecular function: catalytic activity (GO:0003824);; biological process: metabolic process (GO:0008152)	K01285|0|gra:105771350|K01285 lysosomal Pro-X carboxypeptidase [EC:3.4.16.2] | (RefSeq) lysosomal Pro-X carboxypeptidase-like	--	Probable serine protease EDA2 OS=Arabidopsis thaliana OX=3702 GN=EDA2 PE=2 SV=2	hypothetical protein GOBAR_AA33444 [Gossypium barbadense]
Ghir_A05G007210	C2	#N/A	0.123996	6.15009	1.86671	0.192749	2.54418	0.170593	AT1G51355	--	--	--	--	Cyclin-dependent protein kinase inhibitor SMR9 OS=Arabidopsis thaliana OX=3702 GN=SMR9 PE=3 SV=1	PREDICTED: uncharacterized protein LOC107960855 [Gossypium hirsutum]
Ghir_A05G008210	C2	NAC	0.725825	6.10264	1.71233	0.998803	2.8411	2.54694	NTL8	Molecular Function: DNA binding (GO:0003677);; Cellular Component: nucleus (GO:0005634);; Biological Process: regulation of transcription, DNA-templated (GO:0006355);; Cellular Component: integral component of membrane (GO:0016021);;	molecular function: binding (GO:0005488);; cellular component: cell (GO:0005623);; cellular component: organelle (GO:0043226);; cellular component: cell part (GO:0044464);; biological process: biological regulation (GO:0065007);; cellular component: membrane (GO:0016020);; cellular component: membrane part (GO:0044425)	--	--	NAC domain-containing protein 89 OS=Arabidopsis thaliana OX=3702 GN=NAC089 PE=1 SV=1	PREDICTED: NAC domain-containing protein 40-like [Gossypium hirsutum]
Ghir_A05G010030	C2	#N/A	4.27818	16.658	4.51722	4.54275	6.65714	2.57532	RAD51D	Molecular Function: DNA binding (GO:0003677);; Molecular Function: ATP binding (GO:0005524);; Biological Process: DNA repair (GO:0006281);; Molecular Function: DNA-dependent ATPase activity (GO:0008094);;	molecular function: binding (GO:0005488);; biological process: metabolic process (GO:0008152);; biological process: cellular process (GO:0009987);; biological process: response to stimulus (GO:0050896);; molecular function: catalytic activity (GO:0003824)	K10871|0|gra:105769130|K10871 RAD51-like protein 3 | (RefSeq) DNA repair protein RAD51 homolog 4	Homologous recombination (ko03440)	DNA repair protein RAD51 homolog 4 OS=Arabidopsis thaliana OX=3702 GN=RAD51D PE=2 SV=2	PREDICTED: DNA repair protein RAD51 homolog 4 isoform X1 [Gossypium hirsutum]
Ghir_A05G011230	C2	#N/A	0	1.73407	0.034121	0	0.365028	0	CYP79A2	Molecular Function: iron ion binding (GO:0005506);; Cellular Component: integral component of membrane (GO:0016021);; Molecular Function: oxidoreductase activity, acting on paired donors, with incorporation or reduction of molecular oxygen, NAD(P)H as one donor, and incorporation of one atom of oxygen (GO:0016709);; Molecular Function: heme binding (GO:0020037);; Biological Process: secondary met…	molecular function: binding (GO:0005488);; cellular component: membrane (GO:0016020);; cellular component: membrane part (GO:0044425);; molecular function: catalytic activity (GO:0003824);; biological process: metabolic process (GO:0008152);; biological process: single-organism process (GO:0044699)	--	--	Tyrosine N-monooxygenase OS=Sorghum bicolor OX=4558 GN=CYP79A1 PE=1 SV=3	hypothetical protein GOBAR_AA28297 [Gossypium barbadense]
Ghir_A05G013030	C2	#N/A	2.03111	10.5711	0.038483	2.32702	0.470224	0.0555927		Cellular Component: integral component of membrane (GO:0016021);;	cellular component: membrane (GO:0016020);; cellular component: membrane part (GO:0044425)	--	--	--	PREDICTED: uncharacterized protein LOC107940957 [Gossypium hirsutum]
Ghir_A05G013200	C2	#N/A	0.028233	23.6348	1.13944	0.0141283	5.4673	0.0998143		--	--	--	--	--	hypothetical protein GOBAR_AA37208 [Gossypium barbadense]
Ghir_A05G016780	C2	NAC	0.201492	68.0782	20.6786	0.152276	31.7924	17.3332	NARS1	Molecular Function: DNA binding (GO:0003677);; Cellular Component: nucleus (GO:0005634);; Biological Process: regulation of transcription, DNA-templated (GO:0006355);;	molecular function: binding (GO:0005488);; cellular component: cell (GO:0005623);; cellular component: organelle (GO:0043226);; cellular component: cell part (GO:0044464);; biological process: biological regulation (GO:0065007)	--	--	NAC transcription factor NAM-2 OS=Hordeum vulgare subsp. vulgare OX=112509 GN=NAM-2 PE=4 SV=1	PREDICTED: NAC transcription factor 56-like [Gossypium hirsutum]
Ghir_A05G017370	C2	#N/A	2.97479	20.7153	1.64563	3.66415	3.10518	4.37934	AT1G61740	Cellular Component: integral component of membrane (GO:0016021);;	cellular component: membrane (GO:0016020);; cellular component: membrane part (GO:0044425)	--	--	Sulfite exporter TauE/SafE family protein 2 OS=Arabidopsis thaliana OX=3702 GN=At1g61740 PE=2 SV=1	PREDICTED: uncharacterized protein LOC107958245 [Gossypium hirsutum]
Ghir_A05G017520	C2	#N/A	0.228816	10.2516	0.971563	0.28534	4.56618	1.76559	sks4	Molecular Function: copper ion binding (GO:0005507);; Cellular Component: plant-type cell wall (GO:0009505);; Cellular Component: plasmodesma (GO:0009506);; Cellular Component: membrane (GO:0016020);; Molecular Function: oxidoreductase activity (GO:0016491);; Biological Process: oxidation-reduction process (GO:0055114);;	molecular function: binding (GO:0005488);; cellular component: cell (GO:0005623);; cellular component: cell part (GO:0044464);; cellular component: cell junction (GO:0030054);; cellular component: membrane (GO:0016020);; molecular function: catalytic activity (GO:0003824);; biological process: metabolic process (GO:0008152);; biological process: single-organism process (GO:0044699)	--	--	L-ascorbate oxidase homolog OS=Brassica napus OX=3708 GN=Bp10 PE=2 SV=1	PREDICTED: L-ascorbate oxidase homolog [Gossypium hirsutum]
Ghir_A05G017810	C2	#N/A	5.66291	3.39329	1.19053	3.78868	0.570114	2.09881	EFE	Molecular Function: metal ion binding (GO:0046872);; Molecular Function: dioxygenase activity (GO:0051213);; Biological Process: oxidation-reduction process (GO:0055114);;	molecular function: binding (GO:0005488);; molecular function: catalytic activity (GO:0003824);; biological process: metabolic process (GO:0008152);; biological process: single-organism process (GO:0044699)	K05933|0|gra:105769639|K05933 aminocyclopropanecarboxylate oxidase [EC:1.14.17.4] | (RefSeq) 1-aminocyclopropane-1-carboxylate oxidase	Cysteine and methionine metabolism (ko00270)	1-aminocyclopropane-1-carboxylate oxidase OS=Actinidia deliciosa OX=3627 GN=ACO PE=2 SV=1	PREDICTED: 1-aminocyclopropane-1-carboxylate oxidase [Gossypium hirsutum]
Ghir_A05G017860	C2	#N/A	38.9941	319.764	67.7661	41.6124	137.419	101.4	AT5G07475	Molecular Function: electron carrier activity (GO:0009055);; Cellular Component: intrinsic component of membrane (GO:0031224);;	molecular function: electron carrier activity (GO:0009055);; cellular component: membrane (GO:0016020);; cellular component: membrane part (GO:0044425)	--	--	Early nodulin-like protein 2 OS=Arabidopsis thaliana OX=3702 GN=At4g27520 PE=1 SV=1	PREDICTED: mavicyanin-like isoform X1 [Gossypium arboreum]
Ghir_A05G018430	C2	#N/A	0.066242	8.93154	0.02053	0.0929573	1.41259	0.328164	AT1G76240	--	--	--	--	--	hypothetical protein GOBAR_AA26462 [Gossypium barbadense]
Ghir_A05G019450	C2	#N/A	9.28784	8.98033	0.39039	8.83781	1.49998	1.10619	AT1G35180	Cellular Component: integral component of membrane (GO:0016021);;	cellular component: membrane (GO:0016020);; cellular component: membrane part (GO:0044425)	--	--	--	PREDICTED: transmembrane protein 136-like [Gossypium hirsutum]
Ghir_A05G021180	C2	MYB	4.30326	34.1491	1.34474	3.1282	10.0969	9.84696	MYB73	Molecular Function: DNA binding (GO:0003677);;	molecular function: binding (GO:0005488)	K09422|1.39909e-165|gra:105769871|K09422 myb proto-oncogene protein, plant | (RefSeq) transcription factor MYB44-like	--	Transcription factor MYB73 OS=Arabidopsis thaliana OX=3702 GN=MYB73 PE=1 SV=1	hypothetical protein GOBAR_AA16718 [Gossypium barbadense]
Ghir_A05G023570	C2	#N/A	5.67298	10.744	3.65045	4.8965	5.35519	6.02557	SHM7	Molecular Function: glycine hydroxymethyltransferase activity (GO:0004372);; Biological Process: glycine metabolic process (GO:0006544);; Biological Process: L-serine metabolic process (GO:0006563);; Molecular Function: methyltransferase activity (GO:0008168);; Molecular Function: pyridoxal phosphate binding (GO:0030170);; Biological Process: methylation (GO:0032259);; Biological Process: tetrahy…	molecular function: catalytic activity (GO:0003824);; biological process: metabolic process (GO:0008152);; biological process: cellular process (GO:0009987);; biological process: single-organism process (GO:0044699);; molecular function: binding (GO:0005488)	K00600|0|gra:105769598|K00600 glycine hydroxymethyltransferase [EC:2.1.2.1] | (RefSeq) serine hydroxymethyltransferase 7	Glycine, serine and threonine metabolism (ko00260);; Cyanoamino acid metabolism (ko00460);; Glyoxylate and dicarboxylate metabolism (ko00630);; One carbon pool by folate (ko00670);; Carbon metabolism (ko01200);; Biosynthesis of amino acids (ko01230)	Serine hydroxymethyltransferase 6 OS=Arabidopsis thaliana OX=3702 GN=SHM6 PE=2 SV=1	PREDICTED: serine hydroxymethyltransferase 7-like [Gossypium hirsutum]
Ghir_A05G024090	C2	#N/A	4.39203	10.2401	1.9729	3.56635	4.07328	2.90355	ARR9	Biological Process: phosphorelay signal transduction system (GO:0000160);; Cellular Component: intracellular (GO:0005622);;	biological process: cellular process (GO:0009987);; biological process: signaling (GO:0023052);; biological process: single-organism process (GO:0044699);; biological process: response to stimulus (GO:0050896);; biological process: biological regulation (GO:0065007);; cellular component: cell (GO:0005623);; cellular component: cell part (GO:0044464)	K14492|5.18813e-79|gra:105769679|K14492 two-component response regulator ARR-A family | (RefSeq) two-component response regulator ARR9-like	Plant hormone signal transduction (ko04075)	Two-component response regulator ORR4 OS=Oryza sativa subsp. japonica OX=39947 GN=RR4 PE=2 SV=1	PREDICTED: two-component response regulator ORR4-like isoform X1 [Gossypium hirsutum]
Ghir_A05G025280	C2	#N/A	14.5582	8.62391	1.92983	12.055	3.1897	5.45027	LAC14	Molecular Function: copper ion binding (GO:0005507);; Molecular Function: oxidoreductase activity (GO:0016491);; Biological Process: oxidation-reduction process (GO:0055114);;	molecular function: binding (GO:0005488);; molecular function: catalytic activity (GO:0003824);; biological process: metabolic process (GO:0008152);; biological process: single-organism process (GO:0044699)	K05909|0|gra:105769904|K05909 laccase [EC:1.10.3.2] | (RefSeq) laccase-14-like	--	Laccase-14 OS=Arabidopsis thaliana OX=3702 GN=LAC14 PE=2 SV=1	PREDICTED: laccase-14-like [Gossypium hirsutum]
Ghir_A05G025730	C2	#N/A	2.41275	8.80476	1.44082	2.50931	3.15282	3.2016	CYTC-2	Cellular Component: mitochondrial intermembrane space (GO:0005758);; Biological Process: mitochondrial electron transport, ubiquinol to cytochrome c (GO:0006122);; Biological Process: mitochondrial electron transport, cytochrome c to oxygen (GO:0006123);; Molecular Function: electron carrier activity (GO:0009055);; Molecular Function: heme binding (GO:0020037);; Molecular Function: metal ion bind…	cellular component: cell (GO:0005623);; cellular component: membrane-enclosed lumen (GO:0031974);; cellular component: organelle (GO:0043226);; cellular component: organelle part (GO:0044422);; cellular component: cell part (GO:0044464);; biological process: metabolic process (GO:0008152);; biological process: cellular process (GO:0009987);; biological process: single-organism process (GO:0044699…	K08738|6.15601e-72|gra:105769981|K08738 cytochrome c | (RefSeq) cytochrome c	Sulfur metabolism (ko00920)	Cytochrome c OS=Cucurbita maxima OX=3661 PE=1 SV=1	PREDICTED: cytochrome c [Gossypium hirsutum]
Ghir_A05G027280	C2	#N/A	50.7538	507.946	75.4093	46.7739	218.227	119.207	SAH7	Cellular Component: extracellular space (GO:0005615);;	cellular component: extracellular region (GO:0005576);; cellular component: extracellular region part (GO:0044421)	--	--	Olee1-like protein OS=Betula pendula OX=3505 PE=2 SV=1	PREDICTED: olee1-like protein [Gossypium raimondii]
Ghir_A05G028400	C2	#N/A	6.47865	8.83246	1.99743	9.58688	4.19761	1.25079	EXPA8	Cellular Component: extracellular region (GO:0005576);; Cellular Component: cell wall (GO:0005618);; Biological Process: plant-type cell wall organization (GO:0009664);; Cellular Component: membrane (GO:0016020);;	cellular component: extracellular region (GO:0005576);; cellular component: cell (GO:0005623);; cellular component: cell part (GO:0044464);; biological process: cellular process (GO:0009987);; biological process: cellular component organization or biogenesis (GO:0071840);; cellular component: membrane (GO:0016020)	--	--	Expansin-A8 OS=Arabidopsis thaliana OX=3702 GN=EXPA8 PE=2 SV=1	expansin-A8-like precursor [Gossypium hirsutum]
Ghir_A05G029560	C2	#N/A	0	1.66843	0.022688	0	0.361992	0	AT1G76520	Cellular Component: integral component of membrane (GO:0016021);; Biological Process: transmembrane transport (GO:0055085);;	cellular component: membrane (GO:0016020);; cellular component: membrane part (GO:0044425);; biological process: localization (GO:0051179)	--	--	Protein PIN-LIKES 3 OS=Arabidopsis thaliana OX=3702 GN=PILS3 PE=2 SV=1	PREDICTED: uncharacterized transporter YBR287W-like isoform X1 [Gossypium raimondii]
Ghir_A05G030840	C2	#N/A	0.04935	3.33896	0.024271	0.0115333	1.30437	0		--	--	--	--	F-box protein At2g39490 OS=Arabidopsis thaliana OX=3702 GN=At2g39490 PE=2 SV=1	PREDICTED: F-box protein At2g39490-like [Gossypium hirsutum]
Ghir_A05G036090	C2	NAC	0.248172	3.25459	0	0.0689713	1.49599	0	NAC102	Molecular Function: DNA binding (GO:0003677);; Cellular Component: nucleus (GO:0005634);; Biological Process: regulation of transcription, DNA-templated (GO:0006355);;	molecular function: binding (GO:0005488);; cellular component: cell (GO:0005623);; cellular component: organelle (GO:0043226);; cellular component: cell part (GO:0044464);; biological process: biological regulation (GO:0065007)	--	--	NAC transcription factor 32 OS=Arabidopsis thaliana OX=3702 GN=NAC032 PE=2 SV=1	PREDICTED: NAC domain-containing protein 68-like [Gossypium hirsutum]
Ghir_A05G036110	C2	#N/A	9.80112	30.1349	1.48121	7.19579	9.68352	2.90365	AT2G39805	Cellular Component: integral component of membrane (GO:0016021);;	cellular component: membrane (GO:0016020);; cellular component: membrane part (GO:0044425)	--	--	--	hypothetical protein GOBAR_AA03309 [Gossypium barbadense]
Ghir_A05G036560	C2	#N/A	3.30166	9.16629	1.76401	3.43575	3.27009	3.61961	HEXO1	Molecular Function: beta-N-acetylhexosaminidase activity (GO:0004563);; Cellular Component: vacuole (GO:0005773);; Cellular Component: cytosol (GO:0005829);; Biological Process: carbohydrate metabolic process (GO:0005975);; Cellular Component: plant-type cell wall (GO:0009505);;	molecular function: catalytic activity (GO:0003824);; cellular component: cell (GO:0005623);; cellular component: organelle (GO:0043226);; cellular component: cell part (GO:0044464);; biological process: metabolic process (GO:0008152)	K12373|0|gra:105780330|K12373 hexosaminidase [EC:3.2.1.52] | (RefSeq) beta-hexosaminidase 1-like	Other glycan degradation (ko00511);; Amino sugar and nucleotide sugar metabolism (ko00520);; Glycosaminoglycan degradation (ko00531);; Glycosphingolipid biosynthesis - globo series (ko00603);; Glycosphingolipid biosynthesis - ganglio series (ko00604)	Beta-hexosaminidase 1 OS=Arabidopsis thaliana OX=3702 GN=HEXO1 PE=1 SV=1	hypothetical protein GOBAR_DD09080 [Gossypium barbadense]
Ghir_A05G037080	C2	#N/A	0.898864	6.82661	1.49327	1.01941	2.41401	4.79366	AT1G10657	--	--	--	--	--	PREDICTED: uncharacterized protein LOC107961468 isoform X1 [Gossypium hirsutum]
Ghir_A05G038200	C2	#N/A	0.479544	3.08738	0	0.494606	0.571025	0	UGT88A1	Biological Process: metabolic process (GO:0008152);; Molecular Function: transferase activity, transferring hexosyl groups (GO:0016758);;	biological process: metabolic process (GO:0008152);; molecular function: catalytic activity (GO:0003824)	--	--	UDP-glycosyltransferase 13 OS=Mangifera indica OX=29780 GN=CGT PE=1 SV=1	hypothetical protein GOBAR_AA37577 [Gossypium barbadense]
Ghir_A05G038910	C2	#N/A	9.72478	60.9995	12.9012	10.5707	26.5819	14.2297	AT4G17180	Molecular Function: hydrolase activity, hydrolyzing O-glycosyl compounds (GO:0004553);; Biological Process: carbohydrate metabolic process (GO:0005975);; Cellular Component: integral component of membrane (GO:0016021);;	molecular function: catalytic activity (GO:0003824);; biological process: metabolic process (GO:0008152);; cellular component: membrane (GO:0016020);; cellular component: membrane part (GO:0044425)	--	--	Glucan endo-1,3-beta-glucosidase 5 OS=Arabidopsis thaliana OX=3702 GN=At4g31140 PE=1 SV=1	PREDICTED: glucan endo-1,3-beta-glucosidase 5 [Gossypium arboreum]
Ghir_A05G039490	C2	#N/A	27.4798	444.082	24.2224	28.5155	71.0309	24.3225	ALDH3I1	Molecular Function: aldehyde dehydrogenase (NAD) activity (GO:0004029);; Molecular Function: aldehyde dehydrogenase [NAD(P)+] activity (GO:0004030);; Biological Process: cellular aldehyde metabolic process (GO:0006081);; Cellular Component: chloroplast envelope (GO:0009941);; Molecular Function: aldehyde dehydrogenase (NADP+) activity (GO:0033721);; Biological Process: oxidation-reduction process…	molecular function: catalytic activity (GO:0003824);; biological process: metabolic process (GO:0008152);; biological process: single-organism process (GO:0044699);; biological process: cellular process (GO:0009987);; cellular component: cell (GO:0005623);; cellular component: organelle (GO:0043226);; cellular component: organelle part (GO:0044422);; cellular component: cell part (GO:0044464)	K00128|0|gra:105779810|K00128 aldehyde dehydrogenase (NAD+) [EC:1.2.1.3] | (RefSeq) aldehyde dehydrogenase family 3 member H1-like	Glycolysis / Gluconeogenesis (ko00010);; Pentose and glucuronate interconversions (ko00040);; Ascorbate and aldarate metabolism (ko00053);; Fatty acid degradation (ko00071);; Valine, leucine and isoleucine degradation (ko00280);; Lysine degradation (ko00310);; Arginine and proline metabolism (ko00330);; Histidine metabolism (ko00340);; Tryptophan metabolism (ko00380);; beta-Alanine metabolism (ko…	Aldehyde dehydrogenase family 3 member I1, chloroplastic OS=Arabidopsis thaliana OX=3702 GN=ALDH3I1 PE=1 SV=2	PREDICTED: aldehyde dehydrogenase family 3 member H1-like [Gossypium arboreum]
Ghir_A05G040130	C2	#N/A	0.0905827	43.862	0.041759	0.0225003	9.94331	0.0931537	AT1G49210	Molecular Function: zinc ion binding (GO:0008270);; Cellular Component: integral component of membrane (GO:0016021);;	molecular function: binding (GO:0005488);; cellular component: membrane (GO:0016020);; cellular component: membrane part (GO:0044425)	K19040|2.65021e-126|gra:105779255|K19040 E3 ubiquitin-protein ligase ATL10/75/76/77/78 [EC:2.3.2.27] | (RefSeq) RING-H2 finger protein ATL78-like	--	RING-H2 finger protein ATL78 OS=Arabidopsis thaliana OX=3702 GN=ATL78 PE=2 SV=1	PREDICTED: RING-H2 finger protein ATL78-like [Gossypium hirsutum]
Ghir_A05G040550	C2	#N/A	2.07772	20.4521	2.72693	2.59403	1.21046	0.166782	FLS1	Molecular Function: oxidoreductase activity (GO:0016491);; Molecular Function: metal ion binding (GO:0046872);; Biological Process: oxidation-reduction process (GO:0055114);;	molecular function: catalytic activity (GO:0003824);; molecular function: binding (GO:0005488);; biological process: metabolic process (GO:0008152);; biological process: single-organism process (GO:0044699)	K05278|0|gra:105780413|K05278 flavonol synthase [EC:1.14.11.23] | (RefSeq) flavonol synthase/flavanone 3-hydroxylase-like	Flavonoid biosynthesis (ko00941)	Flavonol synthase/flavanone 3-hydroxylase OS=Citrus unshiu OX=55188 GN=FLS PE=1 SV=1	PREDICTED: flavonol synthase/flavanone 3-hydroxylase-like [Gossypium hirsutum]
Ghir_A05G041620	C2	#N/A	4.04769	5.8042	1.75558	2.25048	2.65948	2.0017	AT3G56290	Molecular Function: DNA binding (GO:0003677);; Cellular Component: nucleus (GO:0005634);; Molecular Function: zinc ion binding (GO:0008270);; Molecular Function: potassium ion transmembrane transporter activity (GO:0015079);; Cellular Component: integral component of membrane (GO:0016021);; Biological Process: positive regulation of transcription, DNA-templated (GO:0045893);; Biological Process: …	molecular function: binding (GO:0005488);; cellular component: cell (GO:0005623);; cellular component: organelle (GO:0043226);; cellular component: cell part (GO:0044464);; molecular function: transporter activity (GO:0005215);; biological process: localization (GO:0051179);; cellular component: membrane (GO:0016020);; cellular component: membrane part (GO:0044425);; biological process: biologica…	--	--	--	PREDICTED: uncharacterized protein LOC107962215 [Gossypium hirsutum]
Ghir_A05G042050	C2	#N/A	0.19811	10.9013	0	0.360998	3.53948	3.47248	UGT78D2	Biological Process: metabolic process (GO:0008152);; Molecular Function: transferase activity, transferring hexosyl groups (GO:0016758);;	biological process: metabolic process (GO:0008152);; molecular function: catalytic activity (GO:0003824)	--	--	Flavonoid 3-O-glucosyltransferase OS=Medicago truncatula OX=3880 GN=UGT78G1 PE=1 SV=1	PREDICTED: flavonoid 3-O-glucosyltransferase-like [Gossypium arboreum]
Ghir_A05G042090	C2	#N/A	3.38955	22.0562	2.65446	3.75425	9.88802	5.88787	PAP28	Cellular Component: integral component of membrane (GO:0016021);; Molecular Function: hydrolase activity (GO:0016787);;	cellular component: membrane (GO:0016020);; cellular component: membrane part (GO:0044425);; molecular function: catalytic activity (GO:0003824)	--	--	Probable inactive purple acid phosphatase 28 OS=Arabidopsis thaliana OX=3702 GN=PAP28 PE=2 SV=1	PREDICTED: probable inactive purple acid phosphatase 28 [Gossypium hirsutum]
Ghir_A06G000170	C2	#N/A	0.774926	66.1349	7.48385	0.868711	24.8618	6.96714	ATSBT5.2	Molecular Function: serine-type endopeptidase activity (GO:0004252);; Biological Process: proteolysis (GO:0006508);; Cellular Component: integral component of membrane (GO:0016021);;	molecular function: catalytic activity (GO:0003824);; biological process: metabolic process (GO:0008152);; cellular component: membrane (GO:0016020);; cellular component: membrane part (GO:0044425)	--	--	CO(2)-response secreted protease OS=Arabidopsis thaliana OX=3702 GN=CRSP PE=2 SV=1	PREDICTED: LOW QUALITY PROTEIN: CO(2)-response secreted protease-like [Gossypium hirsutum]
Ghir_A06G000590	C2	#N/A	0.0264477	4.53126	1.22642	0.058337	2.2327	0.948321	AT5G66330	Molecular Function: kinase activity (GO:0016301);; Biological Process: phosphorylation (GO:0016310);; Molecular Function: 2-alkenal reductase [NAD(P)] activity (GO:0032440);; Biological Process: oxidation-reduction process (GO:0055114);;	molecular function: catalytic activity (GO:0003824);; biological process: metabolic process (GO:0008152);; biological process: cellular process (GO:0009987);; biological process: single-organism process (GO:0044699)	--	--	Leucine-rich repeat receptor-like protein kinase PXL1 OS=Arabidopsis thaliana OX=3702 GN=PXL1 PE=1 SV=1	hypothetical protein GOBAR_AA25164 [Gossypium barbadense]
Ghir_A06G001350	C2	#N/A	0.0109957	30.1082	5.92685	0.0153823	0.0150397	0.903629	CYP82C4	Molecular Function: monooxygenase activity (GO:0004497);; Molecular Function: iron ion binding (GO:0005506);; Cellular Component: integral component of membrane (GO:0016021);; Molecular Function: oxidoreductase activity, acting on paired donors, with incorporation or reduction of molecular oxygen (GO:0016705);; Molecular Function: heme binding (GO:0020037);; Biological Process: oxidation-reductio…	molecular function: catalytic activity (GO:0003824);; biological process: metabolic process (GO:0008152);; biological process: single-organism process (GO:0044699);; molecular function: binding (GO:0005488);; cellular component: membrane (GO:0016020);; cellular component: membrane part (GO:0044425)	K00512|0|gra:105772630|K00512 steroid 17alpha-monooxygenase / 17alpha-hydroxyprogesterone deacetylase [EC:1.14.14.19 1.14.14.32] | (RefSeq) cytochrome P450 CYP82D47-like	--	Cytochrome P450 82A3 OS=Glycine max OX=3847 GN=CYP82A3 PE=2 SV=1	hypothetical protein GOBAR_AA30303 [Gossypium barbadense]
Ghir_A06G001970	C2	#N/A	0	2.65241	0.026294	0	0.938459	0.566712	UGT73B4	Biological Process: flavonoid biosynthetic process (GO:0009813);; Cellular Component: intracellular membrane-bounded organelle (GO:0043231);; Biological Process: flavonoid glucuronidation (GO:0052696);; Molecular Function: quercetin 3-O-glucosyltransferase activity (GO:0080043);; Molecular Function: quercetin 7-O-glucosyltransferase activity (GO:0080044);;	biological process: metabolic process (GO:0008152);; cellular component: cell (GO:0005623);; cellular component: organelle (GO:0043226);; cellular component: cell part (GO:0044464);; biological process: cellular process (GO:0009987);; biological process: single-organism process (GO:0044699);; molecular function: catalytic activity (GO:0003824)	--	--	Scopoletin glucosyltransferase OS=Nicotiana tabacum OX=4097 GN=TOGT1 PE=1 SV=1	PREDICTED: scopoletin glucosyltransferase-like [Gossypium hirsutum]
Ghir_A06G002160	C2	#N/A	5.41264	6.12171	1.66822	6.26323	2.85615	1.93652	CYCA3;4	Cellular Component: nucleus (GO:0005634);;	cellular component: cell (GO:0005623);; cellular component: organelle (GO:0043226);; cellular component: cell part (GO:0044464)	K06627|1.49509e-174|gra:105774186|K06627 cyclin A | (RefSeq) putative cyclin-A3-1	--	Cyclin-A3-2 OS=Arabidopsis thaliana OX=3702 GN=CYCA3-2 PE=2 SV=1	PREDICTED: putative cyclin-A3-1 [Gossypium hirsutum]
Ghir_A06G004200	C2	#N/A	0.455108	19.3778	2.15066	0.556117	8.85274	2.55941	AT1G22030	--	--	--	--	--	Monofunctional biosynthetic peptidoglycan transglycosylase [Gossypium arboreum]
Ghir_A06G005130	C2	#N/A	0.333663	3.66069	1.18667	1.11389	0.0246287	0	AT2G46490	--	--	--	--	--	PREDICTED: uncharacterized protein LOC107943684 [Gossypium hirsutum]
Ghir_A06G006890	C2	#N/A	2.33324	62.5699	5.72172	1.48584	24.5408	11.4061	STP14	Cellular Component: plasma membrane (GO:0005886);; Biological Process: carbohydrate transport (GO:0008643);; Cellular Component: integral component of membrane (GO:0016021);; Molecular Function: substrate-specific transmembrane transporter activity (GO:0022891);; Molecular Function: 2-alkenal reductase [NAD(P)] activity (GO:0032440);; Biological Process: transmembrane transport (GO:0055085);; Bio…	cellular component: cell (GO:0005623);; cellular component: membrane (GO:0016020);; cellular component: cell part (GO:0044464);; biological process: single-organism process (GO:0044699);; biological process: localization (GO:0051179);; cellular component: membrane part (GO:0044425);; molecular function: transporter activity (GO:0005215);; molecular function: catalytic activity (GO:0003824);; biol…	--	--	Sugar transport protein 14 OS=Arabidopsis thaliana OX=3702 GN=STP14 PE=2 SV=2	PREDICTED: sugar transport protein 14-like [Gossypium hirsutum]
Ghir_A06G007270	C2	#N/A	72.4392	40.4303	20.4162	57.6648	7.40153	12.1959	MIOX2	Molecular Function: iron ion binding (GO:0005506);; Cellular Component: cytoplasm (GO:0005737);; Biological Process: inositol catabolic process (GO:0019310);; Molecular Function: inositol oxygenase activity (GO:0050113);; Biological Process: oxidation-reduction process (GO:0055114);;	molecular function: binding (GO:0005488);; cellular component: cell (GO:0005623);; cellular component: cell part (GO:0044464);; biological process: metabolic process (GO:0008152);; biological process: cellular process (GO:0009987);; biological process: single-organism process (GO:0044699);; molecular function: catalytic activity (GO:0003824)	K00469|0|gra:105774597|K00469 inositol oxygenase [EC:1.13.99.1] | (RefSeq) inositol oxygenase 4	Ascorbate and aldarate metabolism (ko00053);; Inositol phosphate metabolism (ko00562)	Inositol oxygenase 2 OS=Arabidopsis thaliana OX=3702 GN=MIOX2 PE=2 SV=2	PREDICTED: inositol oxygenase 2-like isoform X2 [Gossypium hirsutum]
Ghir_A06G013570	C2	#N/A	0.499084	20.1364	1.54932	0.541744	7.97119	3.97431	FUR1	Molecular Function: nucleoside transmembrane transporter activity (GO:0005337);; Cellular Component: integral component of membrane (GO:0016021);; Biological Process: nucleoside transmembrane transport (GO:1901642);;	molecular function: transporter activity (GO:0005215);; biological process: single-organism process (GO:0044699);; biological process: localization (GO:0051179);; cellular component: membrane (GO:0016020);; cellular component: membrane part (GO:0044425)	K15014|0|gra:105774196|K15014 solute carrier family 29 (equilibrative nucleoside transporter), member 1/2/3 | (RefSeq) equilibrative nucleotide transporter 3-like	--	Equilibrative nucleotide transporter 3 OS=Arabidopsis thaliana OX=3702 GN=ENT3 PE=1 SV=1	PREDICTED: equilibrative nucleotide transporter 3-like [Gossypium arboreum]
Ghir_A06G014420	C2	#N/A	0.156689	31.119	0.229782	0.15322	5.12923	0.978791	AT4G18425	Cellular Component: integral component of membrane (GO:0016021);;	cellular component: membrane (GO:0016020);; cellular component: membrane part (GO:0044425)	--	--	Protein DMP4 OS=Arabidopsis thaliana OX=3702 GN=DMP4 PE=2 SV=1	PREDICTED: uncharacterized protein LOC107948571 [Gossypium hirsutum]
Ghir_A06G017050	C2	bHLH	42.4486	45.6738	3.87079	31.83	10.611	15.0566	AT2G31210	Molecular Function: DNA binding (GO:0003677);; Molecular Function: protein dimerization activity (GO:0046983);;	molecular function: binding (GO:0005488)	--	--	Transcription factor bHLH91 OS=Arabidopsis thaliana OX=3702 GN=BHLH91 PE=2 SV=1	PREDICTED: transcription factor bHLH91-like [Gossypium hirsutum]
Ghir_A06G017410	C2	#N/A	7.98131	64.7955	7.07736	10.3295	31.3849	10.9359	AT2G40280	Cellular Component: endosome (GO:0005768);; Cellular Component: vacuolar membrane (GO:0005774);; Cellular Component: trans-Golgi network (GO:0005802);; Molecular Function: S-adenosylmethionine-dependent methyltransferase activity (GO:0008757);; Cellular Component: integral component of membrane (GO:0016021);; Biological Process: methylation (GO:0032259);;	cellular component: cell (GO:0005623);; cellular component: organelle (GO:0043226);; cellular component: cell part (GO:0044464);; cellular component: membrane (GO:0016020);; cellular component: organelle part (GO:0044422);; molecular function: catalytic activity (GO:0003824);; biological process: metabolic process (GO:0008152);; cellular component: membrane part (GO:0044425)	--	--	Probable methyltransferase PMT23 OS=Arabidopsis thaliana OX=3702 GN=At2g40280 PE=2 SV=2	PREDICTED: probable methyltransferase PMT23 [Gossypium arboreum]
Ghir_A06G017610	C2	#N/A	0.80129	5.85468	0.517438	0.979032	1.81971	1.23314	AT2G40095	Cellular Component: membrane (GO:0016020);;	cellular component: membrane (GO:0016020)	--	--	--	PREDICTED: uncharacterized protein LOC108485643 [Gossypium arboreum]
Ghir_A06G018530	C2	#N/A	19.5144	43.3185	1.47317	23.4851	6.19937	2.22723	OFP13	Biological Process: negative regulation of transcription, DNA-templated (GO:0045892);;	biological process: biological regulation (GO:0065007)	--	--	Transcription repressor OFP13 OS=Arabidopsis thaliana OX=3702 GN=OFP13 PE=1 SV=1	hypothetical protein GOBAR_AA28113 [Gossypium barbadense]
Ghir_A06G018840	C2	#N/A	1.76195	16.9893	2.73014	1.84063	7.89728	2.23792	AT5G04980	Molecular Function: hydrolase activity (GO:0016787);; Biological Process: phosphatidylinositol dephosphorylation (GO:0046856);;	molecular function: catalytic activity (GO:0003824);; biological process: metabolic process (GO:0008152);; biological process: cellular process (GO:0009987);; biological process: single-organism process (GO:0044699)	--	--	Type I inositol polyphosphate 5-phosphatase 10 OS=Arabidopsis thaliana OX=3702 GN=IP5P10 PE=3 SV=1	PREDICTED: type I inositol polyphosphate 5-phosphatase 10 [Gossypium arboreum]
Ghir_A06G020410	C2	#N/A	15.6891	35.985	12.4728	14.1587	17.0452	21.5624	VPS46.1	Cellular Component: intracellular (GO:0005622);; Biological Process: vacuolar transport (GO:0007034);;	cellular component: cell (GO:0005623);; cellular component: cell part (GO:0044464);; biological process: localization (GO:0051179)	K12197|1.02973e-128|gra:105774063|K12197 charged multivesicular body protein 1 | (RefSeq) charged multivesicular body protein 1-like	Endocytosis (ko04144)	ESCRT-related protein CHMP1B OS=Arabidopsis thaliana OX=3702 GN=CHMP1B PE=1 SV=1	PREDICTED: charged multivesicular body protein 1-like [Gossypium raimondii]
Ghir_A07G001310	C2	#N/A	0.131756	39.5155	13.4104	0.244061	13.8772	7.31735	LUT2	Cellular Component: integral component of membrane (GO:0016021);; Biological Process: xanthophyll biosynthetic process (GO:0016123);; Molecular Function: oxidoreductase activity, acting on paired donors, with incorporation or reduction of molecular oxygen (GO:0016705);; Biological Process: oxidation-reduction process (GO:0055114);;	cellular component: membrane (GO:0016020);; cellular component: membrane part (GO:0044425);; biological process: metabolic process (GO:0008152);; biological process: cellular process (GO:0009987);; biological process: single-organism process (GO:0044699);; molecular function: catalytic activity (GO:0003824)	K06444|0|gra:105793131|K06444 lycopene epsilon-cyclase [EC:5.5.1.18] | (RefSeq) lycopene epsilon cyclase, chloroplastic	Carotenoid biosynthesis (ko00906)	Lycopene epsilon cyclase, chloroplastic OS=Arabidopsis thaliana OX=3702 GN=LUT2 PE=1 SV=2	hypothetical protein GOBAR_AA30597 [Gossypium barbadense]
Ghir_A07G001510	C2	#N/A	3.69122	5.78189	0.684605	3.59531	0.454785	0.643636	ELF4-L3	--	--	--	--	Protein ELF4-LIKE 3 OS=Arabidopsis thaliana OX=3702 GN=EFL3 PE=3 SV=1	PREDICTED: protein ELF4-LIKE 3-like [Gossypium hirsutum]
Ghir_A07G002060	C2	MYB	1.84088	21.8526	0.0493103	5.97065	0.317453	0.098922	MYB7	Molecular Function: DNA binding (GO:0003677);;	molecular function: binding (GO:0005488)	K09422|2.83504e-153|gra:105801153|K09422 myb proto-oncogene protein, plant | (RefSeq) myb-related protein 308-like	--	Transcription factor TT2 OS=Arabidopsis thaliana OX=3702 GN=TT2 PE=1 SV=1	PREDICTED: transcription factor MYB23-like [Gossypium arboreum]
Ghir_A07G003540	C2	#N/A	15.139	20.2812	4.61494	16.0905	9.42942	5.62028	AT4G32000	Molecular Function: protein serine/threonine kinase activity (GO:0004674);; Molecular Function: ATP binding (GO:0005524);; Biological Process: protein phosphorylation (GO:0006468);; Cellular Component: integral component of membrane (GO:0016021);;	molecular function: catalytic activity (GO:0003824);; biological process: metabolic process (GO:0008152);; biological process: cellular process (GO:0009987);; molecular function: binding (GO:0005488);; cellular component: membrane (GO:0016020);; cellular component: membrane part (GO:0044425)	K04733|2.22981e-175|gra:105772573|K04733 interleukin-1 receptor-associated kinase 4 [EC:2.7.11.1] | (RefSeq) probable receptor-like protein kinase At1g80640	--	Probable receptor-like protein kinase At1g80640 OS=Arabidopsis thaliana OX=3702 GN=At1g80640 PE=2 SV=1	hypothetical protein F383_33282 [Gossypium arboreum]
Ghir_A07G005160	C2	#N/A	1.25343	5.66678	0.483694	1.57162	2.69764	2.60217		--	--	--	--	--	hypothetical protein GOBAR_AA28629 [Gossypium barbadense]
Ghir_A07G010440	C2	#N/A	0.337901	56.0952	0.581756	0.723009	7.17051	2.86132	AT2G37530	Cellular Component: integral component of membrane (GO:0016021);;	cellular component: membrane (GO:0016020);; cellular component: membrane part (GO:0044425)	--	--	--	PREDICTED: uncharacterized protein LOC107937019 [Gossypium hirsutum]
Ghir_A07G011000	C2	#N/A	30.3102	32.6073	0.401729	41.444	7.40588	0.108916	BSK5	Molecular Function: protein kinase activity (GO:0004672);; Molecular Function: ATP binding (GO:0005524);; Biological Process: protein phosphorylation (GO:0006468);;	molecular function: catalytic activity (GO:0003824);; biological process: metabolic process (GO:0008152);; biological process: cellular process (GO:0009987);; molecular function: binding (GO:0005488)	--	--	Serine/threonine-protein kinase BSK5 OS=Arabidopsis thaliana OX=3702 GN=BSK5 PE=1 SV=1	hypothetical protein F383_27880 [Gossypium arboreum]
Ghir_A07G012750	C2	#N/A	2.51558	25.3183	1.89704	2.37721	7.3456	3.19939	NPC2	Biological Process: metabolic process (GO:0008152);; Molecular Function: hydrolase activity, acting on ester bonds (GO:0016788);;	biological process: metabolic process (GO:0008152);; molecular function: catalytic activity (GO:0003824)	K01114|0|gra:105793846|K01114 phospholipase C [EC:3.1.4.3] | (RefSeq) non-specific phospholipase C2	Inositol phosphate metabolism (ko00562);; Glycerophospholipid metabolism (ko00564);; Ether lipid metabolism (ko00565)	Non-specific phospholipase C2 OS=Arabidopsis thaliana OX=3702 GN=NPC2 PE=2 SV=1	Phospholipase C 3 [Gossypium arboreum]
Ghir_A07G013740	C2	#N/A	45.5861	109.436	0.967643	46.677	14.418	4.72814	LACS1	Biological Process: long-chain fatty acid metabolic process (GO:0001676);; Molecular Function: long-chain fatty acid-CoA ligase activity (GO:0004467);; Cellular Component: endoplasmic reticulum (GO:0005783);; Biological Process: wax biosynthetic process (GO:0010025);; Biological Process: cutin biosynthetic process (GO:0010143);; Molecular Function: very long-chain fatty acid-CoA ligase activity (…	biological process: metabolic process (GO:0008152);; biological process: cellular process (GO:0009987);; biological process: single-organism process (GO:0044699);; molecular function: catalytic activity (GO:0003824);; cellular component: cell (GO:0005623);; cellular component: organelle (GO:0043226);; cellular component: cell part (GO:0044464)	K01897|0|gra:105794974|K01897 long-chain acyl-CoA synthetase [EC:6.2.1.3] | (RefSeq) long chain acyl-CoA synthetase 1	Fatty acid biosynthesis (ko00061);; Fatty acid degradation (ko00071);; Fatty acid metabolism (ko01212);; Peroxisome (ko04146)	Long chain acyl-CoA synthetase 1 OS=Arabidopsis thaliana OX=3702 GN=LACS1 PE=2 SV=1	PREDICTED: long chain acyl-CoA synthetase 1-like [Gossypium hirsutum]
Ghir_A07G014820	C2	#N/A	3.66177	266.499	13.1281	3.57665	53.3329	17.4171	LEA14	Cellular Component: cytosol (GO:0005829);; Biological Process: response to desiccation (GO:0009269);; Cellular Component: integral component of membrane (GO:0016021);;	cellular component: cell (GO:0005623);; cellular component: cell part (GO:0044464);; biological process: response to stimulus (GO:0050896);; cellular component: membrane (GO:0016020);; cellular component: membrane part (GO:0044425)	--	--	Late embryogenesis abundant protein Lea14-A OS=Gossypium hirsutum OX=3635 GN=LEA14-A PE=2 SV=1	PREDICTED: desiccation protectant protein Lea14 homolog [Gossypium arboreum]
Ghir_A07G015210	C2	#N/A	0.632678	13.5626	1.14247	0.439007	5.39022	1.44806	AT1G01800	Molecular Function: oxidoreductase activity (GO:0016491);; Biological Process: oxidation-reduction process (GO:0055114);;	molecular function: catalytic activity (GO:0003824);; biological process: metabolic process (GO:0008152);; biological process: single-organism process (GO:0044699)	K15095|0|gra:105797205|K15095 (+)-neomenthol dehydrogenase [EC:1.1.1.208] | (RefSeq) (+)-neomenthol dehydrogenase-like	Monoterpenoid biosynthesis (ko00902)	(+)-neomenthol dehydrogenase OS=Arabidopsis thaliana OX=3702 GN=SDR1 PE=1 SV=1	hypothetical protein GOBAR_AA05470 [Gossypium barbadense]
Ghir_A07G017700	C2	#N/A	21.076	42.2236	2.68197	20.7672	18.6863	3.82631	RGP1	Molecular Function: intramolecular transferase activity (GO:0016866);; Biological Process: cellulose biosynthetic process (GO:0030244);;	molecular function: catalytic activity (GO:0003824);; biological process: metabolic process (GO:0008152);; biological process: cellular process (GO:0009987);; biological process: single-organism process (GO:0044699)	K13379|0|gra:105800277|K13379 reversibly glycosylated polypeptide / UDP-arabinopyranose mutase [EC:2.4.1.- 5.4.99.30] | (RefSeq) UDP-arabinopyranose mutase 1-like	Amino sugar and nucleotide sugar metabolism (ko00520)	Probable UDP-arabinopyranose mutase 2 OS=Solanum tuberosum OX=4113 GN=UPTG2 PE=1 SV=1	PREDICTED: UDP-arabinopyranose mutase 1-like [Gossypium hirsutum]
Ghir_A07G019670	C2	#N/A	2.81927	19.2732	2.1654	2.59369	5.01933	5.29139	CYP97B3	Molecular Function: monooxygenase activity (GO:0004497);; Molecular Function: iron ion binding (GO:0005506);; Molecular Function: oxidoreductase activity, acting on paired donors, with incorporation or reduction of molecular oxygen (GO:0016705);; Molecular Function: heme binding (GO:0020037);; Biological Process: oxidation-reduction process (GO:0055114);;	molecular function: catalytic activity (GO:0003824);; biological process: metabolic process (GO:0008152);; biological process: single-organism process (GO:0044699);; molecular function: binding (GO:0005488)	--	--	Cytochrome P450 97B2, chloroplastic OS=Glycine max OX=3847 GN=CYP97B2 PE=2 SV=1	PREDICTED: cytochrome P450 97B2, chloroplastic isoform X1 [Gossypium hirsutum]
Ghir_A07G022100	C2	#N/A	2.48435	4.34471	0.0260453	2.44254	1.2541	0.0173013	FWA	Molecular Function: lipid binding (GO:0008289);;	molecular function: binding (GO:0005488)	--	--	Homeobox-leucine zipper protein PROTODERMAL FACTOR 2 OS=Arabidopsis thaliana OX=3702 GN=PDF2 PE=2 SV=1	PREDICTED: homeobox-leucine zipper protein MERISTEM L1-like [Gossypium raimondii]
Ghir_A07G023760	C2	#N/A	0.540328	7.95225	1.17303	1.83693	3.34238	5.44958	AT3G27880	--	--	--	--	--	PREDICTED: uncharacterized protein LOC108484541 [Gossypium arboreum]
Ghir_A08G002080	C2	#N/A	20.4206	109.639	17.8613	21.8017	42.6843	17.9376	CAS1	Cellular Component: vacuole (GO:0005773);; Biological Process: pollen development (GO:0009555);; Biological Process: thylakoid membrane organization (GO:0010027);; Biological Process: tetracyclic triterpenoid biosynthetic process (GO:0010686);; Molecular Function: cycloartenol synthase activity (GO:0016871);; Biological Process: pentacyclic triterpenoid biosynthetic process (GO:0019745);;	cellular component: cell (GO:0005623);; cellular component: organelle (GO:0043226);; cellular component: cell part (GO:0044464);; biological process: multicellular organismal process (GO:0032501);; biological process: developmental process (GO:0032502);; biological process: single-organism process (GO:0044699);; biological process: cellular process (GO:0009987);; biological process: cellular comp…	K01853|0|gra:105790143|K01853 cycloartenol synthase [EC:5.4.99.8] | (RefSeq) cycloartenol synthase 2	Steroid biosynthesis (ko00100)	Cycloartenol synthase 2 OS=Betula platyphylla OX=78630 GN=CASBPX2 PE=1 SV=1	PREDICTED: cycloartenol synthase 2 isoform X4 [Gossypium hirsutum]
Ghir_A08G002430	C2	#N/A	0.036109	329.385	9.69742	0.0419497	145.699	21.4001	AT1G29660	Molecular Function: hydrolase activity, acting on ester bonds (GO:0016788);;	molecular function: catalytic activity (GO:0003824)	--	--	GDSL esterase/lipase At1g29660 OS=Arabidopsis thaliana OX=3702 GN=At1g29660 PE=1 SV=1	PREDICTED: GDSL esterase/lipase At1g29660-like [Gossypium hirsutum]
Ghir_A08G003420	C2	#N/A	0.942012	4.70443	0.756485	1.09117	0.784571	0.0666863	chx28	Molecular Function: solute:proton antiporter activity (GO:0015299);; Cellular Component: integral component of membrane (GO:0016021);; Biological Process: hydrogen ion transmembrane transport (GO:1902600);;	molecular function: transporter activity (GO:0005215);; biological process: single-organism process (GO:0044699);; biological process: localization (GO:0051179);; cellular component: membrane (GO:0016020);; cellular component: membrane part (GO:0044425)	--	--	Cation/H(+) antiporter 28 OS=Arabidopsis thaliana OX=3702 GN=CHX28 PE=2 SV=2	PREDICTED: cation/H(+) antiporter 28-like [Gossypium hirsutum]
Ghir_A08G003880	C2	MYB	3.32857	5.0195	0.726485	2.9542	2.86289	2.37606	myb3	Molecular Function: DNA binding (GO:0003677);;	molecular function: binding (GO:0005488)	K09422|0|gra:105790361|K09422 myb proto-oncogene protein, plant | (RefSeq) myb-related protein 308-like	--	Transcription factor MYB3 OS=Arabidopsis thaliana OX=3702 GN=MYB3 PE=1 SV=1	Transcription factor MYB3 -like protein [Gossypium arboreum]
Ghir_A08G004420	C2	#N/A	0.650168	5.47324	0.896414	0.622069	1.62586	1.05972	GA2OX6	Molecular Function: iron ion binding (GO:0005506);; Biological Process: gibberellin catabolic process (GO:0045487);; Molecular Function: C-19 gibberellin 2-beta-dioxygenase activity (GO:0052634);; Biological Process: oxidation-reduction process (GO:0055114);;	molecular function: binding (GO:0005488);; biological process: metabolic process (GO:0008152);; biological process: cellular process (GO:0009987);; biological process: single-organism process (GO:0044699);; molecular function: catalytic activity (GO:0003824)	K04125|0|gra:105790415|K04125 gibberellin 2-oxidase [EC:1.14.11.13] | (RefSeq) gibberellin 2-beta-dioxygenase 2-like	Diterpenoid biosynthesis (ko00904)	Gibberellin 2-beta-dioxygenase 2 OS=Pisum sativum OX=3888 GN=GA2OX2 PE=2 SV=1	PREDICTED: gibberellin 2-beta-dioxygenase 2-like [Gossypium hirsutum]
Ghir_A08G005060	C2	#N/A	1.08746	5.05892	0.964459	1.04727	2.49555	1.13099	AT2G30690	Molecular Function: DNA binding (GO:0003677);; Cellular Component: integral component of membrane (GO:0016021);;	molecular function: binding (GO:0005488);; cellular component: membrane (GO:0016020);; cellular component: membrane part (GO:0044425)	--	--	Myosin-binding protein 1 OS=Arabidopsis thaliana OX=3702 GN=MYOB1 PE=1 SV=1	PREDICTED: myosin-binding protein 3-like [Gossypium hirsutum]
Ghir_A08G009240	C2	#N/A	0.118627	5.28947	0.0836683	0.072701	0.534535	0.48036	GDU3	Cellular Component: integral component of membrane (GO:0016021);;	cellular component: membrane (GO:0016020);; cellular component: membrane part (GO:0044425)	--	--	Protein GLUTAMINE DUMPER 2 OS=Arabidopsis thaliana OX=3702 GN=GDU2 PE=2 SV=1	PREDICTED: protein GLUTAMINE DUMPER 2-like [Gossypium hirsutum]
Ghir_A08G009870	C2	#N/A	18.7403	121.137	21.8983	23.2639	35.3891	82.4025		--	--	--	--	--	hypothetical protein GOBAR_AA12223 [Gossypium barbadense]
Ghir_A08G011350	C2	#N/A	23.6891	109.233	16.8338	25.3439	45.7483	48.9948	AT5G42050	--	--	--	--	B2 protein OS=Daucus carota OX=4039 PE=2 SV=1	PREDICTED: B2 protein-like [Gossypium raimondii]
Ghir_A08G011430	C2	#N/A	4.58275	9.5515	2.9329	4.51947	4.38056	4.23967	UGE5	Molecular Function: UDP-glucose 4-epimerase activity (GO:0003978);; Biological Process: galactose metabolic process (GO:0006012);; Molecular Function: coenzyme binding (GO:0050662);;	molecular function: catalytic activity (GO:0003824);; biological process: metabolic process (GO:0008152);; biological process: single-organism process (GO:0044699);; molecular function: binding (GO:0005488)	K01784|0|gra:105791339|K01784 UDP-glucose 4-epimerase [EC:5.1.3.2] | (RefSeq) UDP-glucose 4-epimerase GEPI48-like	Galactose metabolism (ko00052);; Amino sugar and nucleotide sugar metabolism (ko00520)	UDP-glucose 4-epimerase 5 OS=Arabidopsis thaliana OX=3702 GN=UGE5 PE=1 SV=3	UDP-glucose 4-epimerase 1 [Ananas comosus]
Ghir_A08G012550	C2	#N/A	0	17.271	2.39443	0.141411	5.36793	11.2941	GSTF6	Molecular Function: glutathione transferase activity (GO:0004364);; Cellular Component: nucleus (GO:0005634);; Cellular Component: vacuolar membrane (GO:0005774);; Biological Process: glutathione metabolic process (GO:0006749);; Cellular Component: chloroplast stroma (GO:0009570);; Cellular Component: thylakoid (GO:0009579);; Cellular Component: chloroplast envelope (GO:0009941);; Cellular Compon…	molecular function: catalytic activity (GO:0003824);; cellular component: cell (GO:0005623);; cellular component: organelle (GO:0043226);; cellular component: cell part (GO:0044464);; cellular component: membrane (GO:0016020);; cellular component: organelle part (GO:0044422);; biological process: metabolic process (GO:0008152);; biological process: cellular process (GO:0009987);; molecular functi…	K00799|1.60514e-152|gra:105791436|K00799 glutathione S-transferase [EC:2.5.1.18] | (RefSeq) glutathione S-transferase F6-like	Glutathione metabolism (ko00480)	Glutathione S-transferase F6 OS=Arabidopsis thaliana OX=3702 GN=GSTF6 PE=2 SV=2	PREDICTED: glutathione S-transferase F6-like [Gossypium arboreum]
Ghir_A08G013350	C2	#N/A	0.991041	4.2752	0.974807	0.715561	1.4099	0.823591	AT1G01320	--	--	K03255|0|gra:105791535|K03255 protein TIF31 | (RefSeq) clustered mitochondria protein homolog	--	Protein TSS OS=Arabidopsis thaliana OX=3702 GN=TSS PE=1 SV=1	PREDICTED: protein TSS-like isoform X1 [Gossypium arboreum]
Ghir_A08G014230	C2	#N/A	3.15861	78.1121	4.7772	3.0644	24.5346	5.37134	AT3G60810	--	--	--	--	--	hypothetical protein GOBAR_AA24809 [Gossypium barbadense]
Ghir_A08G016230	C2	#N/A	22.4034	29.8731	6.62677	23.2658	12.3862	9.98324	AT1G32220	Molecular Function: NADH dehydrogenase activity (GO:0003954);; Biological Process: response to oxidative stress (GO:0006979);; Cellular Component: thylakoid (GO:0009579);; Cellular Component: plastoglobule (GO:0010287);; Biological Process: oxidation-reduction process (GO:0055114);; Biological Process: ubiquinone-6 biosynthetic process (GO:1901006);;	molecular function: catalytic activity (GO:0003824);; biological process: metabolic process (GO:0008152);; biological process: single-organism process (GO:0044699);; biological process: response to stimulus (GO:0050896);; cellular component: cell (GO:0005623);; cellular component: cell part (GO:0044464);; cellular component: organelle (GO:0043226);; cellular component: organelle part (GO:0044422)…	--	--	Uncharacterized protein At1g32220, chloroplastic OS=Arabidopsis thaliana OX=3702 GN=At1g32220 PE=1 SV=1	hypothetical protein GOBAR_AA10817 [Gossypium barbadense]
Ghir_A08G017750	C2	#N/A	0.486926	6.43727	0.050837	0.611598	1.46	0.265902	UMAMIT7	Cellular Component: integral component of membrane (GO:0016021);; Molecular Function: transmembrane transporter activity (GO:0022857);; Biological Process: transmembrane transport (GO:0055085);;	cellular component: membrane (GO:0016020);; cellular component: membrane part (GO:0044425);; molecular function: transporter activity (GO:0005215);; biological process: localization (GO:0051179)	--	--	WAT1-related protein At5g47470 OS=Arabidopsis thaliana OX=3702 GN=At5g47470 PE=3 SV=1	PREDICTED: WAT1-related protein At5g47470-like [Gossypium hirsutum]
Ghir_A08G018060	C2	#N/A	0.026826	40.4658	0.126836	0.028657	9.09082	3.22622		Cellular Component: integral component of membrane (GO:0016021);;	cellular component: membrane (GO:0016020);; cellular component: membrane part (GO:0044425)	--	--	Protein YLS3 OS=Arabidopsis thaliana OX=3702 GN=YLS3 PE=2 SV=1	PREDICTED: protein YLS3-like [Gossypium hirsutum]
Ghir_A08G020480	C2	#N/A	0.704959	105.326	19.766	0.550619	38.3954	19.9883	FaTA	Biological Process: fatty acid biosynthetic process (GO:0006633);; Molecular Function: thiolester hydrolase activity (GO:0016790);;	biological process: metabolic process (GO:0008152);; biological process: cellular process (GO:0009987);; biological process: single-organism process (GO:0044699);; molecular function: catalytic activity (GO:0003824)	K10782|0|gra:105792361|K10782 fatty acyl-ACP thioesterase A [EC:3.1.2.14] | (RefSeq) oleoyl-acyl carrier protein thioesterase 1, chloroplastic-like	Fatty acid biosynthesis (ko00061)	Oleoyl-acyl carrier protein thioesterase 1, chloroplastic OS=Arabidopsis thaliana OX=3702 GN=FATA PE=1 SV=1	hypothetical protein GOBAR_AA06008 [Gossypium barbadense]
Ghir_A08G020920	C2	MYB	1.15102	12.6184	4.14781	2.2239	5.94225	4.39928	MYB68	Molecular Function: DNA binding (GO:0003677);;	molecular function: binding (GO:0005488)	K09422|4.31412e-111|gra:105792410|K09422 myb proto-oncogene protein, plant | (RefSeq) transcription factor RAX2-like	--	Transcription factor RAX2 OS=Arabidopsis thaliana OX=3702 GN=RAX2 PE=1 SV=1	hypothetical protein GOBAR_AA22510 [Gossypium barbadense]
Ghir_A08G022280	C2	#N/A	0.121338	150.562	27.4018	0.166306	71.8489	38.1036	PES1	Biological Process: metabolic process (GO:0008152);; Molecular Function: transferase activity, transferring acyl groups other than amino-acyl groups (GO:0016747);;	biological process: metabolic process (GO:0008152);; molecular function: catalytic activity (GO:0003824)	--	--	Acyltransferase-like protein At1g54570, chloroplastic OS=Arabidopsis thaliana OX=3702 GN=At1g54570 PE=1 SV=1	PREDICTED: acyltransferase-like protein At1g54570, chloroplastic [Gossypium hirsutum]
Ghir_A08G022420	C2	bZIP	9.74578	10.4246	5.2559	9.97682	5.11868	4.75407	BZO2H3	Molecular Function: transcription factor activity, sequence-specific DNA binding (GO:0003700);; Biological Process: regulation of transcription, DNA-templated (GO:0006355);; Molecular Function: sequence-specific DNA binding (GO:0043565);;	molecular function: nucleic acid binding transcription factor activity (GO:0001071);; biological process: biological regulation (GO:0065007);; molecular function: binding (GO:0005488)	--	--	Light-inducible protein CPRF2 OS=Petroselinum crispum OX=4043 GN=CPRF2 PE=2 SV=2	PREDICTED: light-inducible protein CPRF2-like [Gossypium arboreum]
Ghir_A08G022700	C2	#N/A	0.00803967	2.76811	0.92466	0.008012	0.402151	0.0647967	AT4G38040	Cellular Component: integral component of membrane (GO:0016021);;	cellular component: membrane (GO:0016020);; cellular component: membrane part (GO:0044425)	--	--	Probable glycosyltransferase At5g25310 OS=Arabidopsis thaliana OX=3702 GN=At5g25310 PE=3 SV=2	PREDICTED: probable glycosyltransferase At5g25310 [Gossypium hirsutum]
Ghir_A08G025100	C2	#N/A	4.83978	107.202	3.01853	4.45627	37.6786	6.22259	AT5G39990	Molecular Function: acetylglucosaminyltransferase activity (GO:0008375);; Cellular Component: integral component of membrane (GO:0016021);;	molecular function: catalytic activity (GO:0003824);; cellular component: membrane (GO:0016020);; cellular component: membrane part (GO:0044425)	K20891|0|gra:105792862|K20891 beta-glucuronosyltransferase [EC:2.4.1.-] | (RefSeq) xylosyltransferase 1-like	--	Beta-glucuronosyltransferase GlcAT14B OS=Arabidopsis thaliana OX=3702 GN=GLCAT14B PE=2 SV=1	PREDICTED: beta-glucuronosyltransferase GlcAT14B-like [Gossypium hirsutum]
Ghir_A08G025180	C2	#N/A	0.0215403	11.4771	0.477565	0.021691	2.4264	3.18234		Cellular Component: integral component of membrane (GO:0016021);;	cellular component: membrane (GO:0016020);; cellular component: membrane part (GO:0044425)	--	--	--	hypothetical protein B456_004G278100 [Gossypium raimondii]
Ghir_A08G025370	C2	#N/A	0.104506	3.20707	0.0802487	0.0598643	1.40076	0.049484	PERK1	Molecular Function: protein serine/threonine kinase activity (GO:0004674);; Molecular Function: ATP binding (GO:0005524);; Biological Process: protein phosphorylation (GO:0006468);; Cellular Component: integral component of membrane (GO:0016021);;	molecular function: catalytic activity (GO:0003824);; biological process: metabolic process (GO:0008152);; biological process: cellular process (GO:0009987);; molecular function: binding (GO:0005488);; cellular component: membrane (GO:0016020);; cellular component: membrane part (GO:0044425)	--	--	Proline-rich receptor-like protein kinase PERK1 OS=Arabidopsis thaliana OX=3702 GN=PERK1 PE=1 SV=1	PREDICTED: proline-rich receptor-like protein kinase PERK1 [Gossypium arboreum]
Ghir_A08G025750	C2	#N/A	0.223996	237.082	0.155607	3.63582	25.1966	0.148505	AT4G26220	Molecular Function: O-methyltransferase activity (GO:0008171);; Biological Process: methylation (GO:0032259);;	molecular function: catalytic activity (GO:0003824);; biological process: metabolic process (GO:0008152)	K00588|6.52161e-116|tcc:TCM_037708|K00588 caffeoyl-CoA O-methyltransferase [EC:2.1.1.104] | (RefSeq) S-adenosyl-L-methionine-dependent methyltransferases superfamily protein isoform 2	Phenylalanine metabolism (ko00360);; Phenylpropanoid biosynthesis (ko00940);; Flavonoid biosynthesis (ko00941);; Stilbenoid, diarylheptanoid and gingerol biosynthesis (ko00945)	Probable caffeoyl-CoA O-methyltransferase At4g26220 OS=Arabidopsis thaliana OX=3702 GN=At4g26220 PE=2 SV=1	PREDICTED: probable caffeoyl-CoA O-methyltransferase At4g26220 [Gossypium arboreum]
Ghir_A09G002450	C2	#N/A	9.08506	50.4976	2.13734	8.71016	13.8509	5.01346	AT5G15050	Molecular Function: acetylglucosaminyltransferase activity (GO:0008375);; Cellular Component: integral component of membrane (GO:0016021);;	molecular function: catalytic activity (GO:0003824);; cellular component: membrane (GO:0016020);; cellular component: membrane part (GO:0044425)	K20891|0|gra:105798270|K20891 beta-glucuronosyltransferase [EC:2.4.1.-] | (RefSeq) xylosyltransferase 1	--	Beta-glucuronosyltransferase GlcAT14B OS=Arabidopsis thaliana OX=3702 GN=GLCAT14B PE=2 SV=1	PREDICTED: beta-glucuronosyltransferase GlcAT14B-like [Gossypium arboreum]
Ghir_A09G002890	C2	#N/A	10.5924	37.3685	4.86489	11.3484	14.5272	7.08271	AT5G14700	Molecular Function: 3-beta-hydroxy-delta5-steroid dehydrogenase activity (GO:0003854);; Biological Process: steroid biosynthetic process (GO:0006694);; Molecular Function: coenzyme binding (GO:0050662);; Biological Process: oxidation-reduction process (GO:0055114);;	molecular function: catalytic activity (GO:0003824);; biological process: metabolic process (GO:0008152);; biological process: single-organism process (GO:0044699);; molecular function: binding (GO:0005488)	--	--	Cinnamoyl-CoA reductase-like SNL6 OS=Oryza sativa subsp. japonica OX=39947 GN=SNL6 PE=3 SV=1	PREDICTED: tetraketide alpha-pyrone reductase 1-like [Gossypium hirsutum]
Ghir_A09G004970	C2	#N/A	0.0650247	34.187	0.0326423	0.0263817	1.91903	0		--	--	--	--	--	PREDICTED: uncharacterized protein LOC107934036 [Gossypium hirsutum]
Ghir_A09G005820	C2	#N/A	1.16286	1.80787	0.246734	1.26854	0.41982	0.430787	AT3G18215	Cellular Component: integral component of membrane (GO:0016021);;	cellular component: membrane (GO:0016020);; cellular component: membrane part (GO:0044425)	--	--	--	PREDICTED: uncharacterized protein LOC107888792 isoform X2 [Gossypium hirsutum]
Ghir_A09G006340	C2	#N/A	192.036	269.031	0.510059	178.938	30.78	2.9936	NIP7;1	Cellular Component: integral component of membrane (GO:0016021);; Biological Process: borate transmembrane transport (GO:0035445);; Molecular Function: borate transmembrane transporter activity (GO:0046715);;	cellular component: membrane (GO:0016020);; cellular component: membrane part (GO:0044425);; biological process: localization (GO:0051179);; molecular function: transporter activity (GO:0005215)	K09874|1.96099e-179|gra:105797850|K09874 aquaporin NIP | (RefSeq) probable aquaporin NIP7-1	--	Probable aquaporin NIP7-1 OS=Arabidopsis thaliana OX=3702 GN=NIP7-1 PE=2 SV=2	PREDICTED: probable aquaporin NIP7-1 [Gossypium arboreum]
Ghir_A09G007580	C2	#N/A	0.892534	187.715	27.1105	0.92196	56.0624	33.4858	FIB	--	--	--	--	Plastid-lipid-associated protein, chloroplastic OS=Citrus unshiu OX=55188 GN=PAP PE=2 SV=1	hypothetical protein GOBAR_AA20749 [Gossypium barbadense]
Ghir_A09G007950	C2	#N/A	18.8765	39.6309	5.59708	22.6844	14.0017	3.93241	SDE5	--	--	--	--	Putative nuclear RNA export factor SDE5 OS=Arabidopsis thaliana OX=3702 GN=SDE5 PE=4 SV=1	PREDICTED: putative nuclear RNA export factor SDE5 isoform X2 [Gossypium hirsutum]
Ghir_A09G007990	C2	#N/A	1.9283	2.31277	0.357506	0.974074	0.0771397	0.279175	AT4G32480	--	--	--	--	--	hypothetical protein GOBAR_AA35998 [Gossypium barbadense]
Ghir_A09G008000	C2	#N/A	1.42999	4.29357	0.934396	1.74474	0.829396	2.25929	AT4G32480	--	--	--	--	--	PREDICTED: uncharacterized protein LOC108456299 [Gossypium arboreum]
Ghir_A09G008310	C2	#N/A	0.0204913	250.359	39.0257	0.030072	82.1708	37.952	FAB1	Molecular Function: 3-oxoacyl-[acyl-carrier-protein] synthase activity (GO:0004315);; Biological Process: fatty acid biosynthetic process (GO:0006633);; Cellular Component: chloroplast stroma (GO:0009570);; Biological Process: cold acclimation (GO:0009631);; Biological Process: embryo development ending in seed dormancy (GO:0009793);;	molecular function: catalytic activity (GO:0003824);; biological process: metabolic process (GO:0008152);; biological process: cellular process (GO:0009987);; biological process: single-organism process (GO:0044699);; cellular component: cell (GO:0005623);; cellular component: organelle (GO:0043226);; cellular component: organelle part (GO:0044422);; cellular component: cell part (GO:0044464);; b…	K09458|0|gra:105797901|K09458 3-oxoacyl-[acyl-carrier-protein] synthase II [EC:2.3.1.179] | (RefSeq) 3-oxoacyl-[acyl-carrier-protein] synthase II, chloroplastic-like	Fatty acid biosynthesis (ko00061);; Biotin metabolism (ko00780);; Fatty acid metabolism (ko01212)	3-oxoacyl-[acyl-carrier-protein] synthase II, chloroplastic OS=Arabidopsis thaliana OX=3702 GN=KAS2 PE=1 SV=1	PREDICTED: 3-oxoacyl-[acyl-carrier-protein] synthase II, chloroplastic-like isoform X1 [Gossypium hirsutum]
Ghir_A09G014080	C2	#N/A	0.338706	21.9715	0.20687	1.77494	3.45345	2.72112	AT5G06570	Biological Process: metabolic process (GO:0008152);; Molecular Function: hydrolase activity (GO:0016787);;	biological process: metabolic process (GO:0008152);; molecular function: catalytic activity (GO:0003824)	--	--	Probable carboxylesterase 15 OS=Arabidopsis thaliana OX=3702 GN=CXE15 PE=2 SV=1	PREDICTED: probable carboxylesterase 15 [Gossypium arboreum]
Ghir_A09G014670	C2	GRF	4.04326	3.56184	0.280896	3.73734	1.2189	0.865111	At2g36400	Molecular Function: ATP binding (GO:0005524);; Cellular Component: nucleus (GO:0005634);; Biological Process: regulation of transcription, DNA-templated (GO:0006355);; Biological Process: developmental process (GO:0032502);;	molecular function: binding (GO:0005488);; cellular component: cell (GO:0005623);; cellular component: organelle (GO:0043226);; cellular component: cell part (GO:0044464);; biological process: biological regulation (GO:0065007);; biological process: developmental process (GO:0032502)	--	--	Growth-regulating factor 4 OS=Arabidopsis thaliana OX=3702 GN=GRF4 PE=1 SV=1	PREDICTED: growth-regulating factor 3-like isoform X1 [Gossypium arboreum]
Ghir_A09G014680	C2	#N/A	0.084435	22.8393	0.174429	0.0513147	0.476903	0.383407	ABCG39	Molecular Function: ATP binding (GO:0005524);; Cellular Component: plasma membrane (GO:0005886);; Cellular Component: integral component of membrane (GO:0016021);; Molecular Function: ATPase activity, coupled to transmembrane movement of substances (GO:0042626);; Biological Process: transmembrane transport (GO:0055085);;	molecular function: binding (GO:0005488);; cellular component: cell (GO:0005623);; cellular component: membrane (GO:0016020);; cellular component: cell part (GO:0044464);; cellular component: membrane part (GO:0044425);; molecular function: catalytic activity (GO:0003824);; molecular function: transporter activity (GO:0005215);; biological process: localization (GO:0051179)	--	--	ABC transporter G family member 34 OS=Arabidopsis thaliana OX=3702 GN=ABCG34 PE=2 SV=1	PREDICTED: pleiotropic drug resistance protein 2-like [Gossypium hirsutum]
Ghir_A09G015110	C2	#N/A	0.58915	20.7224	0.0954753	0	5.28643	0.029707	SDR5	Molecular Function: oxidoreductase activity (GO:0016491);; Biological Process: oxidation-reduction process (GO:0055114);;	molecular function: catalytic activity (GO:0003824);; biological process: metabolic process (GO:0008152);; biological process: single-organism process (GO:0044699)	--	--	Tropinone reductase-like 1 OS=Erythroxylum coca OX=289672 PE=2 SV=1	PREDICTED: tropinone reductase-like 1 [Gossypium hirsutum]
Ghir_A09G016220	C2	#N/A	13.0936	27.0205	0.856055	7.51312	13.4889	1.99124	ChlAKR	Molecular Function: oxidoreductase activity (GO:0016491);; Biological Process: oxidation-reduction process (GO:0055114);;	molecular function: catalytic activity (GO:0003824);; biological process: metabolic process (GO:0008152);; biological process: single-organism process (GO:0044699)	--	--	NADPH-dependent aldo-keto reductase, chloroplastic OS=Arabidopsis thaliana OX=3702 GN=AKR4C9 PE=1 SV=1	PREDICTED: aldo-keto reductase family 4 member C9-like [Gossypium hirsutum]
Ghir_A09G016370	C2	#N/A	13.0388	14.1385	3.14319	13.1515	5.38154	5.19535	AT2G37660	--	--	K08956|0|gra:105797721|K08956 AFG3 family protein [EC:3.4.24.-] | (RefSeq) ATP-dependent zinc metalloprotease FTSH 10, mitochondrial	--	Uncharacterized protein At2g37660, chloroplastic OS=Arabidopsis thaliana OX=3702 GN=At2g37660 PE=1 SV=2	PREDICTED: uncharacterized protein At5g02240-like isoform X1 [Gossypium hirsutum]
Ghir_A09G019200	C2	#N/A	0.611115	4.21205	0.215986	1.43391	0.611159	0.598417	HAI1	Molecular Function: protein serine/threonine phosphatase activity (GO:0004722);; Biological Process: protein dephosphorylation (GO:0006470);; Molecular Function: metal ion binding (GO:0046872);;	molecular function: catalytic activity (GO:0003824);; biological process: metabolic process (GO:0008152);; biological process: cellular process (GO:0009987);; molecular function: binding (GO:0005488)	K14497|1.93615e-128|gra:105800150|K14497 protein phosphatase 2C [EC:3.1.3.16] | (RefSeq) probable protein phosphatase 2C 51	Plant hormone signal transduction (ko04075)	Probable protein phosphatase 2C 51 OS=Oryza sativa subsp. japonica OX=39947 GN=Os05g0572700 PE=2 SV=1	PREDICTED: probable protein phosphatase 2C 51 isoform X1 [Gossypium hirsutum]
Ghir_A09G021710	C2	#N/A	144.56	83.4774	18.0918	152.975	33.1705	14.1636	ROF2	Biological Process: protein folding (GO:0006457);; Cellular Component: integral component of membrane (GO:0016021);; Molecular Function: isomerase activity (GO:0016853);;	biological process: cellular process (GO:0009987);; cellular component: membrane (GO:0016020);; cellular component: membrane part (GO:0044425);; molecular function: catalytic activity (GO:0003824)	K09571|0|gra:105800399|K09571 FK506-binding protein 4/5 [EC:5.2.1.8] | (RefSeq) peptidyl-prolyl cis-trans isomerase FKBP62-like	--	Peptidyl-prolyl cis-trans isomerase FKBP65 OS=Arabidopsis thaliana OX=3702 GN=FKBP65 PE=1 SV=1	PREDICTED: peptidyl-prolyl cis-trans isomerase FKBP62-like [Gossypium arboreum]
Ghir_A09G022040	C2	#N/A	0.10377	71.9597	0.119501	1.02582	28.449	3.56362	AT1G06000	Biological Process: metabolic process (GO:0008152);; Molecular Function: transferase activity, transferring hexosyl groups (GO:0016758);;	biological process: metabolic process (GO:0008152);; molecular function: catalytic activity (GO:0003824)	--	--	UDP-glycosyltransferase 89B1 OS=Arabidopsis thaliana OX=3702 GN=UGT89B1 PE=2 SV=2	PREDICTED: UDP-glycosyltransferase 89C1-like [Gossypium hirsutum]
Ghir_A09G022770	C2	#N/A	223.285	291.059	4.89554	134.776	71.8686	18.2595	NIP7;1	Cellular Component: integral component of membrane (GO:0016021);; Biological Process: borate transmembrane transport (GO:0035445);; Molecular Function: borate transmembrane transporter activity (GO:0046715);;	cellular component: membrane (GO:0016020);; cellular component: membrane part (GO:0044425);; biological process: localization (GO:0051179);; molecular function: transporter activity (GO:0005215)	K09874|0|gra:105797983|K09874 aquaporin NIP | (RefSeq) probable aquaporin NIP7-1	--	Probable aquaporin NIP7-1 OS=Arabidopsis thaliana OX=3702 GN=NIP7-1 PE=2 SV=2	PREDICTED: probable aquaporin NIP7-1 isoform X2 [Gossypium hirsutum]
Ghir_A09G022960	C2	#N/A	0.674008	10.6799	0.465444	0.574959	4.38667	1.58022	LOX5	Cellular Component: integral component of membrane (GO:0016021);; Molecular Function: oxidoreductase activity, acting on single donors with incorporation of molecular oxygen, incorporation of two atoms of oxygen (GO:0016702);; Biological Process: oxylipin biosynthetic process (GO:0031408);; Molecular Function: metal ion binding (GO:0046872);; Biological Process: oxidation-reduction process (GO:00…	cellular component: membrane (GO:0016020);; cellular component: membrane part (GO:0044425);; molecular function: catalytic activity (GO:0003824);; biological process: metabolic process (GO:0008152);; biological process: single-organism process (GO:0044699);; biological process: cellular process (GO:0009987);; molecular function: binding (GO:0005488)	K15718|0|gra:105800512|K15718 linoleate 9S-lipoxygenase [EC:1.13.11.58] | (RefSeq) probable linoleate 9S-lipoxygenase 5	Linoleic acid metabolism (ko00591)	Linoleate 9S-lipoxygenase 5 OS=Arabidopsis thaliana OX=3702 GN=LOX5 PE=2 SV=2	PREDICTED: probable linoleate 9S-lipoxygenase 5 isoform X1 [Gossypium arboreum]
Ghir_A09G024330	C2	#N/A	2.136	48.2881	2.87879	1.93498	18.0901	6.16457	FAO3	Biological Process: alcohol metabolic process (GO:0006066);; Cellular Component: integral component of membrane (GO:0016021);; Cellular Component: intracellular membrane-bounded organelle (GO:0043231);; Molecular Function: long-chain-alcohol oxidase activity (GO:0046577);; Molecular Function: flavin adenine dinucleotide binding (GO:0050660);; Biological Process: oxidation-reduction process (GO:00…	biological process: metabolic process (GO:0008152);; biological process: single-organism process (GO:0044699);; cellular component: membrane (GO:0016020);; cellular component: membrane part (GO:0044425);; cellular component: cell (GO:0005623);; cellular component: organelle (GO:0043226);; cellular component: cell part (GO:0044464);; molecular function: catalytic activity (GO:0003824);; molecular …	K17756|0|gra:105800641|K17756 long-chain-alcohol oxidase [EC:1.1.3.20] | (RefSeq) long-chain-alcohol oxidase FAO1	--	Long-chain-alcohol oxidase FAO1 OS=Lotus japonicus OX=34305 GN=FAO1 PE=1 SV=1	PREDICTED: long-chain-alcohol oxidase FAO1 [Gossypium arboreum]
Ghir_A09G025990	C2	C2H2	5.29116	8.17711	1.32664	5.64892	3.59348	4.04506	REF6	Molecular Function: nucleic acid binding (GO:0003676);; Cellular Component: nucleus (GO:0005634);; Molecular Function: methyltransferase activity (GO:0008168);; Biological Process: response to brassinosteroid (GO:0009741);; Biological Process: unidimensional cell growth (GO:0009826);; Biological Process: vegetative to reproductive phase transition of meristem (GO:0010228);; Biological Process: me…	molecular function: binding (GO:0005488);; cellular component: cell (GO:0005623);; cellular component: organelle (GO:0043226);; cellular component: cell part (GO:0044464);; molecular function: catalytic activity (GO:0003824);; biological process: response to stimulus (GO:0050896);; biological process: cellular process (GO:0009987);; biological process: developmental process (GO:0032502);; biologi…	--	--	Lysine-specific demethylase REF6 OS=Arabidopsis thaliana OX=3702 GN=REF6 PE=1 SV=1	PREDICTED: lysine-specific demethylase REF6 [Gossypium arboreum]
Ghir_A09G026100	C2	#N/A	3.10991	27.243	9.27716	3.12131	13.1806	12.8786	AT5G63380	Molecular Function: fatty-acyl-CoA synthase activity (GO:0004321);; Cellular Component: peroxisome (GO:0005777);; Biological Process: jasmonic acid biosynthetic process (GO:0009695);; Cellular Component: integral component of membrane (GO:0016021);; Molecular Function: ligase activity (GO:0016874);;	molecular function: catalytic activity (GO:0003824);; cellular component: cell (GO:0005623);; cellular component: organelle (GO:0043226);; cellular component: cell part (GO:0044464);; biological process: metabolic process (GO:0008152);; biological process: cellular process (GO:0009987);; biological process: single-organism process (GO:0044699);; cellular component: membrane (GO:0016020);; cellula…	--	--	4-coumarate--CoA ligase-like 9 OS=Arabidopsis thaliana OX=3702 GN=4CLL9 PE=1 SV=2	hypothetical protein B456_006G271000 [Gossypium raimondii]
Ghir_A10G001820	C2	#N/A	0.210137	8.9992	0.29613	0.668786	1.75848	1.95763	STP1	Biological Process: carbohydrate transport (GO:0008643);; Cellular Component: integral component of membrane (GO:0016021);; Molecular Function: substrate-specific transmembrane transporter activity (GO:0022891);; Biological Process: transmembrane transport (GO:0055085);;	biological process: single-organism process (GO:0044699);; biological process: localization (GO:0051179);; cellular component: membrane (GO:0016020);; cellular component: membrane part (GO:0044425);; molecular function: transporter activity (GO:0005215)	--	--	Sugar carrier protein C OS=Ricinus communis OX=3988 GN=STC PE=2 SV=1	PREDICTED: sugar carrier protein C [Gossypium hirsutum]
Ghir_A10G002480	C2	#N/A	37.437	34.7142	1.27793	38.0331	10.3891	3.30253	APE2	Molecular Function: transporter activity (GO:0005215);; Biological Process: transport (GO:0006810);; Cellular Component: integral component of membrane (GO:0016021);;	molecular function: transporter activity (GO:0005215);; biological process: localization (GO:0051179);; cellular component: membrane (GO:0016020);; cellular component: membrane part (GO:0044425)	K15283|0|gra:105777672|K15283 solute carrier family 35, member E1 | (RefSeq) triose phosphate/phosphate translocator, chloroplastic-like	--	Triose phosphate/phosphate translocator, chloroplastic OS=Pisum sativum OX=3888 PE=1 SV=1	PREDICTED: triose phosphate/phosphate translocator, chloroplastic-like isoform X1 [Gossypium hirsutum]
Ghir_A10G003020	C2	#N/A	2.27486	11.2203	1.72954	2.79698	4.9495	2.98145	AT1G29760	Cellular Component: integral component of membrane (GO:0016021);; Biological Process: lipid storage (GO:0019915);;	cellular component: membrane (GO:0016020);; cellular component: membrane part (GO:0044425);; biological process: localization (GO:0051179);; biological process: biological regulation (GO:0065007)	K19365|0|gra:105777791|K19365 seipin | (RefSeq) uncharacterized LOC105777791	--	Seipin-2 OS=Arabidopsis thaliana OX=3702 GN=SEI2 PE=2 SV=1	PREDICTED: seipin-2-like isoform X1 [Gossypium hirsutum]
Ghir_A10G005600	C2	#N/A	0	5.11207	0	0.325512	1.86964	0.0212797	ATBFRUCT1	Molecular Function: hydrolase activity, hydrolyzing O-glycosyl compounds (GO:0004553);; Biological Process: carbohydrate metabolic process (GO:0005975);;	molecular function: catalytic activity (GO:0003824);; biological process: metabolic process (GO:0008152)	K01193|0|gra:105776841|K01193 beta-fructofuranosidase [EC:3.2.1.26] | (RefSeq) beta-fructofuranosidase, insoluble isoenzyme CWINV1	Galactose metabolism (ko00052);; Starch and sucrose metabolism (ko00500)	Beta-fructofuranosidase, insoluble isoenzyme CWINV1 OS=Arabidopsis thaliana OX=3702 GN=CWINV1 PE=1 SV=1	PREDICTED: beta-fructofuranosidase, insoluble isoenzyme CWINV1-like [Gossypium hirsutum]
Ghir_A10G006080	C2	#N/A	4.55224	3.25098	1.52019	3.27607	1.37901	1.84093	MIOX1	Molecular Function: iron ion binding (GO:0005506);; Cellular Component: cytoplasm (GO:0005737);; Biological Process: inositol catabolic process (GO:0019310);; Molecular Function: inositol oxygenase activity (GO:0050113);; Biological Process: oxidation-reduction process (GO:0055114);;	molecular function: binding (GO:0005488);; cellular component: cell (GO:0005623);; cellular component: cell part (GO:0044464);; biological process: metabolic process (GO:0008152);; biological process: cellular process (GO:0009987);; biological process: single-organism process (GO:0044699);; molecular function: catalytic activity (GO:0003824)	K00469|5.44224e-179|gra:105776823|K00469 inositol oxygenase [EC:1.13.99.1] | (RefSeq) inositol oxygenase 1-like	Ascorbate and aldarate metabolism (ko00053);; Inositol phosphate metabolism (ko00562)	Inositol oxygenase 1 OS=Arabidopsis thaliana OX=3702 GN=MIOX1 PE=2 SV=1	PREDICTED: inositol oxygenase 1-like [Gossypium hirsutum]
Ghir_A10G006490	C2	#N/A	9.86693	38.6448	5.83736	11.099	17.6332	12.1372	PUT2	Biological Process: amino acid transmembrane transport (GO:0003333);; Molecular Function: amino acid transmembrane transporter activity (GO:0015171);; Cellular Component: integral component of membrane (GO:0016021);;	biological process: single-organism process (GO:0044699);; biological process: localization (GO:0051179);; molecular function: transporter activity (GO:0005215);; cellular component: membrane (GO:0016020);; cellular component: membrane part (GO:0044425)	--	--	Probable polyamine transporter At1g31830 OS=Arabidopsis thaliana OX=3702 GN=At1g31830 PE=2 SV=1	PREDICTED: probable polyamine transporter At1g31830 isoform X1 [Gossypium arboreum]
Ghir_A10G006500	C2	#N/A	2.98415	18.6861	0.759948	2.19312	6.19647	0.451166	AT2G03200	Molecular Function: aspartic-type endopeptidase activity (GO:0004190);; Biological Process: proteolysis (GO:0006508);; Biological Process: protein catabolic process (GO:0030163);;	molecular function: catalytic activity (GO:0003824);; biological process: metabolic process (GO:0008152)	--	--	Aspartic proteinase nepenthesin-1 OS=Nepenthes gracilis OX=150966 GN=nep1 PE=1 SV=1	PREDICTED: aspartic proteinase nepenthesin-1-like [Gossypium hirsutum]
Ghir_A10G010570	C2	#N/A	6.59433	125.068	25.8885	7.16033	58.9456	15.1144	PPDK	Molecular Function: ATP binding (GO:0005524);; Biological Process: pyruvate metabolic process (GO:0006090);; Molecular Function: kinase activity (GO:0016301);; Biological Process: phosphorylation (GO:0016310);; Molecular Function: metal ion binding (GO:0046872);; Molecular Function: pyruvate, phosphate dikinase activity (GO:0050242);;	molecular function: binding (GO:0005488);; biological process: metabolic process (GO:0008152);; biological process: cellular process (GO:0009987);; biological process: single-organism process (GO:0044699);; molecular function: catalytic activity (GO:0003824)	K01006|0|gra:105777958|K01006 pyruvate, orthophosphate dikinase [EC:2.7.9.1] | (RefSeq) pyruvate, phosphate dikinase, chloroplastic	Pyruvate metabolism (ko00620);; Carbon fixation in photosynthetic organisms (ko00710);; Carbon metabolism (ko01200)	Pyruvate, phosphate dikinase, chloroplastic OS=Mesembryanthemum crystallinum OX=3544 GN=PPD PE=2 SV=1	PREDICTED: pyruvate, phosphate dikinase 2 [Gossypium arboreum]
Ghir_A10G013310	C2	#N/A	3.29616	21.5432	3.05987	3.98257	8.3026	8.6082	PDS3	Biological Process: carotenoid biosynthetic process (GO:0016117);; Molecular Function: oxidoreductase activity, acting on paired donors, with incorporation or reduction of molecular oxygen (GO:0016705);; Biological Process: oxidation-reduction process (GO:0055114);;	biological process: metabolic process (GO:0008152);; biological process: cellular process (GO:0009987);; biological process: single-organism process (GO:0044699);; molecular function: catalytic activity (GO:0003824)	K02293|0|gra:105777064|K02293 15-cis-phytoene desaturase [EC:1.3.5.5] | (RefSeq) 15-cis-phytoene desaturase, chloroplastic/chromoplastic	Carotenoid biosynthesis (ko00906)	15-cis-phytoene desaturase, chloroplastic/chromoplastic OS=Arabidopsis thaliana OX=3702 GN=PDS PE=1 SV=1	PREDICTED: 15-cis-phytoene desaturase, chloroplastic/chromoplastic-like [Gossypium hirsutum]
Ghir_A10G015270	C2	#N/A	10.5059	10.0707	0.314065	7.69462	3.84341	2.45862	LTP3	Biological Process: lipid transport (GO:0006869);; Molecular Function: lipid binding (GO:0008289);;	biological process: single-organism process (GO:0044699);; biological process: localization (GO:0051179);; molecular function: binding (GO:0005488)	--	--	Non-specific lipid-transfer protein OS=Gossypium hirsutum OX=3635 PE=2 SV=1	lipid transfer protein 3 [Gossypium herbaceum subsp. africanum]
Ghir_A10G017760	C2	#N/A	3.47672	6.83362	1.53628	3.07636	3.00855	3.31526	AT3G17100	Molecular Function: DNA binding (GO:0003677);; Molecular Function: protein dimerization activity (GO:0046983);;	molecular function: binding (GO:0005488)	--	--	Transcription factor bHLH147 OS=Arabidopsis thaliana OX=3702 GN=BHLH147 PE=1 SV=1	PREDICTED: transcription factor bHLH147-like [Gossypium hirsutum]
Ghir_A10G018790	C2	#N/A	5.62327	2.89028	0.668064	2.70597	1.15436	0.555584	ANNAT8	Molecular Function: calcium ion binding (GO:0005509);; Molecular Function: calcium-dependent phospholipid binding (GO:0005544);;	molecular function: binding (GO:0005488)	K17099|0|gra:105777117|K17099 annexin A13 | (RefSeq) annexin-like protein RJ4	--	Annexin-like protein RJ4 OS=Fragaria ananassa OX=3747 PE=2 SV=2	annexin-like protein RJ4 [Gossypium hirsutum]
Ghir_A10G018940	C2	#N/A	27.2418	71.7005	7.03456	14.7248	24.6055	6.76327	AT3G49880	Molecular Function: hydrolase activity, hydrolyzing O-glycosyl compounds (GO:0004553);; Biological Process: carbohydrate metabolic process (GO:0005975);; Cellular Component: membrane (GO:0016020);;	molecular function: catalytic activity (GO:0003824);; biological process: metabolic process (GO:0008152);; cellular component: membrane (GO:0016020)	--	--	--	PREDICTED: uncharacterized protein LOC108488028 [Gossypium arboreum]
Ghir_A10G020870	C2	#N/A	13.1615	22.1277	7.89943	10.2839	8.86008	8.89581	PAL2	Cellular Component: cytoplasm (GO:0005737);; Biological Process: L-phenylalanine catabolic process (GO:0006559);; Biological Process: cinnamic acid biosynthetic process (GO:0009800);; Molecular Function: phenylalanine ammonia-lyase activity (GO:0045548);;	cellular component: cell (GO:0005623);; cellular component: cell part (GO:0044464);; biological process: metabolic process (GO:0008152);; biological process: cellular process (GO:0009987);; biological process: single-organism process (GO:0044699);; molecular function: catalytic activity (GO:0003824)	K10775|0|gra:105776733|K10775 phenylalanine ammonia-lyase [EC:4.3.1.24] | (RefSeq) phenylalanine ammonia-lyase G4	Phenylalanine metabolism (ko00360);; Phenylpropanoid biosynthesis (ko00940)	Phenylalanine ammonia-lyase OS=Nicotiana tabacum OX=4097 GN=TPA1 PE=2 SV=1	PREDICTED: phenylalanine ammonia-lyase G4-like [Gossypium hirsutum]
Ghir_A10G022930	C2	#N/A	0.298207	17.9027	0.0399807	0.00776267	5.6285	0.0233723	GUS1	Biological Process: carbohydrate metabolic process (GO:0005975);; Cellular Component: membrane (GO:0016020);; Molecular Function: hydrolase activity, acting on glycosyl bonds (GO:0016798);;	biological process: metabolic process (GO:0008152);; cellular component: membrane (GO:0016020);; molecular function: catalytic activity (GO:0003824)	K07964|0|gra:105774985|K07964 heparanase [EC:3.2.1.166] | (RefSeq) heparanase-like protein 2	Glycosaminoglycan degradation (ko00531)	Heparanase-like protein 2 OS=Arabidopsis thaliana OX=3702 GN=At5g61250 PE=2 SV=1	PREDICTED: heparanase-like protein 2 [Gossypium arboreum]
Ghir_A10G023390	C2	#N/A	0.0578513	2.97746	0.027974	0.296669	0.0246383	0.254242	SBPASE	Biological Process: carbohydrate metabolic process (GO:0005975);; Biological Process: dephosphorylation (GO:0016311);; Molecular Function: fructose 1,6-bisphosphate 1-phosphatase activity (GO:0042132);;	biological process: metabolic process (GO:0008152);; biological process: cellular process (GO:0009987);; molecular function: catalytic activity (GO:0003824)	K01100|0|gra:105777922|K01100 sedoheptulose-bisphosphatase [EC:3.1.3.37] | (RefSeq) sedoheptulose-1,7-bisphosphatase, chloroplastic	Carbon fixation in photosynthetic organisms (ko00710);; Carbon metabolism (ko01200)	Sedoheptulose-1,7-bisphosphatase, chloroplastic OS=Arabidopsis thaliana OX=3702 GN=At3g55800 PE=2 SV=1	PREDICTED: sedoheptulose-1,7-bisphosphatase, chloroplastic-like [Gossypium hirsutum]
Ghir_A10G024850	C2	#N/A	1.63783	2.3033	0.489377	1.70284	1.11832	1.00883	AT2G33360	--	--	--	--	--	hypothetical protein GOBAR_AA09068 [Gossypium barbadense]
Ghir_A11G000070	C2	#N/A	16.438	9.05972	1.46772	16.2834	3.23093	2.37775	AT3G62270	Molecular Function: inorganic anion exchanger activity (GO:0005452);; Biological Process: inorganic anion transport (GO:0015698);; Cellular Component: integral component of membrane (GO:0016021);;	molecular function: transporter activity (GO:0005215);; biological process: localization (GO:0051179);; cellular component: membrane (GO:0016020);; cellular component: membrane part (GO:0044425)	--	--	Boron transporter 1 OS=Arabidopsis thaliana OX=3702 GN=BOR1 PE=1 SV=1	PREDICTED: boron transporter 1-like [Gossypium hirsutum]
Ghir_A11G000700	C2	#N/A	0.0716703	59.1928	6.98522	0.023796	26.3327	11.5025	IPK2BETA	Molecular Function: inositol-1,4,5-trisphosphate 3-kinase activity (GO:0008440);; Biological Process: phosphorylation (GO:0016310);;	molecular function: catalytic activity (GO:0003824);; biological process: metabolic process (GO:0008152);; biological process: cellular process (GO:0009987)	K00915|0|gra:105801747|K00915 inositol-polyphosphate multikinase [EC:2.7.1.140 2.7.1.151] | (RefSeq) inositol polyphosphate multikinase beta-like	Inositol phosphate metabolism (ko00562);; Phosphatidylinositol signaling system (ko04070)	Inositol polyphosphate multikinase beta OS=Arabidopsis thaliana OX=3702 GN=IPK2b PE=1 SV=1	PREDICTED: inositol polyphosphate multikinase beta-like [Gossypium hirsutum]
Ghir_A11G003720	C2	#N/A	0.481295	4.95877	0.218427	0.603753	0.887384	0.752354	AT5G61340	Cellular Component: integral component of membrane (GO:0016021);;	cellular component: membrane (GO:0016020);; cellular component: membrane part (GO:0044425)	--	--	--	PREDICTED: uncharacterized protein LOC108452926 [Gossypium arboreum]
Ghir_A11G005420	C2	LBD	25.3279	24.7423	0.833285	24.0088	7.12324	3.00656	LBD39	--	--	--	--	LOB domain-containing protein 39 OS=Arabidopsis thaliana OX=3702 GN=LBD39 PE=2 SV=1	PREDICTED: LOB domain-containing protein 39-like [Gossypium hirsutum]
Ghir_A11G009120	C2	#N/A	4.40009	105.505	10.8118	3.60451	27.9336	12.8504	AT5G62150	--	--	--	--	--	PREDICTED: uncharacterized protein LOC107960553 [Gossypium hirsutum]
Ghir_A11G010100	C2	#N/A	0.305485	7.92113	0.278517	0.562329	2.32711	0.381486	AT4G01130	Cellular Component: integral component of membrane (GO:0016021);; Molecular Function: hydrolase activity, acting on ester bonds (GO:0016788);;	cellular component: membrane (GO:0016020);; cellular component: membrane part (GO:0044425);; molecular function: catalytic activity (GO:0003824)	--	--	GDSL esterase/lipase At4g01130 OS=Arabidopsis thaliana OX=3702 GN=At4g01130 PE=2 SV=1	hypothetical protein GOBAR_AA35777 [Gossypium barbadense]
Ghir_A11G010730	C2	#N/A	0.034841	83.2583	0.077468	0.10262	9.1487	0.12863	CYP78A6	Molecular Function: monooxygenase activity (GO:0004497);; Molecular Function: iron ion binding (GO:0005506);; Cellular Component: integral component of membrane (GO:0016021);; Molecular Function: oxidoreductase activity, acting on paired donors, with incorporation or reduction of molecular oxygen (GO:0016705);; Molecular Function: heme binding (GO:0020037);; Biological Process: oxidation-reductio…	molecular function: catalytic activity (GO:0003824);; biological process: metabolic process (GO:0008152);; biological process: single-organism process (GO:0044699);; molecular function: binding (GO:0005488);; cellular component: membrane (GO:0016020);; cellular component: membrane part (GO:0044425)	--	--	Cytochrome P450 78A6 OS=Arabidopsis thaliana OX=3702 GN=CYP78A6 PE=2 SV=1	PREDICTED: cytochrome P450 78A3-like [Gossypium hirsutum]
Ghir_A11G014630	C2	#N/A	7.77127	6.15713	0	8.93526	0	0		--	--	--	--	--	PREDICTED: proline-rich receptor-like protein kinase PERK8 [Gossypium hirsutum]
Ghir_A11G015470	C2	#N/A	0.571546	1.42884	0.29618	0.704444	0.61137	0.390977	RBCL	Molecular Function: ATP binding (GO:0005524);; Cellular Component: plasma membrane (GO:0005886);; Cellular Component: chloroplast thylakoid membrane (GO:0009535);; Biological Process: ATP synthesis coupled proton transport (GO:0015986);; Biological Process: ATP hydrolysis coupled proton transport (GO:0015991);; Cellular Component: integral component of membrane (GO:0016021);; Cellular Component: …	molecular function: binding (GO:0005488);; cellular component: cell (GO:0005623);; cellular component: membrane (GO:0016020);; cellular component: cell part (GO:0044464);; cellular component: organelle (GO:0043226);; cellular component: organelle part (GO:0044422);; biological process: metabolic process (GO:0008152);; biological process: cellular process (GO:0009987);; biological process: single-…	K02112|0|gra:11538594|K02112 F-type H+-transporting ATPase subunit beta [EC:3.6.3.14] | (RefSeq) atpB, A6772_cp028; ATP synthase CF1 beta subunit	Oxidative phosphorylation (ko00190);; Photosynthesis (ko00195)	ATP synthase subunit beta, chloroplastic OS=Gossypium hirsutum OX=3635 GN=atpB PE=3 SV=1	ATP synthase CF1 beta subunit (chloroplast) [Gossypium raimondii]
Ghir_A11G016690	C2	#N/A	18.4547	253.333	18.7677	20.7293	101.683	66.0333	GSTF9	Molecular Function: glutathione transferase activity (GO:0004364);; Cellular Component: cytoplasm (GO:0005737);; Biological Process: glutathione metabolic process (GO:0006749);;	molecular function: catalytic activity (GO:0003824);; cellular component: cell (GO:0005623);; cellular component: cell part (GO:0044464);; biological process: metabolic process (GO:0008152);; biological process: cellular process (GO:0009987)	K00799|5.04602e-152|gra:105803509|K00799 glutathione S-transferase [EC:2.5.1.18] | (RefSeq) glutathione S-transferase F9-like	Glutathione metabolism (ko00480)	Glutathione S-transferase F9 OS=Arabidopsis thaliana OX=3702 GN=GSTF9 PE=1 SV=1	PREDICTED: glutathione S-transferase F9-like [Gossypium hirsutum]
Ghir_A11G017070	C2	#N/A	6.03005	74.7163	6.72823	6.0368	16.7488	5.42382		--	--	--	--	--	PREDICTED: uncharacterized protein LOC105801008 [Gossypium raimondii]
Ghir_A11G017820	C2	#N/A	0.398969	65.3327	0.321966	1.40675	32.5809	0.418885	MO1	Molecular Function: monooxygenase activity (GO:0004497);; Cellular Component: integral component of membrane (GO:0016021);; Biological Process: oxidation-reduction process (GO:0055114);; Molecular Function: FAD binding (GO:0071949);;	molecular function: catalytic activity (GO:0003824);; biological process: metabolic process (GO:0008152);; biological process: single-organism process (GO:0044699);; cellular component: membrane (GO:0016020);; cellular component: membrane part (GO:0044425);; molecular function: binding (GO:0005488)	--	--	Monooxygenase 1 OS=Arabidopsis thaliana OX=3702 GN=MO1 PE=2 SV=1	PREDICTED: putative oxidoreductase YetM isoform X2 [Gossypium hirsutum]
Ghir_A11G020060	C2	#N/A	1.22837	282.558	3.3736	8.1285	50.6949	36.6738	sks16	Molecular Function: copper ion binding (GO:0005507);; Cellular Component: integral component of membrane (GO:0016021);; Molecular Function: oxidoreductase activity (GO:0016491);; Biological Process: oxidation-reduction process (GO:0055114);;	molecular function: binding (GO:0005488);; cellular component: membrane (GO:0016020);; cellular component: membrane part (GO:0044425);; molecular function: catalytic activity (GO:0003824);; biological process: metabolic process (GO:0008152);; biological process: single-organism process (GO:0044699)	--	--	L-ascorbate oxidase homolog OS=Brassica napus OX=3708 GN=Bp10 PE=2 SV=1	PREDICTED: L-ascorbate oxidase homolog [Gossypium hirsutum]
Ghir_A11G020080	C2	#N/A	23.7129	32.8764	4.56968	23.5533	16.1872	12.9377	AT5G66900	Biological Process: defense response (GO:0006952);; Molecular Function: ADP binding (GO:0043531);;	biological process: response to stimulus (GO:0050896);; molecular function: binding (GO:0005488)	--	--	Probable disease resistance protein At5g66900 OS=Arabidopsis thaliana OX=3702 GN=At5g66900 PE=3 SV=1	hypothetical protein GOBAR_AA14310 [Gossypium barbadense]
Ghir_A11G020250	C2	#N/A	2.71951	29.0135	5.55332	2.94159	13.8326	7.67251	AT3G50620	Molecular Function: sulfotransferase activity (GO:0008146);; Cellular Component: integral component of membrane (GO:0016021);; Molecular Function: hydrolase activity (GO:0016787);;	molecular function: catalytic activity (GO:0003824);; cellular component: membrane (GO:0016020);; cellular component: membrane part (GO:0044425)	--	--	--	PREDICTED: nodulation protein H-like [Gossypium arboreum]
Ghir_A11G021160	C2	#N/A	0.0346547	3.88041	0.0281153	0.100142	0.185882	0.154256	AT1G78020	--	--	--	--	Protein MARD1 OS=Arabidopsis thaliana OX=3702 GN=MARD1 PE=2 SV=2	PREDICTED: uncharacterized protein LOC107939092 [Gossypium hirsutum]
Ghir_A11G027660	C2	#N/A	2.41941	14.1127	3.5969	3.65436	6.29083	3.00384	AT5G28050	Molecular Function: zinc ion binding (GO:0008270);; Molecular Function: hydrolase activity (GO:0016787);;	molecular function: binding (GO:0005488);; molecular function: catalytic activity (GO:0003824)	--	--	tRNA(adenine(34)) deaminase, chloroplastic OS=Arabidopsis thaliana OX=3702 GN=TADA PE=1 SV=1	PREDICTED: guanine deaminase-like isoform X1 [Gossypium arboreum]
Ghir_A11G032130	C2	#N/A	1.16373	44.6372	1.16788	1.17493	12.6149	7.49853	AT3G05500	Cellular Component: integral component of membrane (GO:0016021);;	cellular component: membrane (GO:0016020);; cellular component: membrane part (GO:0044425)	--	--	Stress-related protein OS=Phaseolus vulgaris OX=3885 GN=SRP PE=2 SV=1	Stress-related [Gossypium arboreum]
Ghir_A11G032850	C2	#N/A	0.579886	3.51445	0.081962	0.54211	0.194685	0.0709207	AT5G36930	--	--	--	--	TMV resistance protein N OS=Nicotiana glutinosa OX=35889 GN=N PE=1 SV=1	hypothetical protein GOBAR_AA28561 [Gossypium barbadense]
Ghir_A11G033260	C2	LBD	3.0426	11.159	0	4.66048	0.365799	0.0273297	AS2	Cellular Component: nucleoplasm (GO:0005654);; Biological Process: specification of symmetry (GO:0009799);; Biological Process: polarity specification of adaxial/abaxial axis (GO:0009944);; Biological Process: proximal/distal pattern formation (GO:0009954);; Biological Process: petal development (GO:0048441);;	cellular component: cell (GO:0005623);; cellular component: organelle (GO:0043226);; cellular component: organelle part (GO:0044422);; cellular component: cell part (GO:0044464);; biological process: multicellular organismal process (GO:0032501);; biological process: developmental process (GO:0032502);; biological process: single-organism process (GO:0044699);; biological process: reproduction (G…	--	--	Protein ASYMMETRIC LEAVES 2 OS=Arabidopsis thaliana OX=3702 GN=AS2 PE=1 SV=1	PREDICTED: LOB domain-containing protein 6 [Gossypium arboreum]
Ghir_A12G000850	C2	#N/A	1.86972	11.0818	3.18859	2.20834	2.49735	2.87264	AT3G62940	Cellular Component: cytosol (GO:0005829);;	cellular component: cell (GO:0005623);; cellular component: cell part (GO:0044464)	K18342|5.48723e-83|gra:105791425|K18342 OTU domain-containing protein 6 [EC:3.4.19.12] | (RefSeq) OTU domain-containing protein 6B	--	--	hypothetical protein B456_008G008700 [Gossypium raimondii]
Ghir_A12G001280	C2	#N/A	3.99295	11.6604	2.83581	5.19184	4.85621	1.88976	EXPA20	Cellular Component: extracellular region (GO:0005576);; Cellular Component: cell wall (GO:0005618);; Biological Process: plant-type cell wall organization (GO:0009664);; Cellular Component: membrane (GO:0016020);;	cellular component: extracellular region (GO:0005576);; cellular component: cell (GO:0005623);; cellular component: cell part (GO:0044464);; biological process: cellular process (GO:0009987);; biological process: cellular component organization or biogenesis (GO:0071840);; cellular component: membrane (GO:0016020)	--	--	Expansin-A20 OS=Arabidopsis thaliana OX=3702 GN=EXPA20 PE=2 SV=1	PREDICTED: expansin-A20-like [Gossypium hirsutum]
Ghir_A12G003890	C2	#N/A	0.024043	2.66194	0	0	1.08377	0	ADF5	Molecular Function: actin binding (GO:0003779);; Cellular Component: actin cytoskeleton (GO:0015629);; Biological Process: actin filament depolymerization (GO:0030042);;	molecular function: binding (GO:0005488);; cellular component: cell (GO:0005623);; cellular component: organelle (GO:0043226);; cellular component: cell part (GO:0044464);; biological process: cellular process (GO:0009987);; biological process: single-organism process (GO:0044699);; biological process: cellular component organization or biogenesis (GO:0071840)	K05765|6.33737e-88|gra:105762928|K05765 cofilin | (RefSeq) actin-depolymerizing factor 5-like	--	Actin-depolymerizing factor 5 OS=Arabidopsis thaliana OX=3702 GN=ADF5 PE=1 SV=1	PREDICTED: actin-depolymerizing factor 5-like [Gossypium arboreum]
Ghir_A12G012080	C2	#N/A	4.068	4.00883	0.339633	4.2312	1.027	0.767264	AT1G01320	--	--	K03255|0|gra:105763905|K03255 protein TIF31 | (RefSeq) clustered mitochondria protein homolog	--	Protein TSS OS=Arabidopsis thaliana OX=3702 GN=TSS PE=1 SV=1	PREDICTED: protein TSS-like [Gossypium hirsutum]
Ghir_A12G012740	C2	#N/A	1.58201	83.3043	16.915	2.32728	41.2895	13.752	AT2G46890	Cellular Component: cytoplasm (GO:0005737);; Biological Process: lipid metabolic process (GO:0006629);; Cellular Component: integral component of membrane (GO:0016021);; Molecular Function: oxidoreductase activity, acting on the CH-CH group of donors (GO:0016627);; Biological Process: oxidation-reduction process (GO:0055114);;	cellular component: cell (GO:0005623);; cellular component: cell part (GO:0044464);; biological process: metabolic process (GO:0008152);; biological process: single-organism process (GO:0044699);; cellular component: membrane (GO:0016020);; cellular component: membrane part (GO:0044425);; molecular function: catalytic activity (GO:0003824)	--	--	--	PREDICTED: uncharacterized protein C594.04c-like [Gossypium arboreum]
Ghir_A12G012930	C2	#N/A	4.32245	28.2516	1.38799	3.60368	6.26207	3.44284	AT3G62110	Molecular Function: polygalacturonase activity (GO:0004650);; Cellular Component: extracellular region (GO:0005576);; Cellular Component: vacuole (GO:0005773);; Biological Process: carbohydrate metabolic process (GO:0005975);; Molecular Function: lyase activity (GO:0016829);; Biological Process: cell wall organization (GO:0071555);;	molecular function: catalytic activity (GO:0003824);; cellular component: extracellular region (GO:0005576);; cellular component: cell (GO:0005623);; cellular component: organelle (GO:0043226);; cellular component: cell part (GO:0044464);; biological process: metabolic process (GO:0008152);; biological process: cellular process (GO:0009987);; biological process: cellular component organization or…	--	--	Probable polygalacturonase OS=Vitis vinifera OX=29760 GN=GSVIVT00026920001 PE=1 SV=1	PREDICTED: probable polygalacturonase [Gossypium hirsutum]
Ghir_A12G012990	C2	#N/A	0.008847	2.81581	0.00213067	0	0.341846	0	AT2G47010	Molecular Function: kinase activity (GO:0016301);; Biological Process: phosphorylation (GO:0016310);;	molecular function: catalytic activity (GO:0003824);; biological process: metabolic process (GO:0008152);; biological process: cellular process (GO:0009987)	--	--	--	PREDICTED: uncharacterized protein LOC107919316 [Gossypium hirsutum]
Ghir_A12G016070	C2	#N/A	10.558	143.793	9.95152	17.0997	39.6145	33.8033	AT1G27930	Cellular Component: integral component of membrane (GO:0016021);; Biological Process: xylan biosynthetic process (GO:0045492);;	cellular component: membrane (GO:0016020);; cellular component: membrane part (GO:0044425);; biological process: metabolic process (GO:0008152);; biological process: cellular process (GO:0009987);; biological process: single-organism process (GO:0044699);; biological process: cellular component organization or biogenesis (GO:0071840)	--	--	Probable methyltransferase At1g27930 OS=Arabidopsis thaliana OX=3702 GN=At1g27930 PE=1 SV=1	PREDICTED: probable methyltransferase At1g27930 [Gossypium arboreum]
Ghir_A12G016380	C2	#N/A	4.89444	10.1238	3.01379	5.21604	4.1438	3.24227	UNG	Molecular Function: uracil DNA N-glycosylase activity (GO:0004844);; Cellular Component: nucleus (GO:0005634);; Cellular Component: mitochondrion (GO:0005739);; Biological Process: base-excision repair (GO:0006284);;	molecular function: catalytic activity (GO:0003824);; cellular component: cell (GO:0005623);; cellular component: organelle (GO:0043226);; cellular component: cell part (GO:0044464);; biological process: metabolic process (GO:0008152);; biological process: cellular process (GO:0009987);; biological process: response to stimulus (GO:0050896)	K03648|2.29604e-175|gra:105764381|K03648 uracil-DNA glycosylase [EC:3.2.2.27] | (RefSeq) uracil-DNA glycosylase	Base excision repair (ko03410)	Uracil-DNA glycosylase, mitochondrial OS=Arabidopsis thaliana OX=3702 GN=UNG PE=1 SV=1	PREDICTED: uracil-DNA glycosylase, mitochondrial-like isoform X2 [Gossypium hirsutum]
Ghir_A12G018000	C2	#N/A	1.23842	3.6764	0.471647	1.38894	1.62517	0.859737	AT1G29700	Cellular Component: chloroplast (GO:0009507);; Molecular Function: hydrolase activity (GO:0016787);;	cellular component: cell (GO:0005623);; cellular component: organelle (GO:0043226);; cellular component: cell part (GO:0044464);; molecular function: catalytic activity (GO:0003824)	--	--	--	BRO1 domain-containing protein BROX [Gossypium arboreum]
Ghir_A12G018480	C2	#N/A	0.594101	4.0468	1.08225	0.64068	1.46768	1.19598	AT1G74770	Molecular Function: zinc ion binding (GO:0008270);;	molecular function: binding (GO:0005488)	K16276|0|gra:105764612|K16276 zinc finger protein-like protein | (RefSeq) hypothetical protein	--	Zinc finger protein BRUTUS-like At1g74770 OS=Arabidopsis thaliana OX=3702 GN=At1g74770 PE=2 SV=1	PREDICTED: uncharacterized protein LOC107938249 [Gossypium hirsutum]
Ghir_A12G021170	C2	#N/A	0.493948	3.82239	0.234339	0.471332	1.75033	0.368768	OTP70	Molecular Function: cytidylate kinase activity (GO:0004127);; Molecular Function: ATP binding (GO:0005524);; Biological Process: 'de novo' pyrimidine nucleobase biosynthetic process (GO:0006207);; Biological Process: pyrimidine nucleotide biosynthetic process (GO:0006221);; Biological Process: RNA splicing (GO:0008380);; Molecular Function: uridylate kinase activity (GO:0009041);; Biological Proc…	molecular function: catalytic activity (GO:0003824);; biological process: metabolic process (GO:0008152);; biological process: cellular process (GO:0009987);; biological process: single-organism process (GO:0044699);; molecular function: binding (GO:0005488)	--	--	Pentatricopeptide repeat-containing protein At4g25270, chloroplastic OS=Arabidopsis thaliana OX=3702 GN=PCMP-E53 PE=3 SV=1	PREDICTED: pentatricopeptide repeat-containing protein At4g25270, chloroplastic-like [Gossypium hirsutum]
Ghir_A12G023400	C2	#N/A	3.85939	18.6516	4.26218	3.92435	6.41586	10.1404	CYP706A4	Molecular Function: iron ion binding (GO:0005506);; Cellular Component: integral component of membrane (GO:0016021);; Molecular Function: heme binding (GO:0020037);; Molecular Function: flavonoid 3',5'-hydroxylase activity (GO:0033772);; Biological Process: oxidation-reduction process (GO:0055114);;	molecular function: binding (GO:0005488);; cellular component: membrane (GO:0016020);; cellular component: membrane part (GO:0044425);; molecular function: catalytic activity (GO:0003824);; biological process: metabolic process (GO:0008152);; biological process: single-organism process (GO:0044699)	--	--	Geraniol 8-hydroxylase OS=Catharanthus roseus OX=4058 GN=CYP76B6 PE=1 SV=1	hypothetical protein GOBAR_AA03977 [Gossypium barbadense]
Ghir_A12G023840	C2	#N/A	0.536656	5.25546	0	0.043657	0.425038	0	STP1	Biological Process: carbohydrate transport (GO:0008643);; Cellular Component: integral component of membrane (GO:0016021);; Molecular Function: substrate-specific transmembrane transporter activity (GO:0022891);; Molecular Function: 2-alkenal reductase [NAD(P)] activity (GO:0032440);; Biological Process: transmembrane transport (GO:0055085);; Biological Process: oxidation-reduction process (GO:00…	biological process: single-organism process (GO:0044699);; biological process: localization (GO:0051179);; cellular component: membrane (GO:0016020);; cellular component: membrane part (GO:0044425);; molecular function: transporter activity (GO:0005215);; molecular function: catalytic activity (GO:0003824);; biological process: metabolic process (GO:0008152)	--	--	Sugar carrier protein C OS=Ricinus communis OX=3988 GN=STC PE=2 SV=1	PREDICTED: sugar carrier protein C-like [Gossypium arboreum]
Ghir_A12G024830	C2	#N/A	9.77314	5.97572	0.628624	10.2109	2.31362	1.71727		--	--	--	--	--	PREDICTED: keratin, type I cytoskeletal 9-like isoform X2 [Gossypium hirsutum]
Ghir_A12G028290	C2	#N/A	11.734	12.0792	0.543664	10.4992	3.5826	1.85336	AT1G18290	--	--	--	--	--	PREDICTED: uncharacterized protein LOC108478668 [Gossypium arboreum]
Ghir_A13G000380	C2	#N/A	0	9.57755	0	0	1.51564	0.0240173	AT5G01790	--	--	--	--	--	PREDICTED: uncharacterized protein LOC107940375 [Gossypium hirsutum]
Ghir_A13G000960	C2	#N/A	4.44187	20.2209	2.66057	4.4091	6.7941	4.61134	CDKE;1	Molecular Function: protein serine/threonine kinase activity (GO:0004674);; Molecular Function: ATP binding (GO:0005524);; Biological Process: protein phosphorylation (GO:0006468);;	molecular function: catalytic activity (GO:0003824);; biological process: metabolic process (GO:0008152);; biological process: cellular process (GO:0009987);; molecular function: binding (GO:0005488)	K02208|0|gra:105783556|K02208 cyclin-dependent kinase 8/11 [EC:2.7.11.22 2.7.11.23] | (RefSeq) cyclin-dependent kinase E-1-like	--	Cyclin-dependent kinase E-1 OS=Arabidopsis thaliana OX=3702 GN=CDKE-1 PE=1 SV=2	cyclin-dependent kinase E-1-like [Gossypium hirsutum]
Ghir_A13G001840	C2	#N/A	4.42732	4.61175	1.46532	3.26895	1.09921	1.79337	PP2CA	Molecular Function: protein serine/threonine phosphatase activity (GO:0004722);; Biological Process: protein dephosphorylation (GO:0006470);; Molecular Function: metal ion binding (GO:0046872);;	molecular function: catalytic activity (GO:0003824);; biological process: metabolic process (GO:0008152);; biological process: cellular process (GO:0009987);; molecular function: binding (GO:0005488)	K14497|0|gra:105784046|K14497 protein phosphatase 2C [EC:3.1.3.16] | (RefSeq) protein phosphatase 2C 37-like	Plant hormone signal transduction (ko04075)	Protein phosphatase 2C 3 OS=Arabidopsis thaliana OX=3702 GN=AIP1 PE=1 SV=1	protein phosphatase PP2C [Gossypium hirsutum]
Ghir_A13G002270	C2	#N/A	1.21521	2.25206	0.386623	1.36423	0.761091	0.668417		--	--	--	--	--	hypothetical protein GOBAR_AA07563 [Gossypium barbadense]
Ghir_A13G003580	C2	#N/A	4.62259	18.3278	2.82046	5.5359	8.68614	3.51642	AT4G33940	Molecular Function: zinc ion binding (GO:0008270);; Cellular Component: integral component of membrane (GO:0016021);;	molecular function: binding (GO:0005488);; cellular component: membrane (GO:0016020);; cellular component: membrane part (GO:0044425)	K15707|2.84746e-93|gra:105783768|K15707 RING finger protein 170 [EC:2.3.2.27] | (RefSeq) E3 ubiquitin-protein ligase RNF170-like	--	--	PREDICTED: E3 ubiquitin-protein ligase RNF170 isoform X1 [Gossypium arboreum]
Ghir_A13G004310	C2	#N/A	5.56349	8.19461	0.0457877	3.04104	0.08614	1.36076		--	--	--	--	--	PREDICTED: classical arabinogalactan protein 9-like [Gossypium arboreum]
Ghir_A13G005810	C2	#N/A	0.0601213	6.87127	1.55229	0	2.59397	1.24671	UCC1	Molecular Function: electron carrier activity (GO:0009055);;	molecular function: electron carrier activity (GO:0009055)	--	--	Uclacyanin 1 OS=Arabidopsis thaliana OX=3702 GN=UCC1 PE=1 SV=1	PREDICTED: uclacyanin-3-like [Gossypium hirsutum]
Ghir_A13G006070	C2	#N/A	0	11.0841	0.0205603	0.008747	2.00513	0.029476		Cellular Component: integral component of membrane (GO:0016021);;	cellular component: membrane (GO:0016020);; cellular component: membrane part (GO:0044425)	--	--	Receptor-like protein EIX1 OS=Solanum lycopersicum OX=4081 GN=EIX1 PE=2 SV=2	PREDICTED: leucine-rich repeat receptor protein kinase EMS1-like [Gossypium hirsutum]
Ghir_A13G006820	C2	#N/A	0	2.86942	0.00840333	0	0.583835	0	UGT85A2	Biological Process: metabolic process (GO:0008152);; Molecular Function: transferase activity, transferring hexosyl groups (GO:0016758);;	biological process: metabolic process (GO:0008152);; molecular function: catalytic activity (GO:0003824)	--	--	7-deoxyloganetin glucosyltransferase OS=Gardenia jasminoides OX=114476 GN=UGT85A24 PE=1 SV=1	PREDICTED: 7-deoxyloganetin glucosyltransferase-like [Gossypium raimondii]
Ghir_A13G007500	C2	#N/A	0.23083	6.33954	0.428996	0.225285	1.73985	0.531262	AT1G69610	Molecular Function: structural constituent of ribosome (GO:0003735);; Cellular Component: ribosome (GO:0005840);; Biological Process: translation (GO:0006412);;	molecular function: structural molecule activity (GO:0005198);; cellular component: cell (GO:0005623);; cellular component: macromolecular complex (GO:0032991);; cellular component: organelle (GO:0043226);; cellular component: cell part (GO:0044464);; biological process: metabolic process (GO:0008152);; biological process: cellular process (GO:0009987)	--	--	--	PREDICTED: uncharacterized protein LOC107902174 [Gossypium hirsutum]
Ghir_A13G007600	C2	MYB	9.31911	13.7877	0.270757	8.96282	6.03751	2.84973	MYB105	Molecular Function: DNA binding (GO:0003677);;	molecular function: binding (GO:0005488)	K09422|0|gra:105784573|K09422 myb proto-oncogene protein, plant | (RefSeq) transcription factor MYB108-like	--	Transcription factor MYB105 OS=Arabidopsis thaliana OX=3702 GN=MYB105 PE=1 SV=1	PREDICTED: transcription factor MYB86-like [Gossypium hirsutum]
Ghir_A13G008170	C2	#N/A	4.21933	17.6549	1.03251	1.77046	5.06645	1.78592	UPS1	Cellular Component: integral component of membrane (GO:0016021);; Biological Process: nitrogen compound transport (GO:0071705);;	cellular component: membrane (GO:0016020);; cellular component: membrane part (GO:0044425);; biological process: localization (GO:0051179)	--	--	Ureide permease 1 OS=Arabidopsis thaliana OX=3702 GN=UPS1 PE=1 SV=1	PREDICTED: ureide permease 1-like isoform X1 [Gossypium hirsutum]
Ghir_A13G009260	C2	#N/A	9.57007	24.5571	2.97047	8.8782	9.33964	4.27751	AT5G17630	Cellular Component: chloroplast envelope (GO:0009941);; Molecular Function: phosphoglycerate transmembrane transporter activity (GO:0015120);; Biological Process: phosphoglycerate transport (GO:0015713);; Cellular Component: integral component of membrane (GO:0016021);; Biological Process: carbohydrate transmembrane transport (GO:0034219);; Biological Process: triose phosphate transmembrane trans…	cellular component: cell (GO:0005623);; cellular component: organelle (GO:0043226);; cellular component: organelle part (GO:0044422);; cellular component: cell part (GO:0044464);; molecular function: transporter activity (GO:0005215);; biological process: single-organism process (GO:0044699);; biological process: localization (GO:0051179);; cellular component: membrane (GO:0016020);; cellular com…	K15283|0|gra:105783488|K15283 solute carrier family 35, member E1 | (RefSeq) xylulose 5-phosphate/phosphate translocator, chloroplastic	--	Xylulose 5-phosphate/phosphate translocator, chloroplastic OS=Arabidopsis thaliana OX=3702 GN=XPT PE=1 SV=1	PREDICTED: xylulose 5-phosphate/phosphate translocator, chloroplastic [Gossypium arboreum]
Ghir_A13G010160	C2	#N/A	0.117879	165.923	11.3218	0.150316	47.1001	53.1527	CYP89A5	Molecular Function: monooxygenase activity (GO:0004497);; Molecular Function: iron ion binding (GO:0005506);; Cellular Component: integral component of membrane (GO:0016021);; Molecular Function: oxidoreductase activity, acting on paired donors, with incorporation or reduction of molecular oxygen (GO:0016705);; Molecular Function: heme binding (GO:0020037);; Biological Process: oxidation-reductio…	molecular function: catalytic activity (GO:0003824);; biological process: metabolic process (GO:0008152);; biological process: single-organism process (GO:0044699);; molecular function: binding (GO:0005488);; cellular component: membrane (GO:0016020);; cellular component: membrane part (GO:0044425)	--	--	Cytochrome P450 89A2 OS=Arabidopsis thaliana OX=3702 GN=CYP89A2 PE=2 SV=2	PREDICTED: cytochrome P450 89A2-like [Gossypium hirsutum]
Ghir_A13G011460	C2	#N/A	0.078172	2.42935	0.0344637	0.0684283	1.00776	0.355009	PPD6	Molecular Function: calcium ion binding (GO:0005509);; Cellular Component: photosystem II oxygen evolving complex (GO:0009654);; Biological Process: photosynthesis (GO:0015979);; Cellular Component: extrinsic component of membrane (GO:0019898);;	molecular function: binding (GO:0005488);; cellular component: cell (GO:0005623);; cellular component: membrane (GO:0016020);; cellular component: macromolecular complex (GO:0032991);; cellular component: membrane part (GO:0044425);; cellular component: cell part (GO:0044464);; biological process: metabolic process (GO:0008152);; biological process: cellular process (GO:0009987)	--	--	PsbP domain-containing protein 6, chloroplastic OS=Arabidopsis thaliana OX=3702 GN=PPD6 PE=1 SV=1	PREDICTED: psbP domain-containing protein 6, chloroplastic-like [Gossypium hirsutum]
Ghir_A13G013860	C2	#N/A	0.892965	13.7494	0.744705	1.73711	4.98594	3.31228	AT3G13175	Cellular Component: integral component of membrane (GO:0016021);;	cellular component: membrane (GO:0016020);; cellular component: membrane part (GO:0044425)	--	--	--	hypothetical protein B456_013G153300 [Gossypium raimondii]
Ghir_A13G014510	C2	#N/A	0.555723	7.36773	0.67674	0.401947	1.94717	0.99552	AT1G32120	--	--	--	--	Serine/threonine-protein phosphatase 7 long form homolog OS=Arabidopsis thaliana OX=3702 GN=MAIL3 PE=2 SV=1	PREDICTED: uncharacterized protein LOC108462859 [Gossypium arboreum]
Ghir_A13G016310	C2	#N/A	4.33284	12.518	2.01332	4.51248	5.87272	4.82902	CYP97A3	Molecular Function: iron ion binding (GO:0005506);; Cellular Component: chloroplast envelope (GO:0009941);; Molecular Function: carotene beta-ring hydroxylase activity (GO:0010291);; Biological Process: xanthophyll biosynthetic process (GO:0016123);; Molecular Function: oxidoreductase activity, acting on paired donors, with incorporation or reduction of molecular oxygen (GO:0016705);; Molecular F…	molecular function: binding (GO:0005488);; cellular component: cell (GO:0005623);; cellular component: organelle (GO:0043226);; cellular component: organelle part (GO:0044422);; cellular component: cell part (GO:0044464);; molecular function: catalytic activity (GO:0003824);; biological process: metabolic process (GO:0008152);; biological process: single-organism process (GO:0044699);; biological…	K15747|0|gra:105783469|K15747 beta-ring hydroxylase [EC:1.14.-.-] | (RefSeq) protein LUTEIN DEFICIENT 5, chloroplastic	Carotenoid biosynthesis (ko00906)	Protein LUTEIN DEFICIENT 5, chloroplastic OS=Arabidopsis thaliana OX=3702 GN=CYP97A3 PE=1 SV=1	PREDICTED: protein LUTEIN DEFICIENT 5, chloroplastic-like [Gossypium hirsutum]
Ghir_A13G017290	C2	#N/A	63.2218	246.445	32.5734	61.2336	114.697	106.155	ATMS1	Molecular Function: 5-methyltetrahydropteroyltriglutamate-homocysteine S-methyltransferase activity (GO:0003871);; Molecular Function: zinc ion binding (GO:0008270);; Biological Process: methionine biosynthetic process (GO:0009086);; Biological Process: methylation (GO:0032259);;	molecular function: catalytic activity (GO:0003824);; biological process: metabolic process (GO:0008152);; molecular function: binding (GO:0005488);; biological process: cellular process (GO:0009987);; biological process: single-organism process (GO:0044699)	K00549|0|gra:105782513|K00549 5-methyltetrahydropteroyltriglutamate--homocysteine methyltransferase [EC:2.1.1.14] | (RefSeq) 5-methyltetrahydropteroyltriglutamate--homocysteine methyltransferase-like	Cysteine and methionine metabolism (ko00270);; Selenocompound metabolism (ko00450);; Biosynthesis of amino acids (ko01230)	5-methyltetrahydropteroyltriglutamate--homocysteine methyltransferase OS=Catharanthus roseus OX=4058 GN=METE PE=2 SV=1	PREDICTED: 5-methyltetrahydropteroyltriglutamate--homocysteine methyltransferase-like [Gossypium hirsutum]
Ghir_A13G019900	C2	#N/A	0.873949	21.8551	3.33953	0.918935	9.70898	6.4823	AT5G25820	Cellular Component: integral component of membrane (GO:0016021);;	cellular component: membrane (GO:0016020);; cellular component: membrane part (GO:0044425)	--	--	Probable glycosyltransferase At5g03795 OS=Arabidopsis thaliana OX=3702 GN=At5g03795 PE=3 SV=2	hypothetical protein F383_15727 [Gossypium arboreum]
Ghir_A13G022700	C2	#N/A	9.53785	152.145	14.0195	10.1751	61.5032	17.3781	MOD1	Cellular Component: integral component of membrane (GO:0016021);;	cellular component: membrane (GO:0016020);; cellular component: membrane part (GO:0044425)	K00208|0|gra:105784067|K00208 enoyl-[acyl-carrier protein] reductase I [EC:1.3.1.9 1.3.1.10] | (RefSeq) enoyl-[acyl-carrier-protein] reductase [NADH], chloroplastic-like	Fatty acid biosynthesis (ko00061);; Biotin metabolism (ko00780);; Fatty acid metabolism (ko01212)	Enoyl-[acyl-carrier-protein] reductase [NADH], chloroplastic OS=Arabidopsis thaliana OX=3702 GN=MOD1 PE=1 SV=1	PREDICTED: enoyl-[acyl-carrier-protein] reductase [NADH], chloroplastic-like [Gossypium arboreum]
Ghir_A13G024180	C2	MYB	0.272681	2.59381	0.196525	0.715634	0.09956	0.297046	MYB48	Molecular Function: DNA binding (GO:0003677);;	molecular function: binding (GO:0005488)	K09422|8.1132e-91|gra:105783293|K09422 myb proto-oncogene protein, plant | (RefSeq) transcription factor MYB59-like	--	Transcription factor MYB48 OS=Arabidopsis thaliana OX=3702 GN=MYB48 PE=2 SV=1	hypothetical protein GOBAR_AA09720 [Gossypium barbadense]
Ghir_D01G000110	C2	#N/A	6.44687	15.9266	1.83104	7.56683	5.75302	4.73137	AT1G33270	Biological Process: lipid catabolic process (GO:0016042);; Molecular Function: transferase activity (GO:0016740);; Molecular Function: hydrolase activity (GO:0016787);;	biological process: metabolic process (GO:0008152);; biological process: single-organism process (GO:0044699);; molecular function: catalytic activity (GO:0003824)	--	--	--	PREDICTED: uncharacterized protein LOC107928966 [Gossypium hirsutum]
Ghir_D01G000580	C2	#N/A	0.0368857	3.11669	0.0281083	0	0.708699	0	COBL6	Biological Process: cellulose microfibril organization (GO:0010215);; Cellular Component: integral component of membrane (GO:0016021);; Biological Process: cell growth (GO:0016049);; Cellular Component: anchored component of membrane (GO:0031225);;	biological process: cellular process (GO:0009987);; biological process: single-organism process (GO:0044699);; biological process: cellular component organization or biogenesis (GO:0071840);; cellular component: membrane (GO:0016020);; cellular component: membrane part (GO:0044425);; biological process: growth (GO:0040007)	--	--	COBRA-like protein 6 OS=Arabidopsis thaliana OX=3702 GN=COBL6 PE=2 SV=2	PREDICTED: COBRA-like protein 6 [Gossypium hirsutum]
Ghir_D01G001920	C2	#N/A	56.8852	98.6712	0	54.9765	0.558584	0		Biological Process: lipid transport (GO:0006869);; Molecular Function: lipid binding (GO:0008289);;	biological process: single-organism process (GO:0044699);; biological process: localization (GO:0051179);; molecular function: binding (GO:0005488)	--	--	Non-specific lipid-transfer protein 13 OS=Arabidopsis thaliana OX=3702 GN=LTP13 PE=2 SV=1	PREDICTED: non-specific lipid-transfer protein 13-like [Gossypium hirsutum]
Ghir_D01G001930	C2	C3H	19.0601	10.2414	5.26009	13.2766	0.96448	2.42238	SOM	Molecular Function: metal ion binding (GO:0046872);;	molecular function: binding (GO:0005488)	--	--	Zinc finger CCCH domain-containing protein 2 OS=Arabidopsis thaliana OX=3702 GN=At1g03790 PE=2 SV=1	zinc finger CCCH domain-containing protein 2-like [Gossypium hirsutum]
Ghir_D01G003080	C2	#N/A	0.0438893	4.35585	0.762933	0	0.783285	0.912928	GA2OX6	Molecular Function: iron ion binding (GO:0005506);; Cellular Component: membrane (GO:0016020);; Biological Process: gibberellin catabolic process (GO:0045487);; Molecular Function: C-19 gibberellin 2-beta-dioxygenase activity (GO:0052634);; Biological Process: oxidation-reduction process (GO:0055114);;	molecular function: binding (GO:0005488);; cellular component: membrane (GO:0016020);; biological process: metabolic process (GO:0008152);; biological process: cellular process (GO:0009987);; biological process: single-organism process (GO:0044699);; molecular function: catalytic activity (GO:0003824)	K04125|0|gra:105775471|K04125 gibberellin 2-oxidase [EC:1.14.11.13] | (RefSeq) gibberellin 2-beta-dioxygenase 2-like	Diterpenoid biosynthesis (ko00904)	Gibberellin 2-beta-dioxygenase 2 OS=Pisum sativum OX=3888 GN=GA2OX2 PE=2 SV=1	PREDICTED: gibberellin 2-beta-dioxygenase 2-like [Gossypium hirsutum]
Ghir_D01G003170	C2	#N/A	0.0187153	1.55482	0.0479533	0	0.521099	0.128834	WAG2	Molecular Function: protein kinase activity (GO:0004672);; Molecular Function: ATP binding (GO:0005524);; Biological Process: protein phosphorylation (GO:0006468);;	molecular function: catalytic activity (GO:0003824);; biological process: metabolic process (GO:0008152);; biological process: cellular process (GO:0009987);; molecular function: binding (GO:0005488)	--	--	Serine/threonine-protein kinase WAG2 OS=Arabidopsis thaliana OX=3702 GN=WAG2 PE=2 SV=1	PREDICTED: serine/threonine-protein kinase WAG1-like [Gossypium raimondii]
Ghir_D01G004830	C2	#N/A	1.05005	2.91188	0.491793	1.09985	1.41146	1.15522	HEME1	Molecular Function: uroporphyrinogen decarboxylase activity (GO:0004853);; Biological Process: protoporphyrinogen IX biosynthetic process (GO:0006782);; Cellular Component: chloroplast stroma (GO:0009570);;	molecular function: catalytic activity (GO:0003824);; biological process: metabolic process (GO:0008152);; biological process: cellular process (GO:0009987);; cellular component: cell (GO:0005623);; cellular component: organelle (GO:0043226);; cellular component: organelle part (GO:0044422);; cellular component: cell part (GO:0044464)	K01599|0|gra:105778185|K01599 uroporphyrinogen decarboxylase [EC:4.1.1.37] | (RefSeq) uroporphyrinogen decarboxylase 1, chloroplastic-like	Porphyrin and chlorophyll metabolism (ko00860)	Uroporphyrinogen decarboxylase 1, chloroplastic OS=Arabidopsis thaliana OX=3702 GN=HEME1 PE=2 SV=2	PREDICTED: uroporphyrinogen decarboxylase 1, chloroplastic-like isoform X3 [Gossypium raimondii]
Ghir_D01G005790	C2	#N/A	8.71114	10.1161	3.26708	7.90788	4.4372	5.39485		Molecular Function: ubiquitin-protein transferase activity (GO:0004842);; Cellular Component: endoplasmic reticulum (GO:0005783);; Molecular Function: zinc ion binding (GO:0008270);; Cellular Component: integral component of membrane (GO:0016021);; Biological Process: protein ubiquitination (GO:0016567);; Molecular Function: ligase activity (GO:0016874);;	molecular function: catalytic activity (GO:0003824);; cellular component: cell (GO:0005623);; cellular component: organelle (GO:0043226);; cellular component: cell part (GO:0044464);; molecular function: binding (GO:0005488);; cellular component: membrane (GO:0016020);; cellular component: membrane part (GO:0044425);; biological process: metabolic process (GO:0008152);; biological process: cellul…	K10666|6.59072e-177|gra:105779182|K10666 E3 ubiquitin-protein ligase RNF5 [EC:2.3.2.27] | (RefSeq) E3 ubiquitin-protein ligase RMA3-like	Protein processing in endoplasmic reticulum (ko04141)	E3 ubiquitin-protein ligase RMA3 OS=Arabidopsis thaliana OX=3702 GN=RMA3 PE=1 SV=1	PREDICTED: E3 ubiquitin-protein ligase RMA3-like [Gossypium hirsutum]
Ghir_D01G006510	C2	#N/A	0.025877	2.09558	0	0.0140703	0.027706	0	AT4G27290	Molecular Function: protein serine/threonine kinase activity (GO:0004674);; Molecular Function: ATP binding (GO:0005524);; Biological Process: protein phosphorylation (GO:0006468);; Cellular Component: integral component of membrane (GO:0016021);; Molecular Function: carbohydrate binding (GO:0030246);; Biological Process: recognition of pollen (GO:0048544);;	molecular function: catalytic activity (GO:0003824);; biological process: metabolic process (GO:0008152);; biological process: cellular process (GO:0009987);; molecular function: binding (GO:0005488);; cellular component: membrane (GO:0016020);; cellular component: membrane part (GO:0044425);; biological process: reproduction (GO:0000003);; biological process: reproductive process (GO:0022414);; …	--	--	G-type lectin S-receptor-like serine/threonine-protein kinase At4g27290 OS=Arabidopsis thaliana OX=3702 GN=At4g27290 PE=3 SV=4	hypothetical protein GOBAR_DD15065 [Gossypium barbadense]
Ghir_D01G006990	C2	#N/A	0.014779	5.79574	0.068612	0.536169	0.196853	0	GLP5	Cellular Component: extracellular region (GO:0005576);; Molecular Function: manganese ion binding (GO:0030145);; Molecular Function: nutrient reservoir activity (GO:0045735);;	cellular component: extracellular region (GO:0005576);; molecular function: binding (GO:0005488);; molecular function: nutrient reservoir activity (GO:0045735)	--	--	Germin-like protein 9-3 OS=Oryza sativa subsp. japonica OX=39947 GN=Os09g0568700 PE=2 SV=1	PREDICTED: germin-like protein 9-3 [Gossypium raimondii]
Ghir_D01G008780	C2	#N/A	10.6913	39.1842	5.03701	11.5529	11.5626	12.9145	FPS1	Molecular Function: dimethylallyltranstransferase activity (GO:0004161);; Biological Process: isoprenoid biosynthetic process (GO:0008299);;	molecular function: catalytic activity (GO:0003824);; biological process: metabolic process (GO:0008152);; biological process: cellular process (GO:0009987);; biological process: single-organism process (GO:0044699)	K00787|0|gra:105782206|K00787 farnesyl diphosphate synthase [EC:2.5.1.1 2.5.1.10] | (RefSeq) farnesyl pyrophosphate synthase 2-like	Terpenoid backbone biosynthesis (ko00900)	Farnesyl pyrophosphate synthase 2 OS=Lupinus albus OX=3870 GN=FPS2 PE=2 SV=1	PREDICTED: farnesyl pyrophosphate synthase 2-like isoform X1 [Gossypium hirsutum]
Ghir_D01G009320	C2	#N/A	0.441125	86.5881	1.22862	0.273021	20.5755	0.584928	AT1G16310	Molecular Function: zinc ion transmembrane transporter activity (GO:0005385);; Biological Process: response to zinc ion (GO:0010043);; Cellular Component: integral component of membrane (GO:0016021);; Biological Process: regulation of sequestering of zinc ion (GO:0061088);; Biological Process: zinc II ion transmembrane transport (GO:0071577);;	molecular function: transporter activity (GO:0005215);; biological process: localization (GO:0051179);; biological process: response to stimulus (GO:0050896);; cellular component: membrane (GO:0016020);; cellular component: membrane part (GO:0044425);; biological process: biological regulation (GO:0065007)	--	--	Metal tolerance protein 10 OS=Arabidopsis thaliana OX=3702 GN=MTP10 PE=2 SV=1	PREDICTED: metal tolerance protein 10-like [Gossypium hirsutum]
Ghir_D01G009670	C2	#N/A	7.58623	14.7004	0.742694	8.92139	2.23217	1.76243	AT1G21050	--	--	--	--	Protein MIZU-KUSSEI 1 OS=Arabidopsis thaliana OX=3702 GN=MIZ1 PE=1 SV=1	hypothetical protein GOBAR_DD32712 [Gossypium barbadense]
Ghir_D01G009770	C2	NAC	2.69032	2.14667	0.150673	2.88126	0.697271	0.435741	CUC3	Molecular Function: DNA binding (GO:0003677);; Cellular Component: nucleus (GO:0005634);; Biological Process: regulation of transcription, DNA-templated (GO:0006355);;	molecular function: binding (GO:0005488);; cellular component: cell (GO:0005623);; cellular component: organelle (GO:0043226);; cellular component: cell part (GO:0044464);; biological process: biological regulation (GO:0065007)	--	--	Protein CUP-SHAPED COTYLEDON 3 OS=Arabidopsis thaliana OX=3702 GN=NAC031 PE=1 SV=1	PREDICTED: protein CUP-SHAPED COTYLEDON 3-like [Gossypium raimondii]
Ghir_D01G010270	C2	#N/A	5.02029	17.625	0.971597	5.17856	4.01945	1.31353	AT1G20530	--	--	--	--	Nitrate regulatory gene2 protein OS=Arabidopsis thaliana OX=3702 GN=NRG2 PE=1 SV=1	PREDICTED: uncharacterized protein LOC107920898 isoform X1 [Gossypium hirsutum]
Ghir_D01G010360	C2	#N/A	20.1224	34.4897	4.70241	21.5891	17.1268	9.99807	AT5G42250	Molecular Function: zinc ion binding (GO:0008270);; Molecular Function: oxidoreductase activity (GO:0016491);; Biological Process: oxidation-reduction process (GO:0055114);;	molecular function: binding (GO:0005488);; molecular function: catalytic activity (GO:0003824);; biological process: metabolic process (GO:0008152);; biological process: single-organism process (GO:0044699)	K00121|0|gra:105783931|K00121 S-(hydroxymethyl)glutathione dehydrogenase / alcohol dehydrogenase [EC:1.1.1.284 1.1.1.1] | (RefSeq) alcohol dehydrogenase-like 7	Glycolysis / Gluconeogenesis (ko00010);; Fatty acid degradation (ko00071);; Tyrosine metabolism (ko00350);; Carbon metabolism (ko01200)	Alcohol dehydrogenase-like 7 OS=Arabidopsis thaliana OX=3702 GN=At5g42250 PE=2 SV=1	PREDICTED: alcohol dehydrogenase-like 7 [Gossypium hirsutum]
Ghir_D01G011150	C2	#N/A	0.566265	2.93057	0.444916	0.726718	0.52399	0.397885	ACCD	Molecular Function: acetyl-CoA carboxylase activity (GO:0003989);; Molecular Function: ATP binding (GO:0005524);; Biological Process: fatty acid biosynthetic process (GO:0006633);; Molecular Function: zinc ion binding (GO:0008270);; Cellular Component: acetyl-CoA carboxylase complex (GO:0009317);; Cellular Component: chloroplast stroma (GO:0009570);; Molecular Function: transferase activity (GO:0…	molecular function: catalytic activity (GO:0003824);; molecular function: binding (GO:0005488);; biological process: metabolic process (GO:0008152);; biological process: cellular process (GO:0009987);; biological process: single-organism process (GO:0044699);; cellular component: cell (GO:0005623);; cellular component: macromolecular complex (GO:0032991);; cellular component: cell part (GO:004446…	K01963|1.24908e-165|gra:11538494|K01963 acetyl-CoA carboxylase carboxyl transferase subunit beta [EC:6.4.1.2] | (RefSeq) accD, A6772_cp030; acetyl-CoA carboxylase carboxyltransferase beta subunit	Fatty acid biosynthesis (ko00061);; Pyruvate metabolism (ko00620);; Propanoate metabolism (ko00640);; Carbon metabolism (ko01200);; Fatty acid metabolism (ko01212)	Acetyl-coenzyme A carboxylase carboxyl transferase subunit beta, chloroplastic OS=Gossypium hirsutum OX=3635 GN=accD PE=3 SV=1	acetyl-CoA carboxylase carboxyltransferase beta subunit (chloroplast) [Gossypium herbaceum]
Ghir_D01G011450	C2	#N/A	4.28401	48.341	0.179549	4.90344	13.3091	1.1627	CYP721A1	Molecular Function: monooxygenase activity (GO:0004497);; Molecular Function: iron ion binding (GO:0005506);; Cellular Component: integral component of membrane (GO:0016021);; Molecular Function: oxidoreductase activity, acting on paired donors, with incorporation or reduction of molecular oxygen (GO:0016705);; Molecular Function: heme binding (GO:0020037);; Biological Process: oxidation-reductio…	molecular function: catalytic activity (GO:0003824);; biological process: metabolic process (GO:0008152);; biological process: single-organism process (GO:0044699);; molecular function: binding (GO:0005488);; cellular component: membrane (GO:0016020);; cellular component: membrane part (GO:0044425)	--	--	Cytochrome P450 734A1 OS=Arabidopsis thaliana OX=3702 GN=CYP734A1 PE=2 SV=1	PREDICTED: cytochrome P450 734A1-like [Gossypium hirsutum]
Ghir_D01G013070	C2	#N/A	2.90327	16.5168	2.26919	3.21424	7.22397	3.78516	HMG1	Molecular Function: hydroxymethylglutaryl-CoA reductase (NADPH) activity (GO:0004420);; Cellular Component: endoplasmic reticulum membrane (GO:0005789);; Biological Process: isoprenoid biosynthetic process (GO:0008299);; Biological Process: coenzyme A metabolic process (GO:0015936);; Cellular Component: integral component of membrane (GO:0016021);; Cellular Component: mitochondrial membrane (GO:0…	molecular function: catalytic activity (GO:0003824);; biological process: metabolic process (GO:0008152);; biological process: single-organism process (GO:0044699);; cellular component: cell (GO:0005623);; cellular component: membrane (GO:0016020);; cellular component: organelle (GO:0043226);; cellular component: organelle part (GO:0044422);; cellular component: membrane part (GO:0044425);; cellu…	K00021|0|gra:105785336|K00021 hydroxymethylglutaryl-CoA reductase (NADPH) [EC:1.1.1.34] | (RefSeq) 3-hydroxy-3-methylglutaryl-coenzyme A reductase 1-like	Terpenoid backbone biosynthesis (ko00900)	3-hydroxy-3-methylglutaryl-coenzyme A reductase 1 OS=Hevea brasiliensis OX=3981 GN=HMGR1 PE=2 SV=1	PREDICTED: 3-hydroxy-3-methylglutaryl-coenzyme A reductase 1-like [Gossypium raimondii]
Ghir_D01G013200	C2	#N/A	3.39417	11.6547	0.598183	3.48947	4.34305	3.13535	AT3G57400	Cellular Component: ribosome (GO:0005840);; Molecular Function: methyltransferase activity (GO:0008168);; Cellular Component: integral component of membrane (GO:0016021);; Biological Process: methylation (GO:0032259);;	cellular component: cell (GO:0005623);; cellular component: macromolecular complex (GO:0032991);; cellular component: organelle (GO:0043226);; cellular component: cell part (GO:0044464);; molecular function: catalytic activity (GO:0003824);; cellular component: membrane (GO:0016020);; cellular component: membrane part (GO:0044425);; biological process: metabolic process (GO:0008152)	--	--	--	PREDICTED: uncharacterized protein LOC107920988 [Gossypium hirsutum]
Ghir_D01G015700	C2	#N/A	2.31265	2.03649	0.606315	2.38959	0.917413	0.708545	MLP28	Biological Process: defense response (GO:0006952);; Biological Process: response to biotic stimulus (GO:0009607);;	biological process: response to stimulus (GO:0050896)	--	--	MLP-like protein 28 OS=Arabidopsis thaliana OX=3702 GN=MLP28 PE=1 SV=1	PREDICTED: MLP-like protein 43 [Gossypium raimondii]
Ghir_D01G017190	C2	#N/A	0.377987	3.44713	1.02502	0.592941	1.61045	1.10246	AT2G21160	Cellular Component: endoplasmic reticulum membrane (GO:0005789);; Cellular Component: integral component of membrane (GO:0016021);;	cellular component: cell (GO:0005623);; cellular component: membrane (GO:0016020);; cellular component: organelle (GO:0043226);; cellular component: organelle part (GO:0044422);; cellular component: membrane part (GO:0044425);; cellular component: cell part (GO:0044464)	K13249|6.16971e-116|tcc:TCM_006690|K13249 translocon-associated protein subunit alpha | (RefSeq) Translocon-associated protein subunit alpha isoform 1	Protein processing in endoplasmic reticulum (ko04141)	Translocon-associated protein subunit alpha OS=Arabidopsis thaliana OX=3702 GN=At2g21160 PE=2 SV=3	hypothetical protein B456_002G193400 [Gossypium raimondii]
Ghir_D01G017290	C2	#N/A	4.18287	4595.82	34.6704	3.1671	1641.9	265.639	AT2G21110	--	--	--	--	Dirigent protein 4 OS=Arabidopsis thaliana OX=3702 GN=DIR4 PE=2 SV=1	hypothetical protein GOBAR_DD08064 [Gossypium barbadense]
Ghir_D01G019360	C2	#N/A	8.24141	45.05	4.77286	7.56609	20.9913	10.982	KCS6	Biological Process: fatty acid biosynthetic process (GO:0006633);; Cellular Component: integral component of membrane (GO:0016021);; Molecular Function: transferase activity, transferring acyl groups other than amino-acyl groups (GO:0016747);;	biological process: metabolic process (GO:0008152);; biological process: cellular process (GO:0009987);; biological process: single-organism process (GO:0044699);; cellular component: membrane (GO:0016020);; cellular component: membrane part (GO:0044425);; molecular function: catalytic activity (GO:0003824)	K15397|0|gra:105786120|K15397 3-ketoacyl-CoA synthase [EC:2.3.1.199] | (RefSeq) KCS13; 3-ketoacyl-CoA synthase 6	Fatty acid elongation (ko00062)	3-ketoacyl-CoA synthase 6 OS=Arabidopsis thaliana OX=3702 GN=CUT1 PE=1 SV=1	PREDICTED: 3-ketoacyl-CoA synthase 6 [Gossypium raimondii]
Ghir_D01G020750	C2	#N/A	0.281974	1.94534	0.438434	0.266903	0.851659	0.559384	ANT1	Molecular Function: aromatic amino acid transmembrane transporter activity (GO:0015173);; Molecular Function: neutral amino acid transmembrane transporter activity (GO:0015175);; Biological Process: aromatic amino acid transport (GO:0015801);; Biological Process: neutral amino acid transport (GO:0015804);; Cellular Component: integral component of membrane (GO:0016021);;	molecular function: transporter activity (GO:0005215);; biological process: single-organism process (GO:0044699);; biological process: localization (GO:0051179);; cellular component: membrane (GO:0016020);; cellular component: membrane part (GO:0044425)	K14209|0|gra:105786267|K14209 solute carrier family 36 (proton-coupled amino acid transporter) | (RefSeq) proton-coupled amino acid transporter 3	--	Amino acid transporter ANT1 OS=Arabidopsis thaliana OX=3702 GN=ANT1 PE=1 SV=1	hypothetical protein GOBAR_DD08936 [Gossypium barbadense]
Ghir_D01G021600	C2	#N/A	7.11367	18.792	5.72369	7.03975	8.15428	9.75657	SBE2.2	Molecular Function: 1,4-alpha-glucan branching enzyme activity (GO:0003844);; Molecular Function: hydrolase activity, hydrolyzing O-glycosyl compounds (GO:0004553);; Biological Process: glycogen biosynthetic process (GO:0005978);; Molecular Function: cation binding (GO:0043169);;	molecular function: catalytic activity (GO:0003824);; biological process: metabolic process (GO:0008152);; biological process: cellular process (GO:0009987);; biological process: single-organism process (GO:0044699);; molecular function: binding (GO:0005488)	K00700|0|gra:105786354|K00700 1,4-alpha-glucan branching enzyme [EC:2.4.1.18] | (RefSeq) 1,4-alpha-glucan-branching enzyme 1, chloroplastic/amyloplastic	Starch and sucrose metabolism (ko00500)	1,4-alpha-glucan-branching enzyme 1, chloroplastic/amyloplastic OS=Pisum sativum OX=3888 GN=SBEI PE=1 SV=1	PREDICTED: 1,4-alpha-glucan-branching enzyme 2-2, chloroplastic/amyloplastic isoform X1 [Gossypium raimondii]
Ghir_D02G002480	C2	#N/A	0	7.94136	0	0	0.163306	0		Molecular Function: DNA binding (GO:0003677);; Cellular Component: nucleus (GO:0005634);;	molecular function: binding (GO:0005488);; cellular component: cell (GO:0005623);; cellular component: organelle (GO:0043226);; cellular component: cell part (GO:0044464)	--	--	--	hypothetical protein B456_005G029500 [Gossypium raimondii]
Ghir_D02G004330	C2	#N/A	36.0382	56.8488	2.03355	35.0059	24.3203	15.3277		--	--	--	--	--	Dimethylamine corrinoid 2 [Gossypium arboreum]
Ghir_D02G004850	C2	#N/A	2.56373	11.0169	2.61367	3.09868	5.46881	7.07124	AMT1;1	Molecular Function: ammonium transmembrane transporter activity (GO:0008519);; Cellular Component: integral component of membrane (GO:0016021);; Biological Process: ammonium transmembrane transport (GO:0072488);;	molecular function: transporter activity (GO:0005215);; biological process: localization (GO:0051179);; cellular component: membrane (GO:0016020);; cellular component: membrane part (GO:0044425)	K03320|0|gra:105796789|K03320 ammonium transporter, Amt family | (RefSeq) ammonium transporter 1 member 1-like	--	Ammonium transporter 1 member 1 OS=Arabidopsis thaliana OX=3702 GN=AMT1-1 PE=1 SV=1	PREDICTED: ammonium transporter 1 member 1-like [Gossypium raimondii]
Ghir_D02G006640	C2	#N/A	35.7624	255.459	9.5049	39.6234	52.8375	32.6136		Cellular Component: integral component of membrane (GO:0016021);;	cellular component: membrane (GO:0016020);; cellular component: membrane part (GO:0044425)	--	--	Snakin-2 OS=Solanum tuberosum OX=4113 GN=SN2 PE=1 SV=1	PREDICTED: snakin-2-like isoform X2 [Gossypium raimondii]
Ghir_D02G009140	C2	MIKC_MADS	0.00500767	4.46928	0.229444	0.0201127	2.06219	1.29756	AGL104	Molecular Function: DNA binding (GO:0003677);; Molecular Function: transcription factor activity, sequence-specific DNA binding (GO:0003700);; Cellular Component: nucleus (GO:0005634);; Biological Process: regulation of transcription, DNA-templated (GO:0006355);; Molecular Function: protein dimerization activity (GO:0046983);;	molecular function: binding (GO:0005488);; molecular function: nucleic acid binding transcription factor activity (GO:0001071);; biological process: biological regulation (GO:0065007);; cellular component: cell (GO:0005623);; cellular component: organelle (GO:0043226);; cellular component: cell part (GO:0044464)	K09260|0|gra:105797306|K09260 MADS-box transcription enhancer factor 2A | (RefSeq) agamous-like MADS-box protein AGL9 homolog	--	Agamous-like MADS-box protein AGL104 OS=Arabidopsis thaliana OX=3702 GN=AGL104 PE=1 SV=1	PREDICTED: agamous-like MADS-box protein AGL104 isoform X2 [Gossypium hirsutum]
Ghir_D02G009560	C2	#N/A	4.34084	201.279	16.517	9.15996	43.3745	28.94	TLP-3	Cellular Component: integral component of membrane (GO:0016021);;	cellular component: membrane (GO:0016020);; cellular component: membrane part (GO:0044425)	--	--	Pathogenesis-related protein 5 OS=Arabidopsis thaliana OX=3702 GN=At1g75040 PE=1 SV=1	PREDICTED: pathogenesis-related protein 5-like [Gossypium arboreum]
Ghir_D02G013800	C2	#N/A	1.04633	5.16467	0.582222	1.18648	2.22457	0.887901	SYP132	Cellular Component: integral component of membrane (GO:0016021);; Biological Process: vesicle-mediated transport (GO:0016192);;	cellular component: membrane (GO:0016020);; cellular component: membrane part (GO:0044425);; biological process: localization (GO:0051179)	K08486|3.38614e-126|gra:105794297|K08486 syntaxin 1B/2/3 | (RefSeq) syntaxin-132-like	SNARE interactions in vesicular transport (ko04130)	Putative syntaxin-131 OS=Arabidopsis thaliana OX=3702 GN=SYP131 PE=3 SV=1	PREDICTED: syntaxin-132 isoform X3 [Theobroma cacao]
Ghir_D02G014510	C2	#N/A	21.1656	19.8322	5.8316	18.1118	8.51387	11.7265	AT1G67920	--	--	--	--	--	PREDICTED: uncharacterized protein LOC105794361 [Gossypium raimondii]
Ghir_D02G015420	C2	#N/A	20.7003	100.849	4.19868	22.3273	34.072	13.4811	AT1G27930	Cellular Component: integral component of membrane (GO:0016021);; Biological Process: xylan biosynthetic process (GO:0045492);;	cellular component: membrane (GO:0016020);; cellular component: membrane part (GO:0044425);; biological process: metabolic process (GO:0008152);; biological process: cellular process (GO:0009987);; biological process: single-organism process (GO:0044699);; biological process: cellular component organization or biogenesis (GO:0071840)	--	--	Probable methyltransferase At1g27930 OS=Arabidopsis thaliana OX=3702 GN=At1g27930 PE=1 SV=1	hypothetical protein GOBAR_DD34526 [Gossypium barbadense]
Ghir_D02G015760	C2	#N/A	9.27	35.5964	5.26724	9.6954	16.4664	4.97085	AT1G24360	Molecular Function: 3-oxoacyl-[acyl-carrier-protein] reductase (NADPH) activity (GO:0004316);; Biological Process: fatty acid biosynthetic process (GO:0006633);; Molecular Function: NAD binding (GO:0051287);; Biological Process: oxidation-reduction process (GO:0055114);;	molecular function: catalytic activity (GO:0003824);; biological process: metabolic process (GO:0008152);; biological process: single-organism process (GO:0044699);; biological process: cellular process (GO:0009987);; molecular function: binding (GO:0005488)	K00059|0|gra:105794537|K00059 3-oxoacyl-[acyl-carrier protein] reductase [EC:1.1.1.100] | (RefSeq) 3-oxoacyl-[acyl-carrier-protein] reductase 4	Fatty acid biosynthesis (ko00061);; Biotin metabolism (ko00780);; Biosynthesis of unsaturated fatty acids (ko01040);; Fatty acid metabolism (ko01212)	3-oxoacyl-[acyl-carrier-protein] reductase, chloroplastic OS=Cuphea lanceolata OX=3930 GN=CLKR27 PE=2 SV=1	PREDICTED: 3-oxoacyl-[acyl-carrier-protein] reductase 4-like [Gossypium hirsutum]
Ghir_D02G016170	C2	#N/A	0.578468	3.16621	0.432545	0.718023	1.3774	0.879568	AT1G24530	Cellular Component: plasma membrane (GO:0005886);;	cellular component: cell (GO:0005623);; cellular component: membrane (GO:0016020);; cellular component: cell part (GO:0044464)	--	--	Protein JINGUBANG OS=Arabidopsis thaliana OX=3702 GN=JGB PE=1 SV=1	PREDICTED: uncharacterized WD repeat-containing protein alr3466-like [Gossypium hirsutum]
Ghir_D02G016780	C2	#N/A	0.592344	2.66788	0.182303	0.387403	0.690503	0.492949	ECHID	Cellular Component: peroxisome (GO:0005777);; Molecular Function: 1,4-dihydroxy-2-naphthoyl-CoA synthase activity (GO:0008935);; Biological Process: menaquinone biosynthetic process (GO:0009234);; Cellular Component: integral component of membrane (GO:0016021);; Molecular Function: isomerase activity (GO:0016853);;	cellular component: cell (GO:0005623);; cellular component: organelle (GO:0043226);; cellular component: cell part (GO:0044464);; molecular function: catalytic activity (GO:0003824);; biological process: metabolic process (GO:0008152);; biological process: cellular process (GO:0009987);; biological process: single-organism process (GO:0044699);; cellular component: membrane (GO:0016020);; cellula…	K01661|0|gra:105794647|K01661 naphthoate synthase [EC:4.1.3.36] | (RefSeq) 1,4-dihydroxy-2-naphthoyl-CoA synthase, peroxisomal	Ubiquinone and other terpenoid-quinone biosynthesis (ko00130)	1,4-dihydroxy-2-naphthoyl-CoA synthase, peroxisomal OS=Arabidopsis thaliana OX=3702 GN=MENB PE=1 SV=2	PREDICTED: 1,4-dihydroxy-2-naphthoyl-CoA synthase, peroxisomal-like [Gossypium hirsutum]
Ghir_D02G017290	C2	#N/A	4.47704	17.8259	0.016184	3.00791	2.97668	0.641169	AT1G24130	--	--	--	--	Protein JINGUBANG OS=Arabidopsis thaliana OX=3702 GN=JGB PE=1 SV=1	PREDICTED: uncharacterized WD repeat-containing protein all2124-like [Gossypium hirsutum]
Ghir_D02G017740	C2	#N/A	0.743604	7.08832	0.510594	0.53038	1.67041	1.8371	AT1G68390	Molecular Function: acetylglucosaminyltransferase activity (GO:0008375);; Cellular Component: integral component of membrane (GO:0016021);;	molecular function: catalytic activity (GO:0003824);; cellular component: membrane (GO:0016020);; cellular component: membrane part (GO:0044425)	--	--	--	PREDICTED: uncharacterized protein LOC107909563 [Gossypium hirsutum]
Ghir_D02G017960	C2	#N/A	0.00762067	2.43309	0.46207	0.039558	1.09765	0.165002	AT1G15170	Biological Process: drug transmembrane transport (GO:0006855);; Molecular Function: drug transmembrane transporter activity (GO:0015238);; Molecular Function: antiporter activity (GO:0015297);; Cellular Component: integral component of membrane (GO:0016021);;	biological process: single-organism process (GO:0044699);; biological process: response to stimulus (GO:0050896);; biological process: localization (GO:0051179);; molecular function: transporter activity (GO:0005215);; cellular component: membrane (GO:0016020);; cellular component: membrane part (GO:0044425)	K03327|0|gra:105794787|K03327 multidrug resistance protein, MATE family | (RefSeq) MATE efflux family protein 5-like	--	Protein DETOXIFICATION 12 OS=Arabidopsis thaliana OX=3702 GN=DTX12 PE=2 SV=1	hypothetical protein GOBAR_DD17437 [Gossypium barbadense]
Ghir_D02G018140	C2	#N/A	5.83599	49.7416	0.505898	7.52015	9.36659	3.52188	JAZ10	Cellular Component: nucleus (GO:0005634);; Biological Process: response to wounding (GO:0009611);; Molecular Function: protein homodimerization activity (GO:0042803);; Biological Process: regulation of jasmonic acid mediated signaling pathway (GO:2000022);;	cellular component: cell (GO:0005623);; cellular component: organelle (GO:0043226);; cellular component: cell part (GO:0044464);; biological process: response to stimulus (GO:0050896);; molecular function: binding (GO:0005488);; biological process: biological regulation (GO:0065007)	K13464|3.03397e-116|gra:105794807|K13464 jasmonate ZIM domain-containing protein | (RefSeq) protein TIFY 9	Plant hormone signal transduction (ko04075)	Protein TIFY 9 OS=Arabidopsis thaliana OX=3702 GN=TIFY9 PE=1 SV=1	hypothetical protein B456_005G196200 [Gossypium raimondii]
Ghir_D02G020920	C2	MIKC_MADS	4.09365	13.3983	0.646833	1.61388	2.00973	1.04644	AGL24	Molecular Function: DNA binding (GO:0003677);; Molecular Function: transcription factor activity, sequence-specific DNA binding (GO:0003700);; Molecular Function: NAD+ ADP-ribosyltransferase activity (GO:0003950);; Cellular Component: nucleus (GO:0005634);; Biological Process: regulation of transcription, DNA-templated (GO:0006355);; Biological Process: protein ADP-ribosylation (GO:0006471);; Mol…	molecular function: binding (GO:0005488);; molecular function: nucleic acid binding transcription factor activity (GO:0001071);; biological process: biological regulation (GO:0065007);; molecular function: catalytic activity (GO:0003824);; cellular component: cell (GO:0005623);; cellular component: organelle (GO:0043226);; cellular component: cell part (GO:0044464);; biological process: metabolic…	--	--	MADS-box protein SVP OS=Arabidopsis thaliana OX=3702 GN=SVP PE=1 SV=1	PREDICTED: MADS-box protein AGL24-like isoform X2 [Gossypium raimondii]
Ghir_D02G021150	C2	#N/A	0.436027	8.27453	0.024469	0.314709	3.66919	0.0260143	AT1G49330	--	--	--	--	--	PREDICTED: uncharacterized protein LOC105796029 [Gossypium raimondii]
Ghir_D02G021410	C2	#N/A	0.063556	1.41922	0.664639	0.0697723	0.629679	0.280072	WLIM1	Molecular Function: zinc ion binding (GO:0008270);;	molecular function: binding (GO:0005488)	K09377|1.78111e-120|gra:105795169|K09377 cysteine and glycine-rich protein | (RefSeq) LIM domain-containing protein WLIM1-like	--	LIM domain-containing protein WLIM1 OS=Arabidopsis thaliana OX=3702 GN=WLIM1 PE=1 SV=1	PREDICTED: LIM domain-containing protein WLIM1-like isoform X2 [Gossypium raimondii]
Ghir_D02G023640	C2	#N/A	68.7442	63.1752	30.7673	73.3997	22.6906	57.3095	J11	--	--	--	--	Chaperone protein dnaJ 11, chloroplastic OS=Arabidopsis thaliana OX=3702 GN=ATJ11 PE=1 SV=2	PREDICTED: chaperone protein dnaJ 11, chloroplastic-like [Gossypium hirsutum]
Ghir_D02G024420	C2	#N/A	0	19.326	5.18931	0	8.2908	6.27121	MSRB2	Biological Process: response to oxidative stress (GO:0006979);; Biological Process: protein repair (GO:0030091);; Molecular Function: peptide-methionine (R)-S-oxide reductase activity (GO:0033743);; Biological Process: oxidation-reduction process (GO:0055114);;	biological process: response to stimulus (GO:0050896);; biological process: metabolic process (GO:0008152);; biological process: cellular process (GO:0009987);; molecular function: catalytic activity (GO:0003824);; biological process: single-organism process (GO:0044699)	K07305|6.29329e-129|gra:105795481|K07305 peptide-methionine (R)-S-oxide reductase [EC:1.8.4.12] | (RefSeq) peptide methionine sulfoxide reductase B5-like	--	Peptide methionine sulfoxide reductase B2, chloroplastic OS=Arabidopsis thaliana OX=3702 GN=MSRB2 PE=1 SV=1	PREDICTED: peptide methionine sulfoxide reductase B5-like [Gossypium hirsutum]
Ghir_D02G024680	C2	#N/A	5.97104	4.99434	0.997626	4.87805	1.5061	0.825138	GLYI7	Molecular Function: transferase activity (GO:0016740);; Molecular Function: lyase activity (GO:0016829);;	molecular function: catalytic activity (GO:0003824)	--	--	--	PREDICTED: uncharacterized protein LOC107908565 isoform X1 [Gossypium hirsutum]
Ghir_D03G001670	C2	#N/A	1.68878	1.95022	0.731982	1.37503	0.97428	1.0014	AAO3	Molecular Function: oxidoreductase activity (GO:0016491);; Molecular Function: metal ion binding (GO:0046872);; Molecular Function: iron-sulfur cluster binding (GO:0051536);;	molecular function: catalytic activity (GO:0003824);; molecular function: binding (GO:0005488)	K09842|2.21179e-57|gra:105767406|K09842 abscisic-aldehyde oxidase [EC:1.2.3.14] | (RefSeq) abscisic-aldehyde oxidase-like	Carotenoid biosynthesis (ko00906)	Abscisic-aldehyde oxidase OS=Arabidopsis thaliana OX=3702 GN=AAO3 PE=1 SV=1	hypothetical protein GOBAR_DD07506 [Gossypium barbadense]
Ghir_D03G003180	C2	#N/A	12.6723	7.43264	0.383734	11.7768	0.956514	1.74506	HAT22	Molecular Function: transcription factor activity, sequence-specific DNA binding (GO:0003700);; Cellular Component: nucleus (GO:0005634);; Biological Process: regulation of transcription, DNA-templated (GO:0006355);; Molecular Function: sequence-specific DNA binding (GO:0043565);;	molecular function: nucleic acid binding transcription factor activity (GO:0001071);; biological process: biological regulation (GO:0065007);; cellular component: cell (GO:0005623);; cellular component: organelle (GO:0043226);; cellular component: cell part (GO:0044464);; molecular function: binding (GO:0005488)	K09338|4.1414e-64|gra:105787708|K09338 homeobox-leucine zipper protein | (RefSeq) homeobox-leucine zipper protein HAT22-like	--	Homeobox-leucine zipper protein HAT22 OS=Arabidopsis thaliana OX=3702 GN=HAT22 PE=1 SV=1	hypothetical protein GOBAR_DD22195 [Gossypium barbadense]
Ghir_D03G003430	C2	#N/A	32.2852	209.82	65.2353	38.2589	101.876	107.926	AT4G37900	--	--	--	--	Glycine-rich domain-containing protein 2 OS=Arabidopsis thaliana OX=3702 GN=GRDP2 PE=2 SV=1	PREDICTED: glycine-rich domain-containing protein 2-like isoform X2 [Gossypium hirsutum]
Ghir_D03G004680	C2	#N/A	241.798	208.46	3.48445	262.314	67.9099	12.1014	CYP78A7	Molecular Function: iron ion binding (GO:0005506);; Cellular Component: integral component of membrane (GO:0016021);; Molecular Function: oxidoreductase activity, acting on paired donors, with incorporation or reduction of molecular oxygen, NAD(P)H as one donor, and incorporation of one atom of oxygen (GO:0016709);; Molecular Function: heme binding (GO:0020037);; Biological Process: secondary met…	molecular function: binding (GO:0005488);; cellular component: membrane (GO:0016020);; cellular component: membrane part (GO:0044425);; molecular function: catalytic activity (GO:0003824);; biological process: metabolic process (GO:0008152);; biological process: single-organism process (GO:0044699)	K20619|0|gra:105787873|K20619 cytochrome P450 family 78 subfamily A | (RefSeq) cytochrome P450 78A7-like	--	Cytochrome P450 78A7 OS=Arabidopsis thaliana OX=3702 GN=CYP78A7 PE=2 SV=1	PREDICTED: cytochrome P450 78A7 isoform X1 [Gossypium hirsutum]
Ghir_D03G004790	C2	#N/A	3.64213	10.3288	1.97594	4.16532	5.024	5.37656	BRI1	Biological Process: microtubule bundle formation (GO:0001578);; Molecular Function: protein serine/threonine kinase activity (GO:0004674);; Molecular Function: steroid binding (GO:0005496);; Molecular Function: ATP binding (GO:0005524);; Cellular Component: endosome (GO:0005768);; Cellular Component: plasma membrane (GO:0005886);; Biological Process: protein phosphorylation (GO:0006468);; Biologi…	biological process: cellular process (GO:0009987);; biological process: cellular component organization or biogenesis (GO:0071840);; molecular function: catalytic activity (GO:0003824);; biological process: metabolic process (GO:0008152);; molecular function: binding (GO:0005488);; cellular component: cell (GO:0005623);; cellular component: organelle (GO:0043226);; cellular component: cell part (…	K13415|0|gra:105787882|K13415 protein brassinosteroid insensitive 1 [EC:2.7.10.1 2.7.11.1] | (RefSeq) protein BRASSINOSTEROID INSENSITIVE 1-like	Plant hormone signal transduction (ko04075)	Protein BRASSINOSTEROID INSENSITIVE 1 OS=Arabidopsis thaliana OX=3702 GN=BRI1 PE=1 SV=1	hypothetical protein GOBAR_DD22119 [Gossypium barbadense]
Ghir_D03G006140	C2	#N/A	4.7103	10.9497	2.1878	4.43724	2.53697	3.12065	AT1G52155	Cellular Component: integral component of membrane (GO:0016021);;	cellular component: membrane (GO:0016020);; cellular component: membrane part (GO:0044425)	--	--	--	PREDICTED: uncharacterized protein LOC107949512 [Gossypium hirsutum]
Ghir_D03G008350	C2	#N/A	0.313458	1.8207	0.391959	0.354088	0.825017	0.479519	ACCD	Molecular Function: acetyl-CoA carboxylase activity (GO:0003989);; Molecular Function: ATP binding (GO:0005524);; Biological Process: fatty acid biosynthetic process (GO:0006633);; Molecular Function: zinc ion binding (GO:0008270);; Cellular Component: acetyl-CoA carboxylase complex (GO:0009317);; Cellular Component: chloroplast stroma (GO:0009570);; Molecular Function: transferase activity (GO:0…	molecular function: catalytic activity (GO:0003824);; molecular function: binding (GO:0005488);; biological process: metabolic process (GO:0008152);; biological process: cellular process (GO:0009987);; biological process: single-organism process (GO:0044699);; cellular component: cell (GO:0005623);; cellular component: macromolecular complex (GO:0032991);; cellular component: cell part (GO:004446…	K01963|0|gra:11538494|K01963 acetyl-CoA carboxylase carboxyl transferase subunit beta [EC:6.4.1.2] | (RefSeq) accD, A6772_cp030; acetyl-CoA carboxylase carboxyltransferase beta subunit	Fatty acid biosynthesis (ko00061);; Pyruvate metabolism (ko00620);; Propanoate metabolism (ko00640);; Carbon metabolism (ko01200);; Fatty acid metabolism (ko01212)	Acetyl-coenzyme A carboxylase carboxyl transferase subunit beta, chloroplastic OS=Gossypium hirsutum OX=3635 GN=accD PE=3 SV=1	acetyl-CoA carboxylase carboxyltransferase beta subunit (chloroplast) [Gossypium herbaceum]
Ghir_D03G010350	C2	#N/A	2.78265	7.72032	1.21138	3.11446	2.92445	2.79951	PnsB4	Cellular Component: chloroplast thylakoid membrane (GO:0009535);; Cellular Component: NAD(P)H dehydrogenase complex (plastoquinone) (GO:0010598);; Cellular Component: integral component of membrane (GO:0016021);; Molecular Function: hydrolase activity (GO:0016787);;	cellular component: cell (GO:0005623);; cellular component: membrane (GO:0016020);; cellular component: organelle (GO:0043226);; cellular component: organelle part (GO:0044422);; cellular component: cell part (GO:0044464);; cellular component: macromolecular complex (GO:0032991);; cellular component: membrane part (GO:0044425);; molecular function: catalytic activity (GO:0003824)	--	--	Photosynthetic NDH subunit of subcomplex B 4, chloroplastic OS=Arabidopsis thaliana OX=3702 GN=PNSB4 PE=2 SV=1	PREDICTED: photosynthetic NDH subunit of subcomplex B 4, chloroplastic-like [Gossypium hirsutum]
Ghir_D03G014420	C2	#N/A	2.10428	15.6206	0.689522	2.25671	5.92111	2.07245	HERK1	Molecular Function: protein serine/threonine kinase activity (GO:0004674);; Molecular Function: ATP binding (GO:0005524);; Biological Process: protein phosphorylation (GO:0006468);; Cellular Component: integral component of membrane (GO:0016021);;	molecular function: catalytic activity (GO:0003824);; biological process: metabolic process (GO:0008152);; biological process: cellular process (GO:0009987);; molecular function: binding (GO:0005488);; cellular component: membrane (GO:0016020);; cellular component: membrane part (GO:0044425)	--	--	Receptor-like protein kinase HERK 1 OS=Arabidopsis thaliana OX=3702 GN=HERK1 PE=1 SV=1	PREDICTED: receptor-like protein kinase HERK 1 [Gossypium hirsutum]
Ghir_D03G014970	C2	#N/A	0.120076	6.52434	0.425068	0.100891	2.68157	1.33177	AT5G60700	Cellular Component: integral component of membrane (GO:0016021);; Molecular Function: transferase activity (GO:0016740);;	cellular component: membrane (GO:0016020);; cellular component: membrane part (GO:0044425);; molecular function: catalytic activity (GO:0003824)	--	--	--	PREDICTED: uncharacterized protein LOC107962111 [Gossypium hirsutum]
Ghir_D03G015820	C2	#N/A	4.15869	11.4772	2.31998	3.7545	3.26848	4.34379		--	--	--	--	Protein LURP-one-related 7 OS=Arabidopsis thaliana OX=3702 GN=At2g30270 PE=2 SV=1	PREDICTED: protein LURP-one-related 7-like isoform X5 [Gossypium hirsutum]
Ghir_D03G016190	C2	#N/A	11.7182	23.187	4.68048	9.73518	6.29753	4.52722	CAC2	Molecular Function: biotin carboxylase activity (GO:0004075);; Molecular Function: ATP binding (GO:0005524);; Molecular Function: metal ion binding (GO:0046872);;	molecular function: catalytic activity (GO:0003824);; molecular function: binding (GO:0005488)	K01961|0|gra:105789087|K01961 acetyl-CoA carboxylase, biotin carboxylase subunit [EC:6.4.1.2 6.3.4.14] | (RefSeq) biotin carboxylase 2, chloroplastic	Fatty acid biosynthesis (ko00061);; Pyruvate metabolism (ko00620);; Propanoate metabolism (ko00640);; Carbon metabolism (ko01200);; Fatty acid metabolism (ko01212)	Biotin carboxylase 1, chloroplastic OS=Populus trichocarpa OX=3694 GN=POPTRDRAFT_831870 PE=2 SV=1	PREDICTED: biotin carboxylase 2, chloroplastic [Gossypium raimondii]
Ghir_D03G016840	C2	#N/A	0.233615	203.947	0.145466	15.0348	5.18425	0	CYP87A2	Molecular Function: monooxygenase activity (GO:0004497);; Molecular Function: iron ion binding (GO:0005506);; Molecular Function: oxidoreductase activity, acting on paired donors, with incorporation or reduction of molecular oxygen (GO:0016705);; Molecular Function: heme binding (GO:0020037);; Biological Process: oxidation-reduction process (GO:0055114);;	molecular function: catalytic activity (GO:0003824);; biological process: metabolic process (GO:0008152);; biological process: single-organism process (GO:0044699);; molecular function: binding (GO:0005488)	--	--	Cytochrome P450 87A3 OS=Oryza sativa subsp. japonica OX=39947 GN=CYP87A3 PE=2 SV=3	PREDICTED: cytochrome P450 87A3-like [Gossypium hirsutum]
Ghir_D03G017390	C2	#N/A	0.210431	10.705	4.11285	0.131369	4.47662	8.83111	ZPR1	--	--	--	--	Protein LITTLE ZIPPER 2 OS=Arabidopsis thaliana OX=3702 GN=ZPR2 PE=1 SV=1	hypothetical protein GOBAR_DD28657 [Gossypium barbadense]
Ghir_D03G018320	C2	#N/A	0.348757	1015.6	0.850561	11.5728	48.5619	1.50457	AT5G46940	Molecular Function: enzyme inhibitor activity (GO:0004857);; Biological Process: negative regulation of catalytic activity (GO:0043086);;	molecular function: molecular function regulator (GO:0098772);; biological process: biological regulation (GO:0065007)	--	--	Putative invertase inhibitor OS=Platanus acerifolia OX=140101 PE=1 SV=1	hypothetical protein GOBAR_AA16348 [Gossypium barbadense]
Ghir_D03G019090	C2	#N/A	0.972511	6.78117	0.986311	1.22252	2.87324	2.31991	RABA2D	Molecular Function: GTP binding (GO:0005525);; Cellular Component: intracellular (GO:0005622);; Biological Process: small GTPase mediated signal transduction (GO:0007264);;	molecular function: binding (GO:0005488);; cellular component: cell (GO:0005623);; cellular component: cell part (GO:0044464);; biological process: cellular process (GO:0009987);; biological process: signaling (GO:0023052);; biological process: single-organism process (GO:0044699);; biological process: response to stimulus (GO:0050896);; biological process: biological regulation (GO:0065007)	K07904|6.83411e-106|gra:105788776|K07904 Ras-related protein Rab-11A | (RefSeq) ras-related protein Rab11C-like	Endocytosis (ko04144)	Ras-related protein Rab11C OS=Lotus japonicus OX=34305 GN=RAB11C PE=2 SV=1	PREDICTED: ras-related protein Rab11C-like isoform X2 [Gossypium hirsutum]
Ghir_D04G000870	C2	#N/A	0.735103	4.85534	0.526545	0.92054	1.69766	2.77901	UGT78D2	Biological Process: metabolic process (GO:0008152);; Molecular Function: transferase activity, transferring hexosyl groups (GO:0016758);;	biological process: metabolic process (GO:0008152);; molecular function: catalytic activity (GO:0003824)	--	--	Flavonoid 3-O-glucosyltransferase OS=Medicago truncatula OX=3880 GN=UGT78G1 PE=1 SV=1	hypothetical protein B456_012G009400 [Gossypium raimondii]
Ghir_D04G000880	C2	#N/A	1.05008	19.8569	0.201754	0.755702	4.06409	2.75159	UGT78D2	Biological Process: metabolic process (GO:0008152);; Molecular Function: transferase activity, transferring hexosyl groups (GO:0016758);;	biological process: metabolic process (GO:0008152);; molecular function: catalytic activity (GO:0003824)	--	--	Flavonoid 3-O-glucosyltransferase OS=Medicago truncatula OX=3880 GN=UGT78G1 PE=1 SV=1	hypothetical protein B456_012G009500 [Gossypium raimondii]
Ghir_D04G001540	C2	#N/A	0.139352	8.75801	0	0	2.1816	0	AT3G56230	--	--	K10523|0|gra:105778855|K10523 speckle-type POZ protein | (RefSeq) BTB/POZ domain-containing protein At3g56230-like	--	BTB/POZ domain-containing protein At3g56230 OS=Arabidopsis thaliana OX=3702 GN=At3g56230 PE=2 SV=1	PREDICTED: BTB/POZ domain-containing protein At3g56230-like [Gossypium raimondii]
Ghir_D04G002380	C2	#N/A	1.6146	116.06	12.5749	1.96229	9.08314	1.81659	FLS1	Molecular Function: oxidoreductase activity (GO:0016491);; Molecular Function: metal ion binding (GO:0046872);; Biological Process: oxidation-reduction process (GO:0055114);;	molecular function: catalytic activity (GO:0003824);; molecular function: binding (GO:0005488);; biological process: metabolic process (GO:0008152);; biological process: single-organism process (GO:0044699)	K05278|0|gra:105780413|K05278 flavonol synthase [EC:1.14.11.23] | (RefSeq) flavonol synthase/flavanone 3-hydroxylase-like	Flavonoid biosynthesis (ko00941)	Flavonol synthase/flavanone 3-hydroxylase OS=Citrus unshiu OX=55188 GN=FLS PE=1 SV=1	PREDICTED: flavonol synthase/flavanone 3-hydroxylase-like [Gossypium hirsutum]
Ghir_D04G002630	C2	#N/A	82.4453	59.3049	18.4232	82.8386	28.8227	18.1602	AT5G16460	Cellular Component: integral component of membrane (GO:0016021);; Biological Process: lipid storage (GO:0019915);;	cellular component: membrane (GO:0016020);; cellular component: membrane part (GO:0044425);; biological process: localization (GO:0051179);; biological process: biological regulation (GO:0065007)	--	--	Seipin-1 OS=Arabidopsis thaliana OX=3702 GN=SEI1 PE=2 SV=1	PREDICTED: seipin-1-like isoform X2 [Gossypium hirsutum]
Ghir_D04G002840	C2	#N/A	0.0165583	1.69044	0.042607	0.0210233	0.67091	0.0278427	GH3.17	--	--	K14487|0|gra:105779487|K14487 auxin responsive GH3 gene family | (RefSeq) indole-3-acetic acid-amido synthetase GH3.17-like	Plant hormone signal transduction (ko04075)	Indole-3-acetic acid-amido synthetase GH3.17 OS=Arabidopsis thaliana OX=3702 GN=GH3.17 PE=1 SV=1	PREDICTED: indole-3-acetic acid-amido synthetase GH3.17-like [Gossypium hirsutum]
Ghir_D04G002880	C2	#N/A	0.0300873	1.96375	0.0151627	0.0606107	0.307079	0.0302967	AT1G49230	Molecular Function: zinc ion binding (GO:0008270);; Cellular Component: integral component of membrane (GO:0016021);;	molecular function: binding (GO:0005488);; cellular component: membrane (GO:0016020);; cellular component: membrane part (GO:0044425)	K19040|3.33387e-135|gra:105779255|K19040 E3 ubiquitin-protein ligase ATL10/75/76/77/78 [EC:2.3.2.27] | (RefSeq) RING-H2 finger protein ATL78-like	--	RING-H2 finger protein ATL78 OS=Arabidopsis thaliana OX=3702 GN=ATL78 PE=2 SV=1	PREDICTED: RING-H2 finger protein ATL78-like [Gossypium hirsutum]
Ghir_D04G003430	C2	#N/A	2.47202	12.6896	1.66792	2.87408	4.26449	8.00045	AT1G31130	Cellular Component: integral component of membrane (GO:0016021);;	cellular component: membrane (GO:0016020);; cellular component: membrane part (GO:0044425)	--	--	--	PREDICTED: uncharacterized protein LOC105780830 [Gossypium raimondii]
Ghir_D04G003640	C2	#N/A	16.8299	360.72	25.2563	17.2271	57.0665	33.1057	ALDH3I1	Molecular Function: aldehyde dehydrogenase (NAD) activity (GO:0004029);; Molecular Function: aldehyde dehydrogenase [NAD(P)+] activity (GO:0004030);; Biological Process: cellular aldehyde metabolic process (GO:0006081);; Cellular Component: chloroplast envelope (GO:0009941);; Molecular Function: aldehyde dehydrogenase (NADP+) activity (GO:0033721);; Biological Process: oxidation-reduction process…	molecular function: catalytic activity (GO:0003824);; biological process: metabolic process (GO:0008152);; biological process: single-organism process (GO:0044699);; biological process: cellular process (GO:0009987);; cellular component: cell (GO:0005623);; cellular component: organelle (GO:0043226);; cellular component: organelle part (GO:0044422);; cellular component: cell part (GO:0044464)	K00128|0|gra:105779810|K00128 aldehyde dehydrogenase (NAD+) [EC:1.2.1.3] | (RefSeq) aldehyde dehydrogenase family 3 member H1-like	Glycolysis / Gluconeogenesis (ko00010);; Pentose and glucuronate interconversions (ko00040);; Ascorbate and aldarate metabolism (ko00053);; Fatty acid degradation (ko00071);; Valine, leucine and isoleucine degradation (ko00280);; Lysine degradation (ko00310);; Arginine and proline metabolism (ko00330);; Histidine metabolism (ko00340);; Tryptophan metabolism (ko00380);; beta-Alanine metabolism (ko…	Aldehyde dehydrogenase family 3 member I1, chloroplastic OS=Arabidopsis thaliana OX=3702 GN=ALDH3I1 PE=1 SV=2	PREDICTED: aldehyde dehydrogenase family 3 member H1-like [Gossypium hirsutum]
Ghir_D04G004200	C2	#N/A	13.0992	66.6691	17.538	14.6398	31.3975	22.7388	AT4G17180	Molecular Function: hydrolase activity, hydrolyzing O-glycosyl compounds (GO:0004553);; Biological Process: carbohydrate metabolic process (GO:0005975);; Cellular Component: integral component of membrane (GO:0016021);; Molecular Function: polysaccharide binding (GO:0030247);; Cellular Component: anchored component of plasma membrane (GO:0046658);;	molecular function: catalytic activity (GO:0003824);; biological process: metabolic process (GO:0008152);; cellular component: membrane (GO:0016020);; cellular component: membrane part (GO:0044425);; molecular function: binding (GO:0005488);; cellular component: cell (GO:0005623);; cellular component: cell part (GO:0044464)	--	--	Glucan endo-1,3-beta-glucosidase 5 OS=Arabidopsis thaliana OX=3702 GN=At4g31140 PE=1 SV=1	PREDICTED: glucan endo-1,3-beta-glucosidase 5-like [Gossypium hirsutum]
Ghir_D04G005850	C2	#N/A	13.6698	9.46218	2.58786	12.2141	4.60815	5.32122	AT3G27870	Molecular Function: magnesium ion binding (GO:0000287);; Molecular Function: phospholipid-translocating ATPase activity (GO:0004012);; Molecular Function: ATP binding (GO:0005524);; Cellular Component: integral component of membrane (GO:0016021);; Biological Process: phospholipid translocation (GO:0045332);;	molecular function: binding (GO:0005488);; molecular function: catalytic activity (GO:0003824);; molecular function: transporter activity (GO:0005215);; biological process: single-organism process (GO:0044699);; biological process: localization (GO:0051179);; cellular component: membrane (GO:0016020);; cellular component: membrane part (GO:0044425);; biological process: cellular process (GO:00099…	K01530|0|gra:105779792|K01530 phospholipid-translocating ATPase [EC:3.6.3.1] | (RefSeq) putative phospholipid-transporting ATPase 8	--	Probable phospholipid-transporting ATPase 8 OS=Arabidopsis thaliana OX=3702 GN=ALA8 PE=3 SV=1	PREDICTED: probable phospholipid-transporting ATPase 8 isoform X3 [Gossypium hirsutum]
Ghir_D04G005970	C2	#N/A	0.505735	2.64982	0.213263	0.643271	0.89048	0.326116	RCK	Molecular Function: nucleic acid binding (GO:0003676);; Molecular Function: helicase activity (GO:0004386);; Molecular Function: ATP binding (GO:0005524);; Biological Process: chiasma assembly (GO:0051026);;	molecular function: binding (GO:0005488);; molecular function: catalytic activity (GO:0003824);; biological process: reproduction (GO:0000003);; biological process: cellular process (GO:0009987);; biological process: reproductive process (GO:0022414);; biological process: single-organism process (GO:0044699);; biological process: cellular component organization or biogenesis (GO:0071840)	K15271|0|gra:105779888|K15271 ATP-dependent DNA helicase HFM1/MER3 [EC:3.6.4.12] | (RefSeq) ATP-dependent DNA helicase MER3 homolog	--	DExH-box ATP-dependent RNA helicase DExH17 OS=Arabidopsis thaliana OX=3702 GN=MER3 PE=2 SV=1	PREDICTED: DExH-box ATP-dependent RNA helicase DExH17 isoform X1 [Gossypium hirsutum]
Ghir_D04G006930	C2	#N/A	14.0075	35.9027	1.30748	13.6976	14.1327	4.05288	AT2G39805	Cellular Component: integral component of membrane (GO:0016021);;	cellular component: membrane (GO:0016020);; cellular component: membrane part (GO:0044425)	--	--	--	PREDICTED: protein YIPF1 homolog [Gossypium raimondii]
Ghir_D04G006940	C2	#N/A	0.0855383	9.58861	0.0306613	0.11405	2.24619	0.383788		--	--	--	--	--	hypothetical protein B456_012G073200 [Gossypium raimondii]
Ghir_D04G007270	C2	#N/A	4.57613	4.07567	0.445766	4.60673	1.46186	1.40765	AT2G40095	Cellular Component: integral component of membrane (GO:0016021);; Molecular Function: hydrolase activity (GO:0016787);;	cellular component: membrane (GO:0016020);; cellular component: membrane part (GO:0044425);; molecular function: catalytic activity (GO:0003824)	--	--	--	PREDICTED: uncharacterized protein LOC105779692 [Gossypium raimondii]
Ghir_D04G009200	C2	#N/A	1.43283	10.1348	2.76869	1.39168	2.88484	1.96173	AT4G28080	Molecular Function: translation initiation factor activity (GO:0003743);; Biological Process: translational initiation (GO:0006413);;	molecular function: binding (GO:0005488);; biological process: metabolic process (GO:0008152);; biological process: cellular process (GO:0009987)	K03255|0|gra:105779594|K03255 protein TIF31 | (RefSeq) clustered mitochondria protein homolog	--	Protein TSS OS=Arabidopsis thaliana OX=3702 GN=TSS PE=1 SV=1	PREDICTED: protein TSS-like [Gossypium hirsutum]
Ghir_D04G014740	C2	#N/A	4.88996	113.792	8.37317	6.31529	15.7589	21.6586	ERD9	Molecular Function: transferase activity (GO:0016740);;	molecular function: catalytic activity (GO:0003824)	K00799|2.22682e-149|gra:105780232|K00799 glutathione S-transferase [EC:2.5.1.18] | (RefSeq) glutathione S-transferase U16-like	Glutathione metabolism (ko00480)	Glutathione S-transferase U17 OS=Arabidopsis thaliana OX=3702 GN=GSTU17 PE=2 SV=1	PREDICTED: glutathione S-transferase U16-like [Gossypium hirsutum]
Ghir_D04G016500	C2	#N/A	0.129005	331.983	16.3201	0.185624	147.507	14.9258	cPT1	Molecular Function: transferase activity, transferring alkyl or aryl (other than methyl) groups (GO:0016765);;	molecular function: catalytic activity (GO:0003824)	K11778|0|gra:105779115|K11778 ditrans,polycis-polyprenyl diphosphate synthase [EC:2.5.1.87] | (RefSeq) dehydrodolichyl diphosphate synthase 6-like	Terpenoid backbone biosynthesis (ko00900)	Dehydrodolichyl diphosphate synthase 6 OS=Arabidopsis thaliana OX=3702 GN=At2g17570 PE=2 SV=2	PREDICTED: dehydrodolichyl diphosphate synthase 6-like [Gossypium hirsutum]
Ghir_D04G016540	C2	#N/A	0.196011	2.81746	0.875026	0.0768577	1.21872	0.553972	AT3G25190	Cellular Component: integral component of membrane (GO:0016021);;	cellular component: membrane (GO:0016020);; cellular component: membrane part (GO:0044425)	--	--	Vacuolar iron transporter homolog 4 OS=Arabidopsis thaliana OX=3702 GN=At3g43660 PE=2 SV=1	PREDICTED: vacuolar iron transporter homolog 4-like [Gossypium raimondii]
Ghir_D04G018500	C2	#N/A	1.08107	3.7329	0.467207	1.44022	1.33462	1.82663	AT4G36090	Cellular Component: integral component of membrane (GO:0016021);; Molecular Function: dioxygenase activity (GO:0051213);; Biological Process: oxidation-reduction process (GO:0055114);;	cellular component: membrane (GO:0016020);; cellular component: membrane part (GO:0044425);; molecular function: catalytic activity (GO:0003824);; biological process: metabolic process (GO:0008152);; biological process: single-organism process (GO:0044699)	K10767|0|gra:105780739|K10767 mRNA N6-methyladenine demethylase [EC:1.14.11.53] | (RefSeq) RNA demethylase ALKBH5-like	--	--	hypothetical protein B456_012G161400, partial [Gossypium raimondii]
Ghir_D04G018620	C2	#N/A	3.83284	3.4317	0.562239	0.543901	0.673891	1.61774	XF1	Molecular Function: squalene monooxygenase activity (GO:0004506);; Cellular Component: integral component of membrane (GO:0016021);; Molecular Function: flavin adenine dinucleotide binding (GO:0050660);; Biological Process: oxidation-reduction process (GO:0055114);;	molecular function: catalytic activity (GO:0003824);; biological process: metabolic process (GO:0008152);; biological process: single-organism process (GO:0044699);; cellular component: membrane (GO:0016020);; cellular component: membrane part (GO:0044425);; molecular function: binding (GO:0005488)	K00511|0|gra:105778886|K00511 squalene monooxygenase [EC:1.14.14.17] | (RefSeq) squalene monooxygenase-like	Steroid biosynthesis (ko00100);; Sesquiterpenoid and triterpenoid biosynthesis (ko00909)	Squalene monooxygenase OS=Panax ginseng OX=4054 PE=2 SV=1	hypothetical protein GOBAR_DD16704 [Gossypium barbadense]
Ghir_D04G019800	C2	#N/A	7.65373	10.4308	2.36871	7.71868	4.09157	4.64199	emb1688	Molecular Function: GTPase activity (GO:0003924);; Molecular Function: GTP binding (GO:0005525);;	molecular function: catalytic activity (GO:0003824);; molecular function: binding (GO:0005488)	K06949|0|gra:105779336|K06949 ribosome biogenesis GTPase / thiamine phosphate phosphatase [EC:3.6.1.- 3.1.3.100] | (RefSeq) uncharacterized LOC105779336	--	Small ribosomal subunit biogenesis GTPase RsgA 1, mitochondrial OS=Arabidopsis thaliana OX=3702 GN=rsgA PE=2 SV=1	PREDICTED: putative ribosome biogenesis GTPase RsgA isoform X1 [Gossypium hirsutum]
Ghir_D04G019930	C2	#N/A	20.3402	304.285	16.3351	21.5306	76.8237	29.7568	LTPG1	Cellular Component: endoplasmic reticulum (GO:0005783);; Biological Process: lipid transport (GO:0006869);; Molecular Function: lipid binding (GO:0008289);; Cellular Component: plant-type cell wall (GO:0009505);; Cellular Component: integral component of membrane (GO:0016021);; Biological Process: cuticle development (GO:0042335);; Cellular Component: anchored component of plasma membrane (GO:004…	cellular component: cell (GO:0005623);; cellular component: organelle (GO:0043226);; cellular component: cell part (GO:0044464);; biological process: single-organism process (GO:0044699);; biological process: localization (GO:0051179);; molecular function: binding (GO:0005488);; cellular component: membrane (GO:0016020);; cellular component: membrane part (GO:0044425);; biological process: develo…	--	--	Non-specific lipid transfer protein GPI-anchored 1 OS=Arabidopsis thaliana OX=3702 GN=LTPG1 PE=1 SV=1	PREDICTED: non-specific lipid transfer protein GPI-anchored 1-like isoform X1 [Gossypium hirsutum]
Ghir_D05G002600	C2	#N/A	2.93421	7.65147	0.600869	3.31798	1.79579	0.373611	AT3G24570	Cellular Component: integral component of membrane (GO:0016021);;	cellular component: membrane (GO:0016020);; cellular component: membrane part (GO:0044425)	K13348|7.33523e-156|gra:105770388|K13348 protein Mpv17 | (RefSeq) protein SYM1	Peroxisome (ko04146)	Peroxisomal membrane protein PMP22 OS=Arabidopsis thaliana OX=3702 GN=PMP22 PE=1 SV=1	PREDICTED: protein SYM1-like [Gossypium hirsutum]
Ghir_D05G003540	C2	#N/A	9.86861	13.2959	7.47884	11.1641	6.06711	4.73038	ELF4-L4	--	--	--	--	Protein ELF4-LIKE 4 OS=Arabidopsis thaliana OX=3702 GN=EFL4 PE=2 SV=1	PREDICTED: protein ELF4-LIKE 3-like [Gossypium raimondii]
Ghir_D05G003660	C2	#N/A	0.170254	2.1064	0	0.038524	0.0383953	0		Biological Process: G1/S transition of mitotic cell cycle (GO:0000082);; Cellular Component: cytoplasm (GO:0005737);; Molecular Function: zinc ion binding (GO:0008270);; Molecular Function: NEDD8 transferase activity (GO:0019788);; Molecular Function: protein binding, bridging (GO:0030674);; Biological Process: SCF-dependent proteasomal ubiquitin-dependent protein catabolic process (GO:0031146);;…	biological process: cellular process (GO:0009987);; biological process: single-organism process (GO:0044699);; cellular component: cell (GO:0005623);; cellular component: cell part (GO:0044464);; molecular function: binding (GO:0005488);; molecular function: catalytic activity (GO:0003824);; biological process: metabolic process (GO:0008152);; cellular component: macromolecular complex (GO:003299…	K03868|6.12598e-48|gra:105767665|K03868 RING-box protein 1 | (RefSeq) RING-box protein 1a-like	Nucleotide excision repair (ko03420);; Ubiquitin mediated proteolysis (ko04120);; Protein processing in endoplasmic reticulum (ko04141)	RING-box protein 1a OS=Arabidopsis thaliana OX=3702 GN=RBX1A PE=1 SV=1	PREDICTED: RING-box protein 1a-like [Gossypium hirsutum]
Ghir_D05G005240	C2	#N/A	11.4928	24.7878	3.12116	11.127	9.97749	3.59387	AT5G25590	--	--	--	--	Nitrate regulatory gene2 protein OS=Arabidopsis thaliana OX=3702 GN=NRG2 PE=1 SV=1	PREDICTED: uncharacterized protein LOC107906937 [Gossypium hirsutum]
Ghir_D05G005400	C2	#N/A	0.411982	18.5775	3.77929	0.469028	8.63851	2.08653	AT2G24280	Molecular Function: carboxypeptidase activity (GO:0004180);; Biological Process: proteolysis (GO:0006508);; Molecular Function: serine-type peptidase activity (GO:0008236);;	molecular function: catalytic activity (GO:0003824);; biological process: metabolic process (GO:0008152)	K01285|0|gra:105771350|K01285 lysosomal Pro-X carboxypeptidase [EC:3.4.16.2] | (RefSeq) lysosomal Pro-X carboxypeptidase-like	--	Probable serine protease EDA2 OS=Arabidopsis thaliana OX=3702 GN=EDA2 PE=2 SV=2	PREDICTED: lysosomal Pro-X carboxypeptidase-like [Gossypium hirsutum]
Ghir_D05G005520	C2	#N/A	2.79053	7.244	1.0236	3.07409	2.30853	2.21965	AT5G58000	Cellular Component: endoplasmic reticulum membrane (GO:0005789);; Cellular Component: integral component of membrane (GO:0016021);;	cellular component: cell (GO:0005623);; cellular component: membrane (GO:0016020);; cellular component: organelle (GO:0043226);; cellular component: organelle part (GO:0044422);; cellular component: membrane part (GO:0044425);; cellular component: cell part (GO:0044464)	--	--	Reticulon-like protein B21 OS=Arabidopsis thaliana OX=3702 GN=RTNLB21 PE=2 SV=2	PREDICTED: reticulon-like protein B21 [Gossypium raimondii]
Ghir_D05G008160	C2	#N/A	3.2224	5.83225	0.224101	2.99977	1.95954	0.664111	LHW	Molecular Function: transcription factor activity, sequence-specific DNA binding (GO:0003700);; Cellular Component: nucleus (GO:0005634);; Biological Process: regulation of transcription, DNA-templated (GO:0006355);; Biological Process: tissue development (GO:0009888);; Molecular Function: protein dimerization activity (GO:0046983);; Biological Process: root development (GO:0048364);;	molecular function: nucleic acid binding transcription factor activity (GO:0001071);; biological process: biological regulation (GO:0065007);; cellular component: cell (GO:0005623);; cellular component: organelle (GO:0043226);; cellular component: cell part (GO:0044464);; biological process: developmental process (GO:0032502);; molecular function: binding (GO:0005488);; biological process: single…	--	--	Transcription factor LHW OS=Arabidopsis thaliana OX=3702 GN=LHW PE=1 SV=1	PREDICTED: transcription factor LHW [Gossypium hirsutum]
Ghir_D05G009750	C2	#N/A	3.8895	13.3154	3.25474	3.89737	5.83314	2.98732	RAD51D	Molecular Function: DNA binding (GO:0003677);; Molecular Function: ATP binding (GO:0005524);; Biological Process: DNA repair (GO:0006281);; Molecular Function: DNA-dependent ATPase activity (GO:0008094);;	molecular function: binding (GO:0005488);; biological process: metabolic process (GO:0008152);; biological process: cellular process (GO:0009987);; biological process: response to stimulus (GO:0050896);; molecular function: catalytic activity (GO:0003824)	K10871|2.02487e-125|gra:105769130|K10871 RAD51-like protein 3 | (RefSeq) DNA repair protein RAD51 homolog 4	Homologous recombination (ko03440)	DNA repair protein RAD51 homolog 4 OS=Arabidopsis thaliana OX=3702 GN=RAD51D PE=2 SV=2	hypothetical protein B456_009G102000 [Gossypium raimondii]
Ghir_D05G010440	C2	#N/A	21.747	16.7871	0.0690487	17.2255	0.161972	0.270973		--	--	--	--	--	--
Ghir_D05G012050	C2	#N/A	20.5977	77.6393	14.4955	20.7129	30.0623	30.6267	IRX4	Molecular Function: catalytic activity (GO:0003824);; Molecular Function: coenzyme binding (GO:0050662);;	molecular function: catalytic activity (GO:0003824);; molecular function: binding (GO:0005488)	K09753|0|gra:105768894|K09753 cinnamoyl-CoA reductase [EC:1.2.1.44] | (RefSeq) cinnamoyl-CoA reductase 1-like	Phenylpropanoid biosynthesis (ko00940)	Cinnamoyl-CoA reductase 1 OS=Arabidopsis thaliana OX=3702 GN=CCR1 PE=1 SV=1	PREDICTED: cinnamoyl-CoA reductase 1-like [Gossypium raimondii]
Ghir_D05G012780	C2	#N/A	2.54716	12.8109	0.0221123	1.5778	0.359919	0.0532097		Cellular Component: integral component of membrane (GO:0016021);;	cellular component: membrane (GO:0016020);; cellular component: membrane part (GO:0044425)	--	--	--	PREDICTED: uncharacterized protein LOC107940957 [Gossypium hirsutum]
Ghir_D05G013400	C2	#N/A	1.13717	2.29276	0.423074	1.66687	0.932249	0.861685	AT5G50340	Molecular Function: damaged DNA binding (GO:0003684);; Molecular Function: ATP binding (GO:0005524);; Biological Process: DNA repair (GO:0006281);; Molecular Function: DNA-dependent ATPase activity (GO:0008094);;	molecular function: binding (GO:0005488);; biological process: metabolic process (GO:0008152);; biological process: cellular process (GO:0009987);; biological process: response to stimulus (GO:0050896);; molecular function: catalytic activity (GO:0003824)	K04485|5.74521e-26|tcc:TCM_028919|K04485 DNA repair protein RadA/Sms | (RefSeq) ATP-dependent peptidases,nucleotide binding,serine-type endopeptidases,DNA helicases,ATP binding,damaged DNA binding,nucleoside-triphosphatases isoform 1	--	--	hypothetical protein GOBAR_DD10790 [Gossypium barbadense]
Ghir_D05G014230	C2	#N/A	0.443607	2.22443	0.35786	0.389053	0.881242	0.463696	AT1G54120	--	--	--	--	--	PREDICTED: uncharacterized protein LOC107903212 [Gossypium hirsutum]
Ghir_D05G017080	C2	#N/A	1.15146	6.17269	0.151082	0.795561	1.56106	2.95899	AT4G27290	Molecular Function: protein serine/threonine kinase activity (GO:0004674);; Molecular Function: ATP binding (GO:0005524);; Biological Process: protein phosphorylation (GO:0006468);; Cellular Component: integral component of membrane (GO:0016021);; Molecular Function: carbohydrate binding (GO:0030246);; Biological Process: recognition of pollen (GO:0048544);;	molecular function: catalytic activity (GO:0003824);; biological process: metabolic process (GO:0008152);; biological process: cellular process (GO:0009987);; molecular function: binding (GO:0005488);; cellular component: membrane (GO:0016020);; cellular component: membrane part (GO:0044425);; biological process: reproduction (GO:0000003);; biological process: reproductive process (GO:0022414);; …	--	--	G-type lectin S-receptor-like serine/threonine-protein kinase At4g27290 OS=Arabidopsis thaliana OX=3702 GN=At4g27290 PE=3 SV=4	PREDICTED: G-type lectin S-receptor-like serine/threonine-protein kinase At4g27290 [Gossypium hirsutum]
Ghir_D05G017180	C2	#N/A	0.596684	21.6227	0.261572	0.87008	0.887297	0.300377	AT1G61740	Cellular Component: integral component of membrane (GO:0016021);;	cellular component: membrane (GO:0016020);; cellular component: membrane part (GO:0044425)	--	--	Sulfite exporter TauE/SafE family protein 2 OS=Arabidopsis thaliana OX=3702 GN=At1g61740 PE=2 SV=1	PREDICTED: uncharacterized protein LOC107905955 [Gossypium hirsutum]
Ghir_D05G017850	C2	#N/A	5.77208	15.9573	3.02313	6.6128	6.80094	6.21041	CDS2	Molecular Function: phosphatidate cytidylyltransferase activity (GO:0004605);; Cellular Component: integral component of membrane (GO:0016021);; Biological Process: CDP-diacylglycerol biosynthetic process (GO:0016024);;	molecular function: catalytic activity (GO:0003824);; cellular component: membrane (GO:0016020);; cellular component: membrane part (GO:0044425);; biological process: metabolic process (GO:0008152);; biological process: cellular process (GO:0009987);; biological process: single-organism process (GO:0044699)	K00981|0|gra:105768698|K00981 phosphatidate cytidylyltransferase [EC:2.7.7.41] | (RefSeq) phosphatidate cytidylyltransferase 1-like	Glycerophospholipid metabolism (ko00564);; Phosphatidylinositol signaling system (ko04070)	Phosphatidate cytidylyltransferase 2 OS=Arabidopsis thaliana OX=3702 GN=CDS2 PE=1 SV=1	PREDICTED: phosphatidate cytidylyltransferase 2-like [Gossypium hirsutum]
Ghir_D05G017860	C2	#N/A	42.267	224.978	37.4778	41.4819	97.9327	74.6807	AT5G07475	Molecular Function: electron carrier activity (GO:0009055);; Cellular Component: integral component of membrane (GO:0016021);;	molecular function: electron carrier activity (GO:0009055);; cellular component: membrane (GO:0016020);; cellular component: membrane part (GO:0044425)	--	--	Early nodulin-like protein 2 OS=Arabidopsis thaliana OX=3702 GN=At4g27520 PE=1 SV=1	hypothetical protein GOBAR_AA24837 [Gossypium barbadense]
Ghir_D05G019650	C2	#N/A	17.9473	37.6711	4.2783	10.6957	19.1854	15.4457	DFR	Molecular Function: catalytic activity (GO:0003824);; Molecular Function: coenzyme binding (GO:0050662);;	molecular function: catalytic activity (GO:0003824);; molecular function: binding (GO:0005488)	K13082|0|gra:105769058|K13082 bifunctional dihydroflavonol 4-reductase/flavanone 4-reductase [EC:1.1.1.219 1.1.1.234] | (RefSeq) dihydroflavonol-4-reductase-like	Flavonoid biosynthesis (ko00941)	Dihydroflavonol 4-reductase OS=Vitis vinifera OX=29760 GN=DFR PE=1 SV=1	PREDICTED: dihydroflavonol-4-reductase-like [Gossypium hirsutum]
Ghir_D05G020850	C2	#N/A	0.0605377	4.91086	0.0558297	0.053693	0.123606	0.062849	AT5G67090	Molecular Function: serine-type endopeptidase activity (GO:0004252);; Biological Process: proteolysis (GO:0006508);; Cellular Component: integral component of membrane (GO:0016021);;	molecular function: catalytic activity (GO:0003824);; biological process: metabolic process (GO:0008152);; cellular component: membrane (GO:0016020);; cellular component: membrane part (GO:0044425)	--	--	Subtilisin-like protease SBT1.9 OS=Arabidopsis thaliana OX=3702 GN=SBT1.9 PE=2 SV=1	PREDICTED: subtilisin-like protease SBT1.9 [Gossypium hirsutum]
Ghir_D05G021830	C2	#N/A	41.5399	60.494	8.27807	37.1593	22.7079	21.9491	PSRP6	Molecular Function: structural constituent of ribosome (GO:0003735);; Cellular Component: ribosome (GO:0005840);; Biological Process: translation (GO:0006412);; Cellular Component: chloroplast (GO:0009507);; Molecular Function: rRNA binding (GO:0019843);;	molecular function: structural molecule activity (GO:0005198);; cellular component: cell (GO:0005623);; cellular component: macromolecular complex (GO:0032991);; cellular component: organelle (GO:0043226);; cellular component: cell part (GO:0044464);; biological process: metabolic process (GO:0008152);; biological process: cellular process (GO:0009987);; molecular function: binding (GO:0005488)	K19035|3.57996e-72|gra:105769391|K19035 50S ribosomal protein 6 | (RefSeq) 50S ribosomal protein 6, chloroplastic	--	50S ribosomal protein 6, chloroplastic OS=Arabidopsis thaliana OX=3702 GN=PSRP6 PE=3 SV=1	PREDICTED: 50S ribosomal protein 6, chloroplastic-like [Gossypium hirsutum]
Ghir_D05G023450	C2	#N/A	5.71198	11.8321	4.15437	5.25582	5.44989	7.9708	SHM7	Molecular Function: glycine hydroxymethyltransferase activity (GO:0004372);; Biological Process: glycine metabolic process (GO:0006544);; Biological Process: L-serine metabolic process (GO:0006563);; Molecular Function: methyltransferase activity (GO:0008168);; Molecular Function: pyridoxal phosphate binding (GO:0030170);; Biological Process: methylation (GO:0032259);; Biological Process: tetrahy…	molecular function: catalytic activity (GO:0003824);; biological process: metabolic process (GO:0008152);; biological process: cellular process (GO:0009987);; biological process: single-organism process (GO:0044699);; molecular function: binding (GO:0005488)	K00600|0|gra:105769598|K00600 glycine hydroxymethyltransferase [EC:2.1.2.1] | (RefSeq) serine hydroxymethyltransferase 7	Glycine, serine and threonine metabolism (ko00260);; Cyanoamino acid metabolism (ko00460);; Glyoxylate and dicarboxylate metabolism (ko00630);; One carbon pool by folate (ko00670);; Carbon metabolism (ko01200);; Biosynthesis of amino acids (ko01230)	Serine hydroxymethyltransferase 6 OS=Arabidopsis thaliana OX=3702 GN=SHM6 PE=2 SV=1	PREDICTED: serine hydroxymethyltransferase 7-like [Gossypium hirsutum]
Ghir_D05G027290	C2	#N/A	60.6846	371.891	75.148	50.7681	176.389	125.387	SAH7	Cellular Component: extracellular space (GO:0005615);;	cellular component: extracellular region (GO:0005576);; cellular component: extracellular region part (GO:0044421)	--	--	Olee1-like protein OS=Betula pendula OX=3505 PE=2 SV=1	PREDICTED: protein DOWNSTREAM OF FLC-like [Gossypium hirsutum]
Ghir_D05G027550	C2	#N/A	2.34878	5.64976	1.63618	2.10515	2.75311	2.87574	AT1G21320	Molecular Function: nucleotide binding (GO:0000166);; Biological Process: mRNA splicing, via spliceosome (GO:0000398);; Molecular Function: snRNA binding (GO:0017069);;	molecular function: binding (GO:0005488);; biological process: metabolic process (GO:0008152);; biological process: cellular process (GO:0009987)	--	--	RNA-binding protein 2 OS=Medicago truncatula OX=3880 GN=RBP2 PE=2 SV=1	PREDICTED: RNA-binding protein 2-like isoform X2 [Gossypium hirsutum]
Ghir_D05G027730	C2	#N/A	1937.73	1623.43	3.89576	1089.88	109.971	3.97351	AT1G48750	--	--	--	--	Non-specific lipid-transfer protein 2 OS=Prunus armeniaca OX=36596 PE=1 SV=1	PREDICTED: non-specific lipid-transfer protein 2-like [Gossypium hirsutum]
Ghir_D05G028140	C2	#N/A	0.492201	2.86081	1.0822	0.822808	0.309124	1.04326	ABCG25	Molecular Function: ATP binding (GO:0005524);; Cellular Component: integral component of membrane (GO:0016021);; Molecular Function: ATPase activity (GO:0016887);;	molecular function: binding (GO:0005488);; cellular component: membrane (GO:0016020);; cellular component: membrane part (GO:0044425);; molecular function: catalytic activity (GO:0003824)	--	--	ABC transporter G family member 25 OS=Arabidopsis thaliana OX=3702 GN=ABCG25 PE=2 SV=1	PREDICTED: ABC transporter G family member 25-like [Gossypium raimondii]
Ghir_D05G028200	C2	#N/A	17.0489	25.953	5.60474	14.4399	11.53	12.7629	CRL1	Molecular Function: catalytic activity (GO:0003824);; Molecular Function: coenzyme binding (GO:0050662);;	molecular function: catalytic activity (GO:0003824);; molecular function: binding (GO:0005488)	--	--	Cinnamoyl-CoA reductase 1 OS=Oryza sativa subsp. japonica OX=39947 GN=CCR1 PE=1 SV=1	hypothetical protein B456_009G291100 [Gossypium raimondii]
Ghir_D05G030740	C2	#N/A	0.207275	6.26812	0.032502	0	2.36443	0	AT2G39490	--	--	--	--	F-box protein At2g39490 OS=Arabidopsis thaliana OX=3702 GN=At2g39490 PE=2 SV=1	hypothetical protein B456_009G318500 [Gossypium raimondii]
Ghir_D05G033970	C2	#N/A	1.03042	3.47263	0.24965	0.743092	1.54032	0.23025	AT1G79420	--	--	--	--	--	PREDICTED: uncharacterized protein LOC107903830 [Gossypium hirsutum]
Ghir_D05G036630	C2	#N/A	2.66703	5202.1	101.395	3.01585	2081.68	328.11		--	--	--	--	--	hypothetical protein B456_009G391400 [Gossypium raimondii]
Ghir_D05G037530	C2	#N/A	0	159.738	22.4543	0.0442393	51.6277	42.7256	CYP706A3	Molecular Function: monooxygenase activity (GO:0004497);; Molecular Function: iron ion binding (GO:0005506);; Cellular Component: integral component of membrane (GO:0016021);; Molecular Function: oxidoreductase activity, acting on paired donors, with incorporation or reduction of molecular oxygen (GO:0016705);; Molecular Function: heme binding (GO:0020037);; Biological Process: oxidation-reductio…	molecular function: catalytic activity (GO:0003824);; biological process: metabolic process (GO:0008152);; biological process: single-organism process (GO:0044699);; molecular function: binding (GO:0005488);; cellular component: membrane (GO:0016020);; cellular component: membrane part (GO:0044425)	--	--	Geraniol 8-hydroxylase OS=Catharanthus roseus OX=4058 GN=CYP76B6 PE=1 SV=1	PREDICTED: cytochrome P450 76A2-like [Gossypium hirsutum]
Ghir_D06G001330	C2	#N/A	2.33655	2.12166	0.781722	1.05568	0.640038	0.611346	AT5G06430	Biological Process: sulfate assimilation (GO:0000103);; Biological Process: protein folding (GO:0006457);; Biological Process: glycerol ether metabolic process (GO:0006662);; Cellular Component: plastid (GO:0009536);; Molecular Function: protein disulfide oxidoreductase activity (GO:0015035);; Molecular Function: oxidoreductase activity, acting on a sulfur group of donors, disulfide as acceptor (…	biological process: metabolic process (GO:0008152);; biological process: cellular process (GO:0009987);; biological process: single-organism process (GO:0044699);; cellular component: cell (GO:0005623);; cellular component: organelle (GO:0043226);; cellular component: cell part (GO:0044464);; molecular function: catalytic activity (GO:0003824);; biological process: response to stimulus (GO:005089…	--	--	Thioredoxin-like protein HCF164, chloroplastic OS=Oryza sativa subsp. japonica OX=39947 GN=Os03g0767500 PE=2 SV=1	PREDICTED: thiol:disulfide interchange protein TxlA homolog isoform X1 [Gossypium hirsutum]
Ghir_D06G001990	C2	#N/A	4.13648	3.26428	0.688096	3.64865	1.42953	1.12097	CYCA3;2	Cellular Component: nucleus (GO:0005634);;	cellular component: cell (GO:0005623);; cellular component: organelle (GO:0043226);; cellular component: cell part (GO:0044464)	K06627|0|gra:105774186|K06627 cyclin A | (RefSeq) putative cyclin-A3-1	--	Cyclin-A3-2 OS=Arabidopsis thaliana OX=3702 GN=CYCA3-2 PE=2 SV=1	PREDICTED: putative cyclin-A3-1 isoform X1 [Gossypium hirsutum]
Ghir_D06G002000	C2	#N/A	0.181108	604.187	80.3429	0.297336	259.014	101.157	ZFP7	--	--	--	--	Peamaclein OS=Prunus persica OX=3760 PE=1 SV=1	GA-stimulated transcript-like protein 6 [Gossypium hirsutum]
Ghir_D06G004270	C2	#N/A	0.181795	23.5327	1.36493	0.429333	6.1081	2.131	AT1G22030	--	--	--	--	--	PREDICTED: uncharacterized protein LOC105774167 [Gossypium raimondii]
Ghir_D06G005300	C2	#N/A	1.36951	1.87837	0.269015	1.12706	0.857624	0.71432		--	--	--	--	--	hypothetical protein B456_010G056700 [Gossypium raimondii]
Ghir_D06G006700	C2	#N/A	69.1104	75.0424	13.3726	59.8208	35.6031	25.0087	PMT6	Cellular Component: integral component of membrane (GO:0016021);; Molecular Function: oxidoreductase activity (GO:0016491);; Molecular Function: substrate-specific transmembrane transporter activity (GO:0022891);; Biological Process: single-organism process (GO:0044699);; Biological Process: transmembrane transport (GO:0055085);;	cellular component: membrane (GO:0016020);; cellular component: membrane part (GO:0044425);; molecular function: catalytic activity (GO:0003824);; molecular function: transporter activity (GO:0005215);; biological process: localization (GO:0051179);; biological process: single-organism process (GO:0044699)	--	--	Probable polyol transporter 6 OS=Arabidopsis thaliana OX=3702 GN=PLT6 PE=2 SV=2	PREDICTED: probable polyol transporter 6 isoform X1 [Gossypium hirsutum]
Ghir_D06G007010	C2	#N/A	5.76456	162.625	7.4593	5.28144	53.9156	15.8383	STP14	Cellular Component: plasma membrane (GO:0005886);; Biological Process: carbohydrate transport (GO:0008643);; Cellular Component: integral component of membrane (GO:0016021);; Molecular Function: substrate-specific transmembrane transporter activity (GO:0022891);; Molecular Function: 2-alkenal reductase [NAD(P)] activity (GO:0032440);; Biological Process: transmembrane transport (GO:0055085);; Bio…	cellular component: cell (GO:0005623);; cellular component: membrane (GO:0016020);; cellular component: cell part (GO:0044464);; biological process: single-organism process (GO:0044699);; biological process: localization (GO:0051179);; cellular component: membrane part (GO:0044425);; molecular function: transporter activity (GO:0005215);; molecular function: catalytic activity (GO:0003824);; biol…	--	--	Sugar transport protein 14 OS=Arabidopsis thaliana OX=3702 GN=STP14 PE=2 SV=2	PREDICTED: sugar transport protein 14-like [Gossypium hirsutum]
Ghir_D06G008550	C2	#N/A	56.3944	90.2759	11.2568	63.1987	36.5338	38.6804	CPN20	Molecular Function: copper ion binding (GO:0005507);; Molecular Function: ATP binding (GO:0005524);; Cellular Component: mitochondrion (GO:0005739);; Biological Process: protein folding (GO:0006457);; Cellular Component: chloroplast thylakoid membrane (GO:0009535);; Cellular Component: chloroplast stroma (GO:0009570);; Cellular Component: chloroplast envelope (GO:0009941);; Cellular Component: ap…	molecular function: binding (GO:0005488);; cellular component: cell (GO:0005623);; cellular component: organelle (GO:0043226);; cellular component: cell part (GO:0044464);; biological process: cellular process (GO:0009987);; cellular component: membrane (GO:0016020);; cellular component: organelle part (GO:0044422);; cellular component: extracellular region (GO:0005576);; biological process: biol…	K04078|1.35676e-159|gra:105773814|K04078 chaperonin GroES | (RefSeq) 20 kDa chaperonin, chloroplastic-like	--	20 kDa chaperonin, chloroplastic OS=Arabidopsis thaliana OX=3702 GN=CPN20 PE=1 SV=2	hypothetical protein GOBAR_DD09729 [Gossypium barbadense]
Ghir_D06G009880	C2	#N/A	4.7437	9.66469	1.45652	4.47527	4.76035	3.78644	PFK3	Molecular Function: 6-phosphofructokinase activity (GO:0003872);; Molecular Function: ATP binding (GO:0005524);; Cellular Component: cytoplasm (GO:0005737);; Biological Process: fructose 6-phosphate metabolic process (GO:0006002);; Molecular Function: metal ion binding (GO:0046872);; Biological Process: glycolytic process through fructose-6-phosphate (GO:0061615);;	molecular function: catalytic activity (GO:0003824);; biological process: metabolic process (GO:0008152);; biological process: cellular process (GO:0009987);; molecular function: binding (GO:0005488);; cellular component: cell (GO:0005623);; cellular component: cell part (GO:0044464);; biological process: single-organism process (GO:0044699)	K00850|0|gra:105773468|K00850 6-phosphofructokinase 1 [EC:2.7.1.11] | (RefSeq) ATP-dependent 6-phosphofructokinase 3-like	Glycolysis / Gluconeogenesis (ko00010);; Pentose phosphate pathway (ko00030);; Fructose and mannose metabolism (ko00051);; Galactose metabolism (ko00052);; Carbon metabolism (ko01200);; Biosynthesis of amino acids (ko01230);; RNA degradation (ko03018)	ATP-dependent 6-phosphofructokinase 3 OS=Arabidopsis thaliana OX=3702 GN=PFK3 PE=1 SV=1	PREDICTED: ATP-dependent 6-phosphofructokinase 3-like [Gossypium hirsutum]
Ghir_D06G012950	C2	#N/A	8.87064	42.9675	19.0629	9.34475	17.9715	14.4574	PTAC17	--	--	--	--	--	PREDICTED: COBW domain-containing protein 1-like isoform X1 [Gossypium hirsutum]
Ghir_D06G013760	C2	#N/A	0.109894	12.4832	3.47686	0.444841	2.90399	2.87653	FUR1	Molecular Function: nucleoside transmembrane transporter activity (GO:0005337);; Cellular Component: integral component of membrane (GO:0016021);; Biological Process: nucleoside transmembrane transport (GO:1901642);;	molecular function: transporter activity (GO:0005215);; biological process: single-organism process (GO:0044699);; biological process: localization (GO:0051179);; cellular component: membrane (GO:0016020);; cellular component: membrane part (GO:0044425)	K15014|0|gra:105774196|K15014 solute carrier family 29 (equilibrative nucleoside transporter), member 1/2/3 | (RefSeq) equilibrative nucleotide transporter 3-like	--	Equilibrative nucleotide transporter 3 OS=Arabidopsis thaliana OX=3702 GN=ENT3 PE=1 SV=1	PREDICTED: equilibrative nucleotide transporter 3-like [Gossypium hirsutum]
Ghir_D06G013970	C2	NAC	0.286309	74.1839	17.6866	1.12877	30.7704	9.84494	NARS1	Molecular Function: DNA binding (GO:0003677);; Cellular Component: nucleus (GO:0005634);; Biological Process: regulation of transcription, DNA-templated (GO:0006355);;	molecular function: binding (GO:0005488);; cellular component: cell (GO:0005623);; cellular component: organelle (GO:0043226);; cellular component: cell part (GO:0044464);; biological process: biological regulation (GO:0065007)	--	--	NAC transcription factor 25 OS=Arabidopsis thaliana OX=3702 GN=NAC025 PE=2 SV=1	PREDICTED: NAC transcription factor 25-like [Gossypium hirsutum]
Ghir_D06G014090	C2	#N/A	31.8166	127.447	13.7161	33.7979	56.2374	30.1198	AT1G61050	Cellular Component: integral component of membrane (GO:0016021);; Molecular Function: transferase activity (GO:0016740);;	cellular component: membrane (GO:0016020);; cellular component: membrane part (GO:0044425);; molecular function: catalytic activity (GO:0003824)	K01988|0|gra:105774702|K01988 lactosylceramide 4-alpha-galactosyltransferase [EC:2.4.1.228] | (RefSeq) lactosylceramide 4-alpha-galactosyltransferase-like	Glycosphingolipid biosynthesis - globo series (ko00603)	Uncharacterized protein At4g19900 OS=Arabidopsis thaliana OX=3702 GN=At4g19900 PE=2 SV=1	PREDICTED: lactosylceramide 4-alpha-galactosyltransferase-like [Gossypium hirsutum]
Ghir_D06G014180	C2	#N/A	265.453	21733.1	4356.25	128.487	10784.3	5544.1		--	--	--	--	--	hypothetical protein GOBAR_DD13961 [Gossypium barbadense]
Ghir_D06G014950	C2	#N/A	0.220009	6.17116	0.288671	0.228873	1.94565	0.966799	CIPK20	Molecular Function: protein serine/threonine kinase activity (GO:0004674);; Molecular Function: ATP binding (GO:0005524);; Biological Process: protein phosphorylation (GO:0006468);; Biological Process: signal transduction (GO:0007165);; Biological Process: response to abscisic acid (GO:0009737);;	molecular function: catalytic activity (GO:0003824);; biological process: metabolic process (GO:0008152);; biological process: cellular process (GO:0009987);; molecular function: binding (GO:0005488);; biological process: biological regulation (GO:0065007);; biological process: response to stimulus (GO:0050896)	K07198|0|gra:105774642|K07198 5'-AMP-activated protein kinase, catalytic alpha subunit [EC:2.7.11.11] | (RefSeq) CBL-interacting serine/threonine-protein kinase 20	Regulation of autophagy (ko04140)	CBL-interacting protein kinase 5 OS=Oryza sativa subsp. japonica OX=39947 GN=CIPK5 PE=2 SV=1	PREDICTED: CBL-interacting serine/threonine-protein kinase 20-like [Gossypium hirsutum]
Ghir_D06G017460	C2	#N/A	1.13375	42.3565	13.9535	1.1732	14.3063	27.1618	ASAT1	Molecular Function: O-acyltransferase activity (GO:0008374);; Cellular Component: integral component of membrane (GO:0016021);;	molecular function: catalytic activity (GO:0003824);; cellular component: membrane (GO:0016020);; cellular component: membrane part (GO:0044425)	--	--	Probable long-chain-alcohol O-fatty-acyltransferase 4 OS=Arabidopsis thaliana OX=3702 GN=AT4 PE=2 SV=1	hypothetical protein GOBAR_DD04044 [Gossypium barbadense]
Ghir_D06G017980	C2	bHLH	61.297	72.1649	4.62363	51.9665	15.3229	12.7901	AT2G31210	Molecular Function: DNA binding (GO:0003677);; Molecular Function: protein dimerization activity (GO:0046983);;	molecular function: binding (GO:0005488)	--	--	Transcription factor bHLH91 OS=Arabidopsis thaliana OX=3702 GN=BHLH91 PE=2 SV=1	PREDICTED: transcription factor bHLH91-like [Gossypium raimondii]
Ghir_D06G019400	C2	#N/A	19.9888	53.2997	8.12818	18.6512	20.9628	6.13889	OFP13	Biological Process: negative regulation of transcription, DNA-templated (GO:0045892);;	biological process: biological regulation (GO:0065007)	--	--	Transcription repressor OFP13 OS=Arabidopsis thaliana OX=3702 GN=OFP13 PE=1 SV=1	PREDICTED: transcription repressor OFP13-like [Gossypium hirsutum]
Ghir_D06G021740	C2	#N/A	0.234855	11.0817	0.129606	0.203026	2.28353	0.125209	AT1G17450	--	--	K15199|0|gra:105773635|K15199 general transcription factor 3C polypeptide 1 | (RefSeq) uncharacterized LOC105773635	--	--	PREDICTED: uncharacterized protein LOC105773635 [Gossypium raimondii]
Ghir_D07G001320	C2	#N/A	5.32289	51.1933	10.3607	6.15938	16.7004	8.645	LUT2	Cellular Component: integral component of membrane (GO:0016021);; Biological Process: xanthophyll biosynthetic process (GO:0016123);; Molecular Function: oxidoreductase activity, acting on paired donors, with incorporation or reduction of molecular oxygen (GO:0016705);; Biological Process: oxidation-reduction process (GO:0055114);;	cellular component: membrane (GO:0016020);; cellular component: membrane part (GO:0044425);; biological process: metabolic process (GO:0008152);; biological process: cellular process (GO:0009987);; biological process: single-organism process (GO:0044699);; molecular function: catalytic activity (GO:0003824)	K06444|0|gra:105793131|K06444 lycopene epsilon-cyclase [EC:5.5.1.18] | (RefSeq) lycopene epsilon cyclase, chloroplastic	Carotenoid biosynthesis (ko00906)	Lycopene epsilon cyclase, chloroplastic OS=Arabidopsis thaliana OX=3702 GN=LUT2 PE=1 SV=2	PREDICTED: lycopene epsilon cyclase, chloroplastic-like isoform X2 [Gossypium hirsutum]
Ghir_D07G001530	C2	#N/A	5.28858	6.04561	0.957426	5.65996	1.82173	1.62641	ELF4-L3	--	--	--	--	Protein ELF4-LIKE 3 OS=Arabidopsis thaliana OX=3702 GN=EFL3 PE=3 SV=1	PREDICTED: protein ELF4-LIKE 3-like [Gossypium hirsutum]
Ghir_D07G003820	C2	#N/A	8.72647	7.94868	1.48688	8.41628	3.55621	3.95417	MGD1	Biological Process: glycolipid biosynthetic process (GO:0009247);; Molecular Function: transferase activity, transferring hexosyl groups (GO:0016758);;	biological process: metabolic process (GO:0008152);; biological process: cellular process (GO:0009987);; biological process: single-organism process (GO:0044699);; molecular function: catalytic activity (GO:0003824)	K03715|0|gra:105776111|K03715 1,2-diacylglycerol 3-beta-galactosyltransferase [EC:2.4.1.46] | (RefSeq) monogalactosyldiacylglycerol synthase, chloroplastic-like	Glycerolipid metabolism (ko00561)	Monogalactosyldiacylglycerol synthase 1, chloroplastic OS=Arabidopsis thaliana OX=3702 GN=MGD1 PE=1 SV=1	hypothetical protein GOBAR_DD15869 [Gossypium barbadense]
Ghir_D07G004200	C2	#N/A	4.74091	5.40683	1.64982	4.2272	2.63858	3.27096	AT3G15810	Biological Process: defense response (GO:0006952);;	biological process: response to stimulus (GO:0050896)	--	--	Protein LURP-one-related 12 OS=Arabidopsis thaliana OX=3702 GN=At3g15810 PE=2 SV=1	PREDICTED: protein LURP-one-related 5-like [Gossypium hirsutum]
Ghir_D07G004870	C2	#N/A	56.8147	82.7152	14.2123	55.6935	31.0283	30.2816	AT5G61510	Cellular Component: cytosol (GO:0005829);; Molecular Function: zinc ion binding (GO:0008270);; Molecular Function: oxidoreductase activity (GO:0016491);; Biological Process: oxidation-reduction process (GO:0055114);;	cellular component: cell (GO:0005623);; cellular component: cell part (GO:0044464);; molecular function: binding (GO:0005488);; molecular function: catalytic activity (GO:0003824);; biological process: metabolic process (GO:0008152);; biological process: single-organism process (GO:0044699)	--	--	--	hypothetical protein GOBAR_DD15521 [Gossypium barbadense]
Ghir_D07G007950	C2	#N/A	0	2.9483	0	0	1.07449	0	AT5G16170	Molecular Function: acetylglucosaminyltransferase activity (GO:0008375);; Cellular Component: integral component of membrane (GO:0016021);;	molecular function: catalytic activity (GO:0003824);; cellular component: membrane (GO:0016020);; cellular component: membrane part (GO:0044425)	--	--	--	PREDICTED: uncharacterized protein LOC107955941 [Gossypium hirsutum]
Ghir_D07G008620	C2	#N/A	29.872	20.9454	5.09425	25.7049	9.96284	10.7513	TIC40	Cellular Component: chloroplast thylakoid membrane (GO:0009535);; Biological Process: chloroplast organization (GO:0009658);; Cellular Component: chloroplast inner membrane (GO:0009706);; Biological Process: protein import into chloroplast stroma (GO:0045037);;	cellular component: cell (GO:0005623);; cellular component: membrane (GO:0016020);; cellular component: organelle (GO:0043226);; cellular component: organelle part (GO:0044422);; cellular component: cell part (GO:0044464);; biological process: cellular process (GO:0009987);; biological process: cellular component organization or biogenesis (GO:0071840);; biological process: single-organism proces…	--	--	Protein TIC 40, chloroplastic OS=Pisum sativum OX=3888 GN=TIC40 PE=1 SV=1	PREDICTED: protein TIC 40, chloroplastic [Gossypium raimondii]
Ghir_D07G010460	C2	#N/A	46.7532	42.9542	5.19527	50.6249	18.9393	10.2165	HTB11	Cellular Component: nuclear nucleosome (GO:0000788);; Molecular Function: DNA binding (GO:0003677);; Biological Process: nucleosome assembly (GO:0006334);; Molecular Function: protein heterodimerization activity (GO:0046982);;	cellular component: cell (GO:0005623);; cellular component: membrane-enclosed lumen (GO:0031974);; cellular component: macromolecular complex (GO:0032991);; cellular component: organelle (GO:0043226);; cellular component: organelle part (GO:0044422);; cellular component: cell part (GO:0044464);; molecular function: binding (GO:0005488);; biological process: cellular process (GO:0009987);; biologi…	K11252|3.20287e-58|mdm:103421421|K11252 histone H2B | (RefSeq) probable histone H2B.1	--	Probable histone H2B.3 OS=Medicago truncatula OX=3880 PE=3 SV=3	PREDICTED: probable histone H2B.3 [Populus euphratica]
Ghir_D07G010470	C2	#N/A	0.060977	9.48346	3.35069	0.0603587	4.62805	3.38834	AT2G37530	Cellular Component: integral component of membrane (GO:0016021);;	cellular component: membrane (GO:0016020);; cellular component: membrane part (GO:0044425)	--	--	--	PREDICTED: uncharacterized protein LOC105791127 [Gossypium raimondii]
Ghir_D07G010610	C2	#N/A	0.642443	298.293	111.935	0.466222	146.313	99.7175		--	--	--	--	--	hypothetical protein B456_001G109700 [Gossypium raimondii]
Ghir_D07G012910	C2	#N/A	1.89612	25.6143	0.665346	1.67577	5.92683	2.19085	NPC2	Biological Process: metabolic process (GO:0008152);; Molecular Function: hydrolase activity, acting on ester bonds (GO:0016788);;	biological process: metabolic process (GO:0008152);; molecular function: catalytic activity (GO:0003824)	K01114|0|gra:105793846|K01114 phospholipase C [EC:3.1.4.3] | (RefSeq) non-specific phospholipase C2	Inositol phosphate metabolism (ko00562);; Glycerophospholipid metabolism (ko00564);; Ether lipid metabolism (ko00565)	Non-specific phospholipase C2 OS=Arabidopsis thaliana OX=3702 GN=NPC2 PE=2 SV=1	PREDICTED: non-specific phospholipase C2 [Gossypium raimondii]
Ghir_D07G013980	C2	#N/A	59.1497	95.4665	4.40459	56.5081	21.9559	8.54309	LACS1	Biological Process: long-chain fatty acid metabolic process (GO:0001676);; Molecular Function: long-chain fatty acid-CoA ligase activity (GO:0004467);; Cellular Component: endoplasmic reticulum (GO:0005783);; Biological Process: wax biosynthetic process (GO:0010025);; Biological Process: cutin biosynthetic process (GO:0010143);; Molecular Function: very long-chain fatty acid-CoA ligase activity (…	biological process: metabolic process (GO:0008152);; biological process: cellular process (GO:0009987);; biological process: single-organism process (GO:0044699);; molecular function: catalytic activity (GO:0003824);; cellular component: cell (GO:0005623);; cellular component: organelle (GO:0043226);; cellular component: cell part (GO:0044464)	K01897|0|gra:105794974|K01897 long-chain acyl-CoA synthetase [EC:6.2.1.3] | (RefSeq) long chain acyl-CoA synthetase 1	Fatty acid biosynthesis (ko00061);; Fatty acid degradation (ko00071);; Fatty acid metabolism (ko01212);; Peroxisome (ko04146)	Long chain acyl-CoA synthetase 1 OS=Arabidopsis thaliana OX=3702 GN=LACS1 PE=2 SV=1	hypothetical protein B456_001G145200 [Gossypium raimondii]
Ghir_D07G014110	C2	#N/A	2.24608	102.502	12.8536	2.37261	49.9593	19.052	AT1G02475	--	--	--	--	--	PREDICTED: uncharacterized protein LOC107954384 [Gossypium hirsutum]
Ghir_D07G014880	C2	#N/A	0.904471	3155.2	50.3264	0.890719	985.731	123.665		Biological Process: lipid transport (GO:0006869);; Molecular Function: lipid binding (GO:0008289);;	biological process: single-organism process (GO:0044699);; biological process: localization (GO:0051179);; molecular function: binding (GO:0005488)	--	--	Probable non-specific lipid-transfer protein 2 OS=Parietaria judaica OX=33127 PE=1 SV=1	PREDICTED: non-specific lipid-transfer protein A-like [Gossypium raimondii]
Ghir_D07G015440	C2	MYB	0.643705	3.43414	0.43533	1.09313	1.27633	1.59317	MYB17	Molecular Function: DNA binding (GO:0003677);; Biological Process: regulation of flower development (GO:0009909);;	molecular function: binding (GO:0005488);; biological process: biological regulation (GO:0065007)	K09422|4.37184e-165|gra:105797118|K09422 myb proto-oncogene protein, plant | (RefSeq) myb-related protein 308-like	--	Transcription factor MYB41 OS=Arabidopsis thaliana OX=3702 GN=MYB17 PE=1 SV=1	PREDICTED: transcription factor MYB51-like isoform X1 [Gossypium hirsutum]
Ghir_D07G015540	C2	#N/A	3.71474	10.3745	1.89609	4.32084	4.96894	1.85761		Molecular Function: DNA binding (GO:0003677);; Cellular Component: nucleus (GO:0005634);;	molecular function: binding (GO:0005488);; cellular component: cell (GO:0005623);; cellular component: organelle (GO:0043226);; cellular component: cell part (GO:0044464)	--	--	--	PREDICTED: uncharacterized protein LOC107954554 isoform X1 [Gossypium hirsutum]
Ghir_D07G018350	C2	#N/A	1.14229	296.683	30.2758	0.863687	93.8001	38.0067	MPL1	Cellular Component: membrane (GO:0016020);; Biological Process: lipid catabolic process (GO:0016042);; Molecular Function: hydrolase activity, acting on ester bonds (GO:0016788);;	cellular component: membrane (GO:0016020);; biological process: metabolic process (GO:0008152);; biological process: single-organism process (GO:0044699);; molecular function: catalytic activity (GO:0003824)	--	--	Triacylglycerol lipase 2 OS=Arabidopsis thaliana OX=3702 GN=LIP2 PE=2 SV=1	hypothetical protein GOBAR_DD20672 [Gossypium barbadense]
Ghir_D07G018460	C2	C2H2	0.146528	2.13258	0.0571597	0.222403	0.905915	0.0571223	ZFP4	Molecular Function: metal ion binding (GO:0046872);;	molecular function: binding (GO:0005488)	--	--	Zinc finger protein 4 OS=Arabidopsis thaliana OX=3702 GN=ZFP4 PE=2 SV=2	PREDICTED: zinc finger protein 4 [Gossypium raimondii]
Ghir_D07G019990	C2	#N/A	3.61417	165.026	2.04912	8.15968	11.9582	4.89452	CYP97B3	Molecular Function: monooxygenase activity (GO:0004497);; Molecular Function: iron ion binding (GO:0005506);; Molecular Function: oxidoreductase activity, acting on paired donors, with incorporation or reduction of molecular oxygen (GO:0016705);; Molecular Function: heme binding (GO:0020037);; Biological Process: oxidation-reduction process (GO:0055114);;	molecular function: catalytic activity (GO:0003824);; biological process: metabolic process (GO:0008152);; biological process: single-organism process (GO:0044699);; molecular function: binding (GO:0005488)	--	--	Cytochrome P450 97B2, chloroplastic OS=Glycine max OX=3847 GN=CYP97B2 PE=2 SV=1	PREDICTED: cytochrome P450 97B2, chloroplastic [Gossypium raimondii]
Ghir_D07G020510	C2	#N/A	2.39206	40.8999	4.61312	2.71754	11.5837	13.2796	AT3G07870	--	--	--	--	F-box protein At3g07870 OS=Arabidopsis thaliana OX=3702 GN=At3g07870 PE=2 SV=1	PREDICTED: F-box protein At3g07870-like [Gossypium hirsutum]
Ghir_D07G021480	C2	#N/A	0.0356147	12.6438	0.0387063	0.0143333	2.09687	0.201226	AT3G25280	Molecular Function: transporter activity (GO:0005215);; Biological Process: transport (GO:0006810);; Cellular Component: integral component of membrane (GO:0016021);;	molecular function: transporter activity (GO:0005215);; biological process: localization (GO:0051179);; cellular component: membrane (GO:0016020);; cellular component: membrane part (GO:0044425)	K14638|0|gra:105804282|K14638 solute carrier family 15 (peptide/histidine transporter), member 3/4 | (RefSeq) protein NRT1/ PTR FAMILY 4.2	--	Protein NRT1/ PTR FAMILY 4.2 OS=Arabidopsis thaliana OX=3702 GN=NPF4.2 PE=2 SV=1	PREDICTED: protein NRT1/ PTR FAMILY 4.2-like [Gossypium hirsutum]
Ghir_D07G022190	C2	#N/A	1.92011	3.91741	0.0162467	1.83275	1.27318	0	FWA	Molecular Function: lipid binding (GO:0008289);;	molecular function: binding (GO:0005488)	--	--	Homeobox-leucine zipper protein PROTODERMAL FACTOR 2 OS=Arabidopsis thaliana OX=3702 GN=PDF2 PE=2 SV=1	hypothetical protein GOBAR_DD07124 [Gossypium barbadense]
Ghir_D07G023800	C2	#N/A	14.7877	119.3	38.3177	15.7198	57.3158	43.2461	AO	Molecular Function: L-aspartate oxidase activity (GO:0008734);; Biological Process: NAD biosynthetic process (GO:0009435);; Cellular Component: chloroplast (GO:0009507);; Molecular Function: L-aspartate:fumarate oxidoreductase activity (GO:0044318);; Biological Process: oxidation-reduction process (GO:0055114);;	molecular function: catalytic activity (GO:0003824);; biological process: metabolic process (GO:0008152);; biological process: single-organism process (GO:0044699);; biological process: cellular process (GO:0009987);; cellular component: cell (GO:0005623);; cellular component: organelle (GO:0043226);; cellular component: cell part (GO:0044464)	K00278|0|gra:105768697|K00278 L-aspartate oxidase [EC:1.4.3.16] | (RefSeq) L-aspartate oxidase, chloroplastic	Alanine, aspartate and glutamate metabolism (ko00250);; Nicotinate and nicotinamide metabolism (ko00760)	L-aspartate oxidase, chloroplastic OS=Arabidopsis thaliana OX=3702 GN=AO PE=1 SV=1	PREDICTED: L-aspartate oxidase, chloroplastic [Gossypium hirsutum]
Ghir_D08G001010	C2	#N/A	1.66808	15.712	2.25617	1.54466	5.49042	8.02419	AT2G27480	Molecular Function: calcium-dependent cysteine-type endopeptidase activity (GO:0004198);; Molecular Function: calcium ion binding (GO:0005509);; Cellular Component: cytoplasm (GO:0005737);; Biological Process: proteolysis (GO:0006508);;	molecular function: catalytic activity (GO:0003824);; biological process: metabolic process (GO:0008152);; molecular function: binding (GO:0005488);; cellular component: cell (GO:0005623);; cellular component: cell part (GO:0044464)	K13448|9.19396e-122|gra:105790018|K13448 calcium-binding protein CML | (RefSeq) probable calcium-binding protein CML48	Plant-pathogen interaction (ko04626)	Probable calcium-binding protein CML48 OS=Arabidopsis thaliana OX=3702 GN=CML48 PE=2 SV=2	hypothetical protein GOBAR_DD14167 [Gossypium barbadense]
Ghir_D08G006330	C2	#N/A	36.0815	45.1963	1.88202	50.7694	15.1989	4.56349	AT1G28710	Cellular Component: integral component of membrane (GO:0016021);; Molecular Function: transferase activity (GO:0016740);;	cellular component: membrane (GO:0016020);; cellular component: membrane part (GO:0044425);; molecular function: catalytic activity (GO:0003824)	--	--	Uncharacterized protein At1g28695 OS=Arabidopsis thaliana OX=3702 GN=At1g28695 PE=2 SV=1	PREDICTED: uncharacterized protein At1g28695-like [Gossypium hirsutum]
Ghir_D08G006340	C2	#N/A	221.772	463.827	23.3085	199.938	194.218	74.9711	AT1G28710	Cellular Component: integral component of membrane (GO:0016021);; Molecular Function: transferase activity (GO:0016740);;	cellular component: membrane (GO:0016020);; cellular component: membrane part (GO:0044425);; molecular function: catalytic activity (GO:0003824)	--	--	Uncharacterized protein At1g28695 OS=Arabidopsis thaliana OX=3702 GN=At1g28695 PE=2 SV=1	PREDICTED: uncharacterized protein At1g28695-like [Gossypium raimondii]
Ghir_D08G008570	C2	#N/A	3.63199	3.2936	0.182088	3.13513	1.48243	0.179557	AT1G55260	Cellular Component: nucleus (GO:0005634);; Biological Process: lipid transport (GO:0006869);; Molecular Function: lipid binding (GO:0008289);; Cellular Component: integral component of membrane (GO:0016021);;	cellular component: cell (GO:0005623);; cellular component: organelle (GO:0043226);; cellular component: cell part (GO:0044464);; biological process: single-organism process (GO:0044699);; biological process: localization (GO:0051179);; molecular function: binding (GO:0005488);; cellular component: membrane (GO:0016020);; cellular component: membrane part (GO:0044425)	--	--	Protein YLS3 OS=Arabidopsis thaliana OX=3702 GN=YLS3 PE=2 SV=1	PREDICTED: protein YLS3-like [Gossypium hirsutum]
Ghir_D08G009630	C2	#N/A	0.0141967	2.91086	0.100162	0	0.621307	0.342644	AT2G23970	Biological Process: glutamine metabolic process (GO:0006541);; Molecular Function: transferase activity (GO:0016740);;	biological process: metabolic process (GO:0008152);; biological process: cellular process (GO:0009987);; biological process: single-organism process (GO:0044699);; molecular function: catalytic activity (GO:0003824)	--	--	Gamma-glutamyl peptidase 5 OS=Arabidopsis thaliana OX=3702 GN=GGP5 PE=2 SV=1	hypothetical protein B456_004G106300 [Gossypium raimondii]
Ghir_D08G010180	C2	#N/A	3.67039	3.50884	0	4.55871	0	0	AT1G73890	--	--	--	--	Protein YLS3 OS=Arabidopsis thaliana OX=3702 GN=YLS3 PE=2 SV=1	PREDICTED: protein YLS3-like [Gossypium hirsutum]
Ghir_D08G010670	C2	#N/A	0.577258	9.33028	0.744962	1.05792	2.32704	2.07717	AT4G27700	Molecular Function: transferase activity (GO:0016740);;	molecular function: catalytic activity (GO:0003824)	--	--	Rhodanese-like domain-containing protein 14, chloroplastic OS=Arabidopsis thaliana OX=3702 GN=At4g27700 PE=2 SV=1	PREDICTED: rhodanese-like domain-containing protein 14, chloroplastic [Gossypium raimondii]
Ghir_D08G011830	C2	#N/A	0.735048	16.2478	3.29575	0.424813	3.48754	1.86149	AT1G64710	Molecular Function: zinc ion binding (GO:0008270);; Molecular Function: oxidoreductase activity (GO:0016491);; Biological Process: oxidation-reduction process (GO:0055114);;	molecular function: binding (GO:0005488);; molecular function: catalytic activity (GO:0003824);; biological process: metabolic process (GO:0008152);; biological process: single-organism process (GO:0044699)	K00001|0|gra:105791293|K00001 alcohol dehydrogenase [EC:1.1.1.1] | (RefSeq) alcohol dehydrogenase-like 4	Glycolysis / Gluconeogenesis (ko00010);; Fatty acid degradation (ko00071);; Tyrosine metabolism (ko00350)	Alcohol dehydrogenase-like 4 OS=Arabidopsis thaliana OX=3702 GN=At1g64710 PE=2 SV=1	PREDICTED: alcohol dehydrogenase-like 4 [Gossypium hirsutum]
Ghir_D08G014130	C2	#N/A	2.64367	5.83197	0.784907	2.49132	2.16979	2.72472	AT1G01320	--	--	K03255|0|gra:105791535|K03255 protein TIF31 | (RefSeq) clustered mitochondria protein homolog	--	Protein TSS OS=Arabidopsis thaliana OX=3702 GN=TSS PE=1 SV=1	PREDICTED: protein TSS-like isoform X1 [Gossypium hirsutum]
Ghir_D08G014410	C2	#N/A	0	4.81112	0.126936	0	0.978862	0.0321893	MAKR6	Molecular Function: kinase activity (GO:0016301);; Biological Process: phosphorylation (GO:0016310);;	molecular function: catalytic activity (GO:0003824);; biological process: metabolic process (GO:0008152);; biological process: cellular process (GO:0009987)	--	--	Probable membrane-associated kinase regulator 6 OS=Arabidopsis thaliana OX=3702 GN=MAKR6 PE=2 SV=1	PREDICTED: probable membrane-associated kinase regulator 6 [Gossypium raimondii]
Ghir_D08G015120	C2	#N/A	3.75431	48.2728	4.31266	3.96666	22.9017	6.14843	AT3G60810	--	--	--	--	--	PREDICTED: uncharacterized protein LOC107900854 isoform X1 [Gossypium hirsutum]
Ghir_D08G015340	C2	C2H2	0.397934	3.03057	0.0941603	0.376754	0.657873	0.302716	AT3G60580	Molecular Function: metal ion binding (GO:0046872);;	molecular function: binding (GO:0005488)	--	--	Zinc finger protein ZAT9 OS=Arabidopsis thaliana OX=3702 GN=ZAT9 PE=2 SV=1	PREDICTED: zinc finger protein ZAT9-like [Gossypium hirsutum]
Ghir_D08G015590	C2	#N/A	1.10451	7.99646	1.14726	0.733691	2.69392	2.45346		--	--	--	--	--	PREDICTED: uncharacterized protein LOC105791702 [Gossypium raimondii]
Ghir_D08G016420	C2	#N/A	2.96523	5.9462	0.784003	3.44198	2.87351	1.79211	AT1G31410	Cellular Component: chloroplast envelope (GO:0009941);; Biological Process: polyamine transport (GO:0015846);; Molecular Function: polyamine binding (GO:0019808);; Cellular Component: periplasmic space (GO:0042597);;	cellular component: cell (GO:0005623);; cellular component: organelle (GO:0043226);; cellular component: organelle part (GO:0044422);; cellular component: cell part (GO:0044464);; biological process: single-organism process (GO:0044699);; biological process: localization (GO:0051179);; molecular function: binding (GO:0005488)	--	--	--	PREDICTED: uncharacterized protein LOC107900714 [Gossypium hirsutum]
Ghir_D08G017540	C2	#N/A	0.400519	6.19084	0.066374	0.223271	0.34636	0.235908	AT3G30280	Molecular Function: transferase activity, transferring acyl groups other than amino-acyl groups (GO:0016747);;	molecular function: catalytic activity (GO:0003824)	K13065|0|gra:105791953|K13065 shikimate O-hydroxycinnamoyltransferase [EC:2.3.1.133] | (RefSeq) vinorine synthase-like	Phenylpropanoid biosynthesis (ko00940);; Flavonoid biosynthesis (ko00941);; Stilbenoid, diarylheptanoid and gingerol biosynthesis (ko00945)	Vinorine synthase OS=Rauvolfia serpentina OX=4060 GN=ACT PE=1 SV=2	hypothetical protein GOBAR_AA17805 [Gossypium barbadense]
Ghir_D08G018610	C2	#N/A	17.9502	49.0362	1.06606	12.4103	9.24804	2.4091	UMAMIT7	Cellular Component: integral component of membrane (GO:0016021);; Molecular Function: transmembrane transporter activity (GO:0022857);; Biological Process: transmembrane transport (GO:0055085);;	cellular component: membrane (GO:0016020);; cellular component: membrane part (GO:0044425);; molecular function: transporter activity (GO:0005215);; biological process: localization (GO:0051179)	--	--	WAT1-related protein At5g47470 OS=Arabidopsis thaliana OX=3702 GN=At5g47470 PE=3 SV=1	PREDICTED: WAT1-related protein At5g47470-like [Gossypium hirsutum]
Ghir_D08G021290	C2	#N/A	0.122687	29.3349	6.49381	0.0701663	11.187	3.60818	FaTA	Biological Process: fatty acid biosynthetic process (GO:0006633);; Molecular Function: thiolester hydrolase activity (GO:0016790);;	biological process: metabolic process (GO:0008152);; biological process: cellular process (GO:0009987);; biological process: single-organism process (GO:0044699);; molecular function: catalytic activity (GO:0003824)	K10782|0|gra:105792361|K10782 fatty acyl-ACP thioesterase A [EC:3.1.2.14] | (RefSeq) oleoyl-acyl carrier protein thioesterase 1, chloroplastic-like	Fatty acid biosynthesis (ko00061)	Oleoyl-acyl carrier protein thioesterase 1, chloroplastic OS=Arabidopsis thaliana OX=3702 GN=FATA PE=1 SV=1	PREDICTED: oleoyl-acyl carrier protein thioesterase 1, chloroplastic-like [Gossypium hirsutum]
Ghir_D08G021720	C2	MYB	0.871645	19.1466	4.44071	1.55406	5.3196	4.50919	MYB36	Molecular Function: DNA binding (GO:0003677);;	molecular function: binding (GO:0005488)	K09422|0|gra:105792410|K09422 myb proto-oncogene protein, plant | (RefSeq) transcription factor RAX2-like	--	Transcription factor MYB36 OS=Arabidopsis thaliana OX=3702 GN=MYB36 PE=1 SV=1	PREDICTED: transcription factor RAX2-like [Gossypium raimondii]
Ghir_D08G024580	C2	#N/A	1.35615	6.28949	0.42887	2.46137	0.260547	1.96789	AT3G02790	Cellular Component: integral component of membrane (GO:0016021);;	cellular component: membrane (GO:0016020);; cellular component: membrane part (GO:0044425)	--	--	--	hypothetical protein B456_004G261900, partial [Gossypium raimondii]
Ghir_D08G024840	C2	#N/A	24.7386	31.6868	5.39941	23.9109	14.1417	8.32654	GLC	Molecular Function: transferase activity, transferring acyl groups other than amino-acyl groups (GO:0016747);;	molecular function: catalytic activity (GO:0003824)	K15400|0|gra:105792737|K15400 omega-hydroxypalmitate O-feruloyl transferase [EC:2.3.1.188] | (RefSeq) omega-hydroxypalmitate O-feruloyl transferase	Cutin, suberine and wax biosynthesis (ko00073)	Omega-hydroxypalmitate O-feruloyl transferase OS=Arabidopsis thaliana OX=3702 GN=HHT1 PE=1 SV=1	PREDICTED: omega-hydroxypalmitate O-feruloyl transferase-like [Gossypium hirsutum]
Ghir_D08G026010	C2	#N/A	12.1609	59.0953	2.29849	12.3546	19.766	6.93431	AT5G15050	Molecular Function: acetylglucosaminyltransferase activity (GO:0008375);; Cellular Component: integral component of membrane (GO:0016021);;	molecular function: catalytic activity (GO:0003824);; cellular component: membrane (GO:0016020);; cellular component: membrane part (GO:0044425)	K20891|0|gra:105792862|K20891 beta-glucuronosyltransferase [EC:2.4.1.-] | (RefSeq) xylosyltransferase 1-like	--	Beta-glucuronosyltransferase GlcAT14B OS=Arabidopsis thaliana OX=3702 GN=GLCAT14B PE=2 SV=1	PREDICTED: beta-glucuronosyltransferase GlcAT14B-like [Gossypium hirsutum]
Ghir_D08G026100	C2	#N/A	0	13.6287	0.814768	0	2.49662	1.58076		Cellular Component: integral component of membrane (GO:0016021);;	cellular component: membrane (GO:0016020);; cellular component: membrane part (GO:0044425)	--	--	--	hypothetical protein B456_004G278100 [Gossypium raimondii]
Ghir_D08G026270	C2	#N/A	0.2164	3.65738	0.005379	0.071137	0.939519	0.037247	PERK1	Molecular Function: protein serine/threonine kinase activity (GO:0004674);; Molecular Function: ATP binding (GO:0005524);; Biological Process: protein phosphorylation (GO:0006468);; Cellular Component: integral component of membrane (GO:0016021);;	molecular function: catalytic activity (GO:0003824);; biological process: metabolic process (GO:0008152);; biological process: cellular process (GO:0009987);; molecular function: binding (GO:0005488);; cellular component: membrane (GO:0016020);; cellular component: membrane part (GO:0044425)	--	--	Proline-rich receptor-like protein kinase PERK1 OS=Arabidopsis thaliana OX=3702 GN=PERK1 PE=1 SV=1	PREDICTED: proline-rich receptor-like protein kinase PERK1 [Gossypium hirsutum]
Ghir_D08G026590	C2	#N/A	2.39254	75.5942	2.35145	7.52535	18.9328	1.72175	rps15ae	Molecular Function: structural constituent of ribosome (GO:0003735);; Cellular Component: ribosome (GO:0005840);; Biological Process: translation (GO:0006412);; Molecular Function: O-methyltransferase activity (GO:0008171);; Biological Process: methylation (GO:0032259);;	molecular function: structural molecule activity (GO:0005198);; cellular component: cell (GO:0005623);; cellular component: macromolecular complex (GO:0032991);; cellular component: organelle (GO:0043226);; cellular component: cell part (GO:0044464);; biological process: metabolic process (GO:0008152);; biological process: cellular process (GO:0009987);; molecular function: catalytic activity (GO…	K02957|1.09714e-58|gra:105767809|K02957 small subunit ribosomal protein S15Ae | (RefSeq) 40S ribosomal protein S15a-5	Ribosome (ko03010)	40S ribosomal protein S15a-5 OS=Arabidopsis thaliana OX=3702 GN=RPS15AE PE=2 SV=1	PREDICTED: probable caffeoyl-CoA O-methyltransferase At4g26220 isoform X3 [Gossypium hirsutum]
Ghir_D08G026600	C2	#N/A	1.18638	842.359	0.722633	25.5578	64.8691	0.585279	AT4G26220	Molecular Function: O-methyltransferase activity (GO:0008171);; Biological Process: methylation (GO:0032259);;	molecular function: catalytic activity (GO:0003824);; biological process: metabolic process (GO:0008152)	K00588|9.368e-89|tcc:TCM_037708|K00588 caffeoyl-CoA O-methyltransferase [EC:2.1.1.104] | (RefSeq) S-adenosyl-L-methionine-dependent methyltransferases superfamily protein isoform 2	Phenylalanine metabolism (ko00360);; Phenylpropanoid biosynthesis (ko00940);; Flavonoid biosynthesis (ko00941);; Stilbenoid, diarylheptanoid and gingerol biosynthesis (ko00945)	Probable caffeoyl-CoA O-methyltransferase At4g26220 OS=Arabidopsis thaliana OX=3702 GN=At4g26220 PE=2 SV=1	PREDICTED: probable caffeoyl-CoA O-methyltransferase At4g26220 isoform X1 [Gossypium hirsutum]
Ghir_D08G027180	C2	#N/A	0.0355107	23.3049	6.66781	0.0648757	6.80083	6.48065	AT1G52190	Molecular Function: transporter activity (GO:0005215);; Biological Process: transport (GO:0006810);; Cellular Component: integral component of membrane (GO:0016021);;	molecular function: transporter activity (GO:0005215);; biological process: localization (GO:0051179);; cellular component: membrane (GO:0016020);; cellular component: membrane part (GO:0044425)	K14638|0|gra:105792985|K14638 solute carrier family 15 (peptide/histidine transporter), member 3/4 | (RefSeq) protein NRT1/ PTR FAMILY 1.2-like	--	Protein NRT1/ PTR FAMILY 1.1 OS=Arabidopsis thaliana OX=3702 GN=NPF1.1 PE=1 SV=2	PREDICTED: protein NRT1/ PTR FAMILY 1.2-like [Gossypium hirsutum]
Ghir_D09G002350	C2	#N/A	13.1848	56.8686	2.98205	11.9286	17.6262	6.5816	AT5G15050	Molecular Function: acetylglucosaminyltransferase activity (GO:0008375);; Cellular Component: integral component of membrane (GO:0016021);;	molecular function: catalytic activity (GO:0003824);; cellular component: membrane (GO:0016020);; cellular component: membrane part (GO:0044425)	K20891|0|gra:105798270|K20891 beta-glucuronosyltransferase [EC:2.4.1.-] | (RefSeq) xylosyltransferase 1	--	Beta-glucuronosyltransferase GlcAT14B OS=Arabidopsis thaliana OX=3702 GN=GLCAT14B PE=2 SV=1	hypothetical protein GOBAR_DD24462 [Gossypium barbadense]
Ghir_D09G003400	C2	#N/A	0.530607	10.9329	0.441596	0.478303	2.04869	1.8179		--	--	--	--	--	PREDICTED: uncharacterized protein LOC105798395 isoform X2 [Gossypium raimondii]
Ghir_D09G004080	C2	#N/A	0.122242	2.43635	0.017361	0.160842	0.128235	0.034735		--	--	--	--	--	PREDICTED: uncharacterized protein LOC107893002 [Gossypium hirsutum]
Ghir_D09G004270	C2	#N/A	0.292657	4.49282	0.673998	0.246614	1.74305	0.462155	AT5G62150	Cellular Component: integral component of membrane (GO:0016021);;	cellular component: membrane (GO:0016020);; cellular component: membrane part (GO:0044425)	--	--	--	hypothetical protein GOBAR_DD09305 [Gossypium barbadense]
Ghir_D09G004680	C2	#N/A	2.05183	1.1021	0.313638	0.0250033	0.0170917	0.378969	AT5G52540	Cellular Component: chloroplast envelope (GO:0009941);; Cellular Component: integral component of membrane (GO:0016021);;	cellular component: cell (GO:0005623);; cellular component: organelle (GO:0043226);; cellular component: organelle part (GO:0044422);; cellular component: cell part (GO:0044464);; cellular component: membrane (GO:0016020);; cellular component: membrane part (GO:0044425)	--	--	--	PREDICTED: uncharacterized protein LOC105798567 [Gossypium raimondii]
Ghir_D09G004910	C2	MYB	1.13847	14.5491	0.661301	3.13663	0.846201	0.820042	MYB85	Molecular Function: DNA binding (GO:0003677);;	molecular function: binding (GO:0005488)	K09422|6.3493e-174|gra:105798709|K09422 myb proto-oncogene protein, plant | (RefSeq) protein ODORANT1-like	--	Protein ODORANT1 OS=Petunia hybrida OX=4102 GN=ODO1 PE=2 SV=1	PREDICTED: protein ODORANT1-like [Gossypium hirsutum]
Ghir_D09G005980	C2	#N/A	239.33	130.543	0.187665	155.731	2.72546	0.435597	NIP7;1	Cellular Component: integral component of plasma membrane (GO:0005887);; Biological Process: cellular water homeostasis (GO:0009992);; Molecular Function: water channel activity (GO:0015250);; Molecular Function: glycerol channel activity (GO:0015254);; Biological Process: borate transmembrane transport (GO:0035445);; Biological Process: single-organism transport (GO:0044765);; Molecular Function…	cellular component: cell (GO:0005623);; cellular component: membrane (GO:0016020);; cellular component: membrane part (GO:0044425);; cellular component: cell part (GO:0044464);; biological process: cellular process (GO:0009987);; biological process: single-organism process (GO:0044699);; biological process: biological regulation (GO:0065007);; biological process: cellular component organization o…	K09874|0|gra:105797850|K09874 aquaporin NIP | (RefSeq) probable aquaporin NIP7-1	--	Probable aquaporin NIP7-1 OS=Arabidopsis thaliana OX=3702 GN=NIP7-1 PE=2 SV=2	PREDICTED: probable aquaporin NIP7-1 [Gossypium hirsutum]
Ghir_D09G007370	C2	#N/A	0.760845	114.933	41.6888	0.863833	40.9446	33.2956	FIB	Cellular Component: plastid (GO:0009536);; Cellular Component: membrane (GO:0016020);;	cellular component: cell (GO:0005623);; cellular component: organelle (GO:0043226);; cellular component: cell part (GO:0044464);; cellular component: membrane (GO:0016020)	--	--	Plastid-lipid-associated protein, chloroplastic OS=Citrus unshiu OX=55188 GN=PAP PE=2 SV=1	PREDICTED: plastid-lipid-associated protein, chloroplastic-like [Gossypium hirsutum]
Ghir_D09G007770	C2	#N/A	6.89995	12.83	1.43039	7.64081	3.72662	1.43956	SDE5	--	--	--	--	Putative nuclear RNA export factor SDE5 OS=Arabidopsis thaliana OX=3702 GN=SDE5 PE=4 SV=1	PREDICTED: putative nuclear RNA export factor SDE5 isoform X1 [Gossypium hirsutum]
Ghir_D09G008040	C2	#N/A	0.134923	131.176	15.2684	0.131029	50.1287	21.1739	FAB1	Biological Process: metabolic process (GO:0008152);; Cellular Component: chloroplast (GO:0009507);; Molecular Function: transferase activity, transferring acyl groups other than amino-acyl groups (GO:0016747);; Biological Process: single-organism process (GO:0044699);;	biological process: metabolic process (GO:0008152);; cellular component: cell (GO:0005623);; cellular component: organelle (GO:0043226);; cellular component: cell part (GO:0044464);; molecular function: catalytic activity (GO:0003824);; biological process: single-organism process (GO:0044699)	K09458|0|gra:105797901|K09458 3-oxoacyl-[acyl-carrier-protein] synthase II [EC:2.3.1.179] | (RefSeq) 3-oxoacyl-[acyl-carrier-protein] synthase II, chloroplastic-like	Fatty acid biosynthesis (ko00061);; Biotin metabolism (ko00780);; Fatty acid metabolism (ko01212)	3-oxoacyl-[acyl-carrier-protein] synthase II, chloroplastic OS=Arabidopsis thaliana OX=3702 GN=KAS2 PE=1 SV=1	PREDICTED: 3-oxoacyl-[acyl-carrier-protein] synthase II, chloroplastic-like isoform X1 [Gossypium hirsutum]
Ghir_D09G012430	C2	#N/A	0.038498	58.8209	0	0.0388293	14.988	0.0420163	At1g08080	Molecular Function: carbonate dehydratase activity (GO:0004089);; Biological Process: one-carbon metabolic process (GO:0006730);; Molecular Function: zinc ion binding (GO:0008270);;	molecular function: catalytic activity (GO:0003824);; biological process: metabolic process (GO:0008152);; biological process: cellular process (GO:0009987);; biological process: single-organism process (GO:0044699);; molecular function: binding (GO:0005488)	K01674|0|gra:105799479|K01674 carbonic anhydrase [EC:4.2.1.1] | (RefSeq) alpha carbonic anhydrase 7-like	Nitrogen metabolism (ko00910)	Alpha carbonic anhydrase 7 OS=Arabidopsis thaliana OX=3702 GN=ACA7 PE=2 SV=1	PREDICTED: alpha carbonic anhydrase 7-like [Gossypium hirsutum]
Ghir_D09G013930	C2	#N/A	3.31978	2.29456	0.547327	0	0.028384	0	AT5G06260	Molecular Function: calcium ion binding (GO:0005509);;	molecular function: binding (GO:0005488)	--	--	--	PREDICTED: TLD domain-containing protein 1 isoform X2 [Gossypium raimondii]
Ghir_D09G014000	C2	B3	0.667594	3.63226	0.366686	0.670292	0.932888	0.938465	ABS2	Molecular Function: DNA binding (GO:0003677);; Cellular Component: nucleus (GO:0005634);; Biological Process: regulation of transcription, DNA-templated (GO:0006355);;	molecular function: binding (GO:0005488);; cellular component: cell (GO:0005623);; cellular component: organelle (GO:0043226);; cellular component: cell part (GO:0044464);; biological process: biological regulation (GO:0065007)	--	--	B3 domain-containing protein At5g06250 OS=Arabidopsis thaliana OX=3702 GN=At5g06250 PE=3 SV=1	PREDICTED: B3 domain-containing protein At2g36080-like [Gossypium raimondii]
Ghir_D09G014450	C2	GRF	0.146843	8.50116	0.0585567	0.13647	0.185547	0.116307	GRF4	Molecular Function: ATP binding (GO:0005524);; Biological Process: transport (GO:0006810);; Cellular Component: integral component of membrane (GO:0016021);; Molecular Function: ATPase activity (GO:0016887);;	molecular function: binding (GO:0005488);; biological process: localization (GO:0051179);; cellular component: membrane (GO:0016020);; cellular component: membrane part (GO:0044425);; molecular function: catalytic activity (GO:0003824)	--	--	ABC transporter G family member 34 OS=Arabidopsis thaliana OX=3702 GN=ABCG34 PE=2 SV=1	hypothetical protein B456_006G157100 [Gossypium raimondii]
Ghir_D09G014800	C2	#N/A	0.280336	5.31049	1.0362	0.438645	2.51819	2.00499	RABC2A	Molecular Function: GTP binding (GO:0005525);; Cellular Component: peroxisome (GO:0005777);; Biological Process: small GTPase mediated signal transduction (GO:0007264);; Molecular Function: GTP-dependent protein binding (GO:0030742);; Molecular Function: myosin XI tail binding (GO:0080115);;	molecular function: binding (GO:0005488);; cellular component: cell (GO:0005623);; cellular component: organelle (GO:0043226);; cellular component: cell part (GO:0044464);; biological process: cellular process (GO:0009987);; biological process: signaling (GO:0023052);; biological process: single-organism process (GO:0044699);; biological process: response to stimulus (GO:0050896);; biological pro…	K07910|2.32165e-140|gra:105799737|K07910 Ras-related protein Rab-18 | (RefSeq) ras-related protein RABC2a-like	--	Ras-related protein RABC2a OS=Arabidopsis thaliana OX=3702 GN=RABC2A PE=1 SV=1	PREDICTED: ras-related protein RABC2a-like isoform X1 [Gossypium hirsutum]
Ghir_D09G015680	C2	#N/A	0.011668	2.02439	0.00601967	0.043917	0.415986	0.00357033		Cellular Component: integral component of membrane (GO:0016021);;	cellular component: membrane (GO:0016020);; cellular component: membrane part (GO:0044425)	--	--	Probable nucleoredoxin 1-1 OS=Oryza sativa subsp. japonica OX=39947 GN=Os03g0405500 PE=2 SV=1	PREDICTED: uncharacterized protein LOC18597688 [Theobroma cacao]
Ghir_D09G015690	C2	#N/A	8.66529	54.1377	1.85403	6.39215	21.6433	1.96913	ChlAKR	Molecular Function: oxidoreductase activity (GO:0016491);; Biological Process: oxidation-reduction process (GO:0055114);;	molecular function: catalytic activity (GO:0003824);; biological process: metabolic process (GO:0008152);; biological process: single-organism process (GO:0044699)	--	--	NADPH-dependent aldo-keto reductase, chloroplastic OS=Arabidopsis thaliana OX=3702 GN=AKR4C9 PE=1 SV=1	PREDICTED: aldo-keto reductase family 4 member C9-like [Gossypium hirsutum]
Ghir_D09G015700	C2	#N/A	2.38554	7.87532	0.482526	2.50675	2.7845	2.2231	AKR4C8	Molecular Function: oxidoreductase activity (GO:0016491);; Biological Process: oxidation-reduction process (GO:0055114);;	molecular function: catalytic activity (GO:0003824);; biological process: metabolic process (GO:0008152);; biological process: single-organism process (GO:0044699)	--	--	Aldo-keto reductase family 4 member C8 OS=Arabidopsis thaliana OX=3702 GN=AKR4C8 PE=1 SV=2	PREDICTED: aldo-keto reductase family 4 member C8-like [Gossypium hirsutum]
Ghir_D09G017510	C2	#N/A	6.09941	73.4781	7.2432	6.57451	17.7495	10.4876	DXR	Biological Process: isoprenoid biosynthetic process (GO:0008299);; Molecular Function: isomerase activity (GO:0016853);; Molecular Function: 1-deoxy-D-xylulose-5-phosphate reductoisomerase activity (GO:0030604);; Molecular Function: metal ion binding (GO:0046872);; Biological Process: oxidation-reduction process (GO:0055114);; Molecular Function: NADPH binding (GO:0070402);;	biological process: metabolic process (GO:0008152);; biological process: cellular process (GO:0009987);; biological process: single-organism process (GO:0044699);; molecular function: catalytic activity (GO:0003824);; molecular function: binding (GO:0005488)	K00099|0|gra:105800022|K00099 1-deoxy-D-xylulose-5-phosphate reductoisomerase [EC:1.1.1.267] | (RefSeq) 1-deoxy-D-xylulose 5-phosphate reductoisomerase, chloroplastic-like	Terpenoid backbone biosynthesis (ko00900)	1-deoxy-D-xylulose 5-phosphate reductoisomerase, chloroplastic OS=Oryza sativa subsp. japonica OX=39947 GN=DXR PE=2 SV=2	PREDICTED: 1-deoxy-D-xylulose 5-phosphate reductoisomerase, chloroplastic-like [Gossypium hirsutum]
Ghir_D09G018370	C2	#N/A	0.222422	2.10257	0.0154297	1.02964	0	0	AT4G20820	Molecular Function: oxidoreductase activity, acting on CH-OH group of donors (GO:0016614);; Molecular Function: flavin adenine dinucleotide binding (GO:0050660);; Biological Process: oxidation-reduction process (GO:0055114);;	molecular function: catalytic activity (GO:0003824);; biological process: metabolic process (GO:0008152);; biological process: single-organism process (GO:0044699);; molecular function: binding (GO:0005488)	--	--	Berberine bridge enzyme-like 18 OS=Arabidopsis thaliana OX=3702 GN=At4g20820 PE=3 SV=1	PREDICTED: cannabidiolic acid synthase-like [Gossypium raimondii]
Ghir_D09G020920	C2	#N/A	0.414798	2.86409	0	0	0.0482933	0	AT3G57030	Biological Process: biosynthetic process (GO:0009058);; Molecular Function: strictosidine synthase activity (GO:0016844);;	biological process: metabolic process (GO:0008152);; molecular function: catalytic activity (GO:0003824)	--	--	Protein STRICTOSIDINE SYNTHASE-LIKE 10 OS=Arabidopsis thaliana OX=3702 GN=SSL10 PE=2 SV=1	hypothetical protein B456_006G224500 [Gossypium raimondii]
Ghir_D09G021320	C2	#N/A	0.250085	92.3602	0.73896	1.04752	29.8592	5.07907	AT1G06000	Biological Process: metabolic process (GO:0008152);; Molecular Function: transferase activity, transferring hexosyl groups (GO:0016758);;	biological process: metabolic process (GO:0008152);; molecular function: catalytic activity (GO:0003824)	--	--	UDP-glycosyltransferase 89B1 OS=Arabidopsis thaliana OX=3702 GN=UGT89B1 PE=2 SV=2	PREDICTED: UDP-glycosyltransferase 89C1-like [Gossypium hirsutum]
Ghir_D09G022010	C2	#N/A	190.365	261.754	3.62731	117.065	66.5578	12.6693	NIP7;1	Cellular Component: integral component of membrane (GO:0016021);; Biological Process: borate transmembrane transport (GO:0035445);; Molecular Function: borate transmembrane transporter activity (GO:0046715);;	cellular component: membrane (GO:0016020);; cellular component: membrane part (GO:0044425);; biological process: localization (GO:0051179);; molecular function: transporter activity (GO:0005215)	K09874|0|gra:105797983|K09874 aquaporin NIP | (RefSeq) probable aquaporin NIP7-1	--	Probable aquaporin NIP7-1 OS=Arabidopsis thaliana OX=3702 GN=NIP7-1 PE=2 SV=2	PREDICTED: probable aquaporin NIP7-1 isoform X1 [Gossypium raimondii]
Ghir_D09G023470	C2	#N/A	1.51455	37.7017	1.84948	1.34415	14.7328	5.03131	FAO3	Biological Process: alcohol metabolic process (GO:0006066);; Cellular Component: integral component of membrane (GO:0016021);; Cellular Component: intracellular membrane-bounded organelle (GO:0043231);; Molecular Function: long-chain-alcohol oxidase activity (GO:0046577);; Molecular Function: flavin adenine dinucleotide binding (GO:0050660);; Biological Process: oxidation-reduction process (GO:00…	biological process: metabolic process (GO:0008152);; biological process: single-organism process (GO:0044699);; cellular component: membrane (GO:0016020);; cellular component: membrane part (GO:0044425);; cellular component: cell (GO:0005623);; cellular component: organelle (GO:0043226);; cellular component: cell part (GO:0044464);; molecular function: catalytic activity (GO:0003824);; molecular …	K17756|0|gra:105800641|K17756 long-chain-alcohol oxidase [EC:1.1.3.20] | (RefSeq) long-chain-alcohol oxidase FAO1	--	Long-chain-alcohol oxidase FAO1 OS=Lotus japonicus OX=34305 GN=FAO1 PE=1 SV=1	PREDICTED: long-chain-alcohol oxidase FAO1 [Gossypium raimondii]
Ghir_D09G023480	C2	#N/A	2.77489	8.79946	2.06906	2.97476	3.63409	3.26736	FIB4	Cellular Component: nucleus (GO:0005634);; Cellular Component: plasma membrane (GO:0005886);; Cellular Component: chloroplast thylakoid membrane (GO:0009535);; Biological Process: chloroplast organization (GO:0009658);; Cellular Component: chloroplast envelope (GO:0009941);; Biological Process: response to ozone (GO:0010193);; Cellular Component: plastoglobule (GO:0010287);; Cellular Component: t…	cellular component: cell (GO:0005623);; cellular component: organelle (GO:0043226);; cellular component: cell part (GO:0044464);; cellular component: membrane (GO:0016020);; cellular component: organelle part (GO:0044422);; biological process: cellular process (GO:0009987);; biological process: cellular component organization or biogenesis (GO:0071840);; biological process: response to stimulus (…	--	--	Plastid-lipid-associated protein 6, chloroplastic OS=Arabidopsis thaliana OX=3702 GN=PAP6 PE=1 SV=1	probable plastid-lipid-associated protein 6, chloroplastic [Gossypium hirsutum]
Ghir_D09G024530	C2	#N/A	4.60768	30.2442	1.01366	5.38785	7.03545	3.99647	VAMP724	Cellular Component: integral component of membrane (GO:0016021);; Biological Process: vesicle-mediated transport (GO:0016192);;	cellular component: membrane (GO:0016020);; cellular component: membrane part (GO:0044425);; biological process: localization (GO:0051179)	K08511|2.36256e-103|gra:105800756|K08511 vesicle-associated membrane protein 72 | (RefSeq) vesicle-associated membrane protein 724-like	--	Vesicle-associated membrane protein 724 OS=Arabidopsis thaliana OX=3702 GN=VAMP724 PE=2 SV=2	PREDICTED: vesicle-associated membrane protein 724-like [Gossypium hirsutum]
Ghir_D09G025750	C2	#N/A	5.09471	34.6776	8.80892	5.71478	15.6867	9.57386	AT5G14700	Molecular Function: 3-beta-hydroxy-delta5-steroid dehydrogenase activity (GO:0003854);; Biological Process: steroid biosynthetic process (GO:0006694);; Molecular Function: coenzyme binding (GO:0050662);; Biological Process: oxidation-reduction process (GO:0055114);;	molecular function: catalytic activity (GO:0003824);; biological process: metabolic process (GO:0008152);; biological process: single-organism process (GO:0044699);; molecular function: binding (GO:0005488)	--	--	Cinnamoyl-CoA reductase-like SNL6 OS=Oryza sativa subsp. japonica OX=39947 GN=SNL6 PE=3 SV=1	PREDICTED: tetraketide alpha-pyrone reductase 1-like [Gossypium hirsutum]
Ghir_D10G002470	C2	#N/A	2.43898	15.5239	3.79375	2.34504	7.59154	6.6237	AGD5	Molecular Function: GTPase activator activity (GO:0005096);; Biological Process: positive regulation of GTPase activity (GO:0043547);;	molecular function: molecular function regulator (GO:0098772);; biological process: biological regulation (GO:0065007)	K12486|0|gra:105778067|K12486 stromal membrane-associated protein | (RefSeq) probable ADP-ribosylation factor GTPase-activating protein AGD5	Endocytosis (ko04144)	Probable ADP-ribosylation factor GTPase-activating protein AGD5 OS=Arabidopsis thaliana OX=3702 GN=AGD5 PE=1 SV=1	PREDICTED: probable ADP-ribosylation factor GTPase-activating protein AGD5 [Gossypium hirsutum]
Ghir_D10G002610	C2	#N/A	0.605494	19.7821	0.712189	1.17652	2.36317	4.34855	STP1	Biological Process: carbohydrate transport (GO:0008643);; Cellular Component: integral component of membrane (GO:0016021);; Molecular Function: substrate-specific transmembrane transporter activity (GO:0022891);; Biological Process: transmembrane transport (GO:0055085);;	biological process: single-organism process (GO:0044699);; biological process: localization (GO:0051179);; cellular component: membrane (GO:0016020);; cellular component: membrane part (GO:0044425);; molecular function: transporter activity (GO:0005215)	--	--	Sugar carrier protein C OS=Ricinus communis OX=3988 GN=STC PE=2 SV=1	PREDICTED: sugar carrier protein C-like [Gossypium hirsutum]
Ghir_D10G002790	C2	#N/A	0.0710987	2.62638	0.0325773	0.55685	0.013108	0.035048	AT4G04980	--	--	K05747|0|gra:105774913|K05747 Wiskott-Aldrich syndrome protein | (RefSeq) uncharacterized protein At4g04980	Endocytosis (ko04144)	Uncharacterized protein At4g04980 OS=Arabidopsis thaliana OX=3702 GN=At4g04980 PE=2 SV=1	PREDICTED: uncharacterized protein At4g04980-like [Gossypium hirsutum]
Ghir_D10G003270	C2	#N/A	9.34811	10.9691	2.06861	8.13804	4.79578	2.75097	APE2	Molecular Function: transporter activity (GO:0005215);; Biological Process: transport (GO:0006810);; Cellular Component: integral component of membrane (GO:0016021);;	molecular function: transporter activity (GO:0005215);; biological process: localization (GO:0051179);; cellular component: membrane (GO:0016020);; cellular component: membrane part (GO:0044425)	K15283|0|gra:105777672|K15283 solute carrier family 35, member E1 | (RefSeq) triose phosphate/phosphate translocator, chloroplastic-like	--	Triose phosphate/phosphate translocator, chloroplastic OS=Pisum sativum OX=3888 PE=1 SV=1	PREDICTED: triose phosphate/phosphate translocator, chloroplastic isoform X1 [Gossypium hirsutum]
Ghir_D10G003560	C2	#N/A	10.716	72.238	10.9807	9.90232	28.6894	17.0521	CHLI1	Molecular Function: ATP binding (GO:0005524);; Cellular Component: chloroplast (GO:0009507);; Biological Process: photosynthesis (GO:0015979);; Biological Process: chlorophyll biosynthetic process (GO:0015995);; Molecular Function: hydrolase activity (GO:0016787);; Molecular Function: magnesium chelatase activity (GO:0016851);;	molecular function: binding (GO:0005488);; cellular component: cell (GO:0005623);; cellular component: organelle (GO:0043226);; cellular component: cell part (GO:0044464);; biological process: metabolic process (GO:0008152);; biological process: cellular process (GO:0009987);; biological process: single-organism process (GO:0044699);; molecular function: catalytic activity (GO:0003824)	K03405|0|gra:105776625|K03405 magnesium chelatase subunit I [EC:6.6.1.1] | (RefSeq) magnesium-chelatase subunit ChlI, chloroplastic	Porphyrin and chlorophyll metabolism (ko00860)	Magnesium-chelatase subunit ChlI, chloroplastic OS=Glycine max OX=3847 GN=CHLI PE=2 SV=1	PREDICTED: magnesium-chelatase subunit ChlI, chloroplastic [Gossypium hirsutum]
Ghir_D10G005130	C2	#N/A	2.5208	90.5882	5.93843	1.13218	26.6767	5.90908	ZIP10	Molecular Function: zinc ion transmembrane transporter activity (GO:0005385);; Cellular Component: integral component of membrane (GO:0016021);; Biological Process: zinc II ion transmembrane transport (GO:0071577);;	molecular function: transporter activity (GO:0005215);; biological process: localization (GO:0051179);; cellular component: membrane (GO:0016020);; cellular component: membrane part (GO:0044425)	K14709|6.20453e-102|gra:105778557|K14709 solute carrier family 39 (zinc transporter), member 1/2/3 | (RefSeq) fe(2+) transport protein 1-like	--	Probable zinc transporter 10 OS=Arabidopsis thaliana OX=3702 GN=ZIP10 PE=1 SV=2	PREDICTED: fe(2+) transport protein 1-like [Gossypium raimondii]
Ghir_D10G005180	C2	#N/A	4.47925	36.738	11.037	5.09109	12.5522	11.5899	AT1G31300	Molecular Function: aspartic-type endopeptidase activity (GO:0004190);; Biological Process: proteolysis (GO:0006508);; Cellular Component: integral component of membrane (GO:0016021);;	molecular function: catalytic activity (GO:0003824);; biological process: metabolic process (GO:0008152);; cellular component: membrane (GO:0016020);; cellular component: membrane part (GO:0044425)	--	--	--	PREDICTED: transmembrane protein 56-like [Gossypium hirsutum]
Ghir_D10G006090	C2	#N/A	3.56716	7.3212	0.513436	3.96463	3.69058	2.9276	AT1G54120	--	--	--	--	--	hypothetical protein GOBAR_DD32292 [Gossypium barbadense]
Ghir_D10G006430	C2	#N/A	0	2.06151	0.007862	0.544407	0.518469	0	ATBFRUCT1	Molecular Function: hydrolase activity, hydrolyzing O-glycosyl compounds (GO:0004553);; Biological Process: carbohydrate metabolic process (GO:0005975);;	molecular function: catalytic activity (GO:0003824);; biological process: metabolic process (GO:0008152)	K01193|0|gra:105776841|K01193 beta-fructofuranosidase [EC:3.2.1.26] | (RefSeq) beta-fructofuranosidase, insoluble isoenzyme CWINV1	Galactose metabolism (ko00052);; Starch and sucrose metabolism (ko00500)	Beta-fructofuranosidase, insoluble isoenzyme CWINV1 OS=Arabidopsis thaliana OX=3702 GN=CWINV1 PE=1 SV=1	PREDICTED: beta-fructofuranosidase, cell wall isozyme-like [Gossypium hirsutum]
Ghir_D10G011380	C2	#N/A	0.577727	38.9816	0.392523	0.374836	10.4315	0.191617	AT2G03200	Molecular Function: aspartic-type endopeptidase activity (GO:0004190);; Biological Process: proteolysis (GO:0006508);; Biological Process: protein catabolic process (GO:0030163);;	molecular function: catalytic activity (GO:0003824);; biological process: metabolic process (GO:0008152)	--	--	Aspartic proteinase nepenthesin-1 OS=Nepenthes gracilis OX=150966 GN=nep1 PE=1 SV=1	PREDICTED: aspartic proteinase nepenthesin-1-like [Gossypium hirsutum]
Ghir_D10G012300	C2	#N/A	165.483	180.261	1.50584	111.109	72.4928	37.4682	LP1	Biological Process: lipid transport (GO:0006869);; Molecular Function: lipid binding (GO:0008289);;	biological process: single-organism process (GO:0044699);; biological process: localization (GO:0051179);; molecular function: binding (GO:0005488)	--	--	Non-specific lipid-transfer protein OS=Gossypium hirsutum OX=3635 PE=2 SV=1	PREDICTED: non-specific lipid-transfer protein [Gossypium raimondii]
Ghir_D10G012890	C2	#N/A	0	1.48529	0.479563	0	0.581398	0.793996	SSI2	Biological Process: fatty acid biosynthetic process (GO:0006633);; Cellular Component: chloroplast (GO:0009507);; Molecular Function: acyl-[acyl-carrier-protein] desaturase activity (GO:0045300);; Molecular Function: metal ion binding (GO:0046872);; Biological Process: oxidation-reduction process (GO:0055114);;	biological process: metabolic process (GO:0008152);; biological process: cellular process (GO:0009987);; biological process: single-organism process (GO:0044699);; cellular component: cell (GO:0005623);; cellular component: organelle (GO:0043226);; cellular component: cell part (GO:0044464);; molecular function: catalytic activity (GO:0003824);; molecular function: binding (GO:0005488)	K03921|0|gra:105776818|K03921 acyl-[acyl-carrier-protein] desaturase [EC:1.14.19.2 1.14.19.11 1.14.19.26] | (RefSeq) acyl-[acyl-carrier-protein] desaturase, chloroplastic-like	Fatty acid biosynthesis (ko00061);; Biosynthesis of unsaturated fatty acids (ko01040);; Fatty acid metabolism (ko01212)	Stearoyl-[acyl-carrier-protein] 9-desaturase, chloroplastic OS=Ricinus communis OX=3988 PE=1 SV=1	PREDICTED: acyl-[acyl-carrier-protein] desaturase, chloroplastic-like isoform X1 [Gossypium raimondii]
Ghir_D10G014070	C2	#N/A	18.786	41.9758	17.8161	20.4568	17.2812	23.4257	AT3G13340	--	--	--	--	COMPASS-like H3K4 histone methylase component WDR5A OS=Arabidopsis thaliana OX=3702 GN=WDR5A PE=1 SV=1	PREDICTED: uncharacterized WD repeat-containing protein C2A9.03-like [Gossypium raimondii]
Ghir_D10G015380	C2	#N/A	66.5173	360.904	30.6846	56.8539	103.909	82.3552	TT4	Biological Process: biosynthetic process (GO:0009058);; Molecular Function: transferase activity, transferring acyl groups other than amino-acyl groups (GO:0016747);;	biological process: metabolic process (GO:0008152);; molecular function: catalytic activity (GO:0003824)	K00660|0|gra:105776651|K00660 chalcone synthase [EC:2.3.1.74] | (RefSeq) chalcone synthase 1-like	Flavonoid biosynthesis (ko00941);; Circadian rhythm - plant (ko04712)	Chalcone synthase 1 OS=Camellia sinensis OX=4442 GN=CHS1 PE=2 SV=1	chalcone synthase 1-like [Gossypium hirsutum]
Ghir_D10G018900	C2	#N/A	6.76241	4.09116	0.712418	3.22062	1.97513	1.70525		Biological Process: defense response (GO:0006952);; Biological Process: response to biotic stimulus (GO:0009607);;	biological process: response to stimulus (GO:0050896)	--	--	Major pollen allergen Bet v 1-A OS=Betula pendula OX=3505 GN=BETVIA PE=1 SV=2	PREDICTED: major pollen allergen Bet v 1-A-like [Gossypium hirsutum]
Ghir_D10G021650	C2	#N/A	0.319205	15.7211	2.02391	1.03841	3.91725	6.32866	CYP94D2	Molecular Function: iron ion binding (GO:0005506);; Cellular Component: integral component of membrane (GO:0016021);; Molecular Function: heme binding (GO:0020037);; Biological Process: oxidation-reduction process (GO:0055114);; Molecular Function: aromatase activity (GO:0070330);;	molecular function: binding (GO:0005488);; cellular component: membrane (GO:0016020);; cellular component: membrane part (GO:0044425);; biological process: metabolic process (GO:0008152);; biological process: single-organism process (GO:0044699);; molecular function: catalytic activity (GO:0003824)	--	--	Cytochrome P450 94A1 OS=Vicia sativa OX=3908 GN=CYP94A1 PE=2 SV=2	PREDICTED: cytochrome P450 94A1-like [Gossypium raimondii]
Ghir_D10G021950	C2	#N/A	0	1.70505	0.133856	0.0118977	0.314364	0.0794953	CYP714A1	Cellular Component: integral component of membrane (GO:0016021);;	cellular component: membrane (GO:0016020);; cellular component: membrane part (GO:0044425)	--	--	--	PREDICTED: loricrin-like [Gossypium raimondii]
Ghir_D10G022320	C2	#N/A	5.27191	21.8515	1.74001	3.1761	7.63489	2.09832	AT2G28120	Cellular Component: integral component of membrane (GO:0016021);;	cellular component: membrane (GO:0016020);; cellular component: membrane part (GO:0044425)	--	--	Protein NUCLEAR FUSION DEFECTIVE 4 OS=Arabidopsis thaliana OX=3702 GN=NFD4 PE=3 SV=1	PREDICTED: protein NUCLEAR FUSION DEFECTIVE 4-like [Gossypium hirsutum]
Ghir_D10G022670	C2	#N/A	25.817	28.2082	10.0723	21.8387	13.7912	13.6538	PAL1	Cellular Component: cytoplasm (GO:0005737);; Biological Process: L-phenylalanine catabolic process (GO:0006559);; Biological Process: cinnamic acid biosynthetic process (GO:0009800);; Molecular Function: phenylalanine ammonia-lyase activity (GO:0045548);;	cellular component: cell (GO:0005623);; cellular component: cell part (GO:0044464);; biological process: metabolic process (GO:0008152);; biological process: cellular process (GO:0009987);; biological process: single-organism process (GO:0044699);; molecular function: catalytic activity (GO:0003824)	K10775|0|gra:105776733|K10775 phenylalanine ammonia-lyase [EC:4.3.1.24] | (RefSeq) phenylalanine ammonia-lyase G4	Phenylalanine metabolism (ko00360);; Phenylpropanoid biosynthesis (ko00940)	Phenylalanine ammonia-lyase OS=Citrus limon OX=2708 GN=PAL6 PE=2 SV=1	PREDICTED: phenylalanine ammonia-lyase G4-like [Gossypium hirsutum]
Ghir_D10G025410	C2	#N/A	0.175353	13.1625	0.00399767	0	2.91991	0	GUS1	Biological Process: carbohydrate metabolic process (GO:0005975);; Cellular Component: membrane (GO:0016020);; Molecular Function: hydrolase activity, acting on glycosyl bonds (GO:0016798);;	biological process: metabolic process (GO:0008152);; cellular component: membrane (GO:0016020);; molecular function: catalytic activity (GO:0003824)	K07964|0|gra:105774985|K07964 heparanase [EC:3.2.1.166] | (RefSeq) heparanase-like protein 2	Glycosaminoglycan degradation (ko00531)	Heparanase-like protein 2 OS=Arabidopsis thaliana OX=3702 GN=At5g61250 PE=2 SV=1	hypothetical protein B456_011G271100 [Gossypium raimondii]
Ghir_D10G026250	C2	#N/A	0.234985	11.56	0.153216	0.00580667	2.52786	0.0124983	GUS1	Biological Process: carbohydrate metabolic process (GO:0005975);; Cellular Component: membrane (GO:0016020);; Molecular Function: hydrolase activity, acting on glycosyl bonds (GO:0016798);;	biological process: metabolic process (GO:0008152);; cellular component: membrane (GO:0016020);; molecular function: catalytic activity (GO:0003824)	K07964|0|gra:105775737|K07964 heparanase [EC:3.2.1.166] | (RefSeq) heparanase-like protein 2	Glycosaminoglycan degradation (ko00531)	Heparanase-like protein 2 OS=Arabidopsis thaliana OX=3702 GN=At5g61250 PE=2 SV=1	PREDICTED: heparanase-like protein 2 [Gossypium raimondii]
Ghir_D10G026290	C2	#N/A	0.315676	13.0697	0.0479437	0.00356233	2.45848	0.0273997	GUS1	Biological Process: carbohydrate metabolic process (GO:0005975);; Cellular Component: membrane (GO:0016020);; Molecular Function: hydrolase activity, acting on glycosyl bonds (GO:0016798);;	biological process: metabolic process (GO:0008152);; cellular component: membrane (GO:0016020);; molecular function: catalytic activity (GO:0003824)	K07964|0|gra:105775737|K07964 heparanase [EC:3.2.1.166] | (RefSeq) heparanase-like protein 2	Glycosaminoglycan degradation (ko00531)	Heparanase-like protein 2 OS=Arabidopsis thaliana OX=3702 GN=At5g61250 PE=2 SV=1	PREDICTED: heparanase-like protein 2 [Gossypium hirsutum]
Ghir_D10G026820	C2	bHLH	9.62174	5.50187	0.392631	4.7989	1.9622	1.07663	AT2G40200	Biological Process: metabolic process (GO:0008152);; Molecular Function: amino acid binding (GO:0016597);; Molecular Function: protein dimerization activity (GO:0046983);;	biological process: metabolic process (GO:0008152);; molecular function: binding (GO:0005488)	--	--	Transcription factor bHLH51 OS=Arabidopsis thaliana OX=3702 GN=BHLH51 PE=2 SV=1	PREDICTED: transcription factor bHLH51-like [Gossypium hirsutum]
Ghir_D11G002070	C2	#N/A	12.5481	66.6656	7.10414	11.59	21.6184	7.61546	CXIP1	Cellular Component: cell (GO:0005623);; Molecular Function: electron carrier activity (GO:0009055);; Molecular Function: protein disulfide oxidoreductase activity (GO:0015035);; Biological Process: cell redox homeostasis (GO:0045454);; Biological Process: oxidation-reduction process (GO:0055114);;	cellular component: cell (GO:0005623);; molecular function: electron carrier activity (GO:0009055);; molecular function: catalytic activity (GO:0003824);; biological process: metabolic process (GO:0008152);; biological process: single-organism process (GO:0044699);; biological process: cellular process (GO:0009987);; biological process: biological regulation (GO:0065007)	K07390|4.86933e-120|gra:105801893|K07390 monothiol glutaredoxin | (RefSeq) monothiol glutaredoxin-S14, chloroplastic	--	Monothiol glutaredoxin-S14, chloroplastic OS=Arabidopsis thaliana OX=3702 GN=GRXS14 PE=1 SV=2	PREDICTED: monothiol glutaredoxin-S14, chloroplastic [Gossypium raimondii]
Ghir_D11G002560	C2	#N/A	0.0988763	3.04482	1.24087	0.890568	0.0638603	0.296058	AT4G10970	--	--	--	--	--	PREDICTED: uncharacterized protein LOC107904462 [Gossypium hirsutum]
Ghir_D11G003680	C2	#N/A	28.8571	138.286	2.66021	30.9144	35.0201	15.793	AT5G61340	Cellular Component: integral component of membrane (GO:0016021);;	cellular component: membrane (GO:0016020);; cellular component: membrane part (GO:0044425)	--	--	--	PREDICTED: uncharacterized protein LOC107912124 [Gossypium hirsutum]
Ghir_D11G005090	C2	#N/A	7.79794	26.824	9.52389	8.57729	11.3345	19.4864	SNRK2.3	Molecular Function: protein serine/threonine kinase activity (GO:0004674);; Molecular Function: ATP binding (GO:0005524);; Biological Process: protein phosphorylation (GO:0006468);;	molecular function: catalytic activity (GO:0003824);; biological process: metabolic process (GO:0008152);; biological process: cellular process (GO:0009987);; molecular function: binding (GO:0005488)	K14498|0|gra:105802211|K14498 serine/threonine-protein kinase SRK2 [EC:2.7.11.1] | (RefSeq) serine/threonine-protein kinase SRK2I-like	Plant hormone signal transduction (ko04075)	Serine/threonine-protein kinase SRK2I OS=Arabidopsis thaliana OX=3702 GN=SRK2I PE=1 SV=1	PREDICTED: serine/threonine-protein kinase SRK2I isoform X1 [Gossypium hirsutum]
Ghir_D11G007640	C2	#N/A	0.00610633	10.6267	0	0.00614933	2.64099	0	AT5G39530	--	--	--	--	--	hypothetical protein GOBAR_DD15241 [Gossypium barbadense]
Ghir_D11G008560	C2	#N/A	0.4433	11.0982	0.113188	0.69348	0.480569	0.220809	AT1G62620	Molecular Function: N,N-dimethylaniline monooxygenase activity (GO:0004499);; Molecular Function: flavin adenine dinucleotide binding (GO:0050660);; Molecular Function: NADP binding (GO:0050661);; Biological Process: oxidation-reduction process (GO:0055114);;	molecular function: catalytic activity (GO:0003824);; biological process: metabolic process (GO:0008152);; biological process: single-organism process (GO:0044699);; molecular function: binding (GO:0005488)	--	--	Flavin-containing monooxygenase FMO GS-OX-like 3 OS=Arabidopsis thaliana OX=3702 GN=At1g62620 PE=2 SV=2	PREDICTED: uncharacterized protein LOC107910831 [Gossypium hirsutum]
Ghir_D11G010840	C2	bHLH	2.96732	6.02924	0.525424	2.65033	2.39721	1.84287	AT3G61950	Molecular Function: protein dimerization activity (GO:0046983);;	molecular function: binding (GO:0005488)	--	--	Transcription factor bHLH70 OS=Arabidopsis thaliana OX=3702 GN=BHLH70 PE=2 SV=1	PREDICTED: transcription factor bHLH67-like isoform X1 [Gossypium hirsutum]
Ghir_D11G013060	C2	#N/A	26.5091	35.655	1.42309	38.5796	7.01379	2.16643	AT5G26330	Molecular Function: electron carrier activity (GO:0009055);; Cellular Component: integral component of membrane (GO:0016021);;	molecular function: electron carrier activity (GO:0009055);; cellular component: membrane (GO:0016020);; cellular component: membrane part (GO:0044425)	--	--	Mavicyanin OS=Cucurbita pepo OX=3663 PE=1 SV=1	PREDICTED: mavicyanin-like [Gossypium hirsutum]
Ghir_D11G015490	C2	#N/A	36.172	83.7212	26.3468	33.8872	37.7087	41.9488	PEX13	Cellular Component: peroxisomal membrane (GO:0005778);; Biological Process: fatty acid beta-oxidation (GO:0006635);; Biological Process: protein import into peroxisome matrix (GO:0016558);;	cellular component: cell (GO:0005623);; cellular component: membrane (GO:0016020);; cellular component: organelle (GO:0043226);; cellular component: organelle part (GO:0044422);; cellular component: cell part (GO:0044464);; biological process: metabolic process (GO:0008152);; biological process: cellular process (GO:0009987);; biological process: single-organism process (GO:0044699);; biological …	K13344|5.76161e-52|gra:105803368|K13344 peroxin-13 | (RefSeq) peroxisomal membrane protein 13	Peroxisome (ko04146)	Peroxisomal membrane protein 13 OS=Arabidopsis thaliana OX=3702 GN=PEX13 PE=1 SV=1	PREDICTED: peroxisomal membrane protein 13 [Gossypium arboreum]
Ghir_D11G018320	C2	#N/A	0.458775	2.40328	0	0.667711	0	0	PIP3	Cellular Component: membrane (GO:0016020);;	cellular component: membrane (GO:0016020)	K09872|3.25226e-86|gra:105777869|K09872 aquaporin PIP | (RefSeq) aquaporin PIP2-7-like	--	Aquaporin PIP2-7 OS=Arabidopsis thaliana OX=3702 GN=PIP2-7 PE=1 SV=2	Major intrinsic protein [Corchorus capsularis]
Ghir_D11G019840	C2	#N/A	1.41316	7.62599	4.31462	3.34332	0.303005	2.43434	AT2G23790	Cellular Component: integral component of membrane (GO:0016021);;	cellular component: membrane (GO:0016020);; cellular component: membrane part (GO:0044425)	K20858|0|gra:105803839|K20858 calcium uniporter protein, mitochondrial | (RefSeq) calcium uniporter protein 2, mitochondrial-like	--	Calcium uniporter protein 2, mitochondrial OS=Arabidopsis thaliana OX=3702 GN=At2g23790 PE=2 SV=1	PREDICTED: calcium uniporter protein 2, mitochondrial-like [Gossypium hirsutum]
Ghir_D11G020150	C2	#N/A	5.16201	173.099	4.17163	8.38429	31.5916	32.1385	sks16	Molecular Function: copper ion binding (GO:0005507);; Cellular Component: integral component of membrane (GO:0016021);; Molecular Function: oxidoreductase activity (GO:0016491);; Biological Process: oxidation-reduction process (GO:0055114);;	molecular function: binding (GO:0005488);; cellular component: membrane (GO:0016020);; cellular component: membrane part (GO:0044425);; molecular function: catalytic activity (GO:0003824);; biological process: metabolic process (GO:0008152);; biological process: single-organism process (GO:0044699)	--	--	L-ascorbate oxidase homolog OS=Brassica napus OX=3708 GN=Bp10 PE=2 SV=1	hypothetical protein GOBAR_DD02946 [Gossypium barbadense]
Ghir_D11G026730	C2	#N/A	1.04401	1.39838	0.634904	0.383015	0.665348	1.28229	AT3G14470	Biological Process: defense response (GO:0006952);; Molecular Function: ADP binding (GO:0043531);;	biological process: response to stimulus (GO:0050896);; molecular function: binding (GO:0005488)	--	--	Putative disease resistance protein RGA3 OS=Solanum bulbocastanum OX=147425 GN=RGA3 PE=2 SV=2	PREDICTED: putative disease resistance protein RGA3 [Gossypium hirsutum]
Ghir_D11G027070	C2	#N/A	2.05882	4.29842	0.55146	1.78701	1.82048	0.794366	OXA1	Cellular Component: integral component of membrane (GO:0016021);; Biological Process: protein insertion into membrane (GO:0051205);;	cellular component: membrane (GO:0016020);; cellular component: membrane part (GO:0044425);; biological process: localization (GO:0051179)	--	--	Mitochondrial inner membrane protein OXA1 OS=Arabidopsis thaliana OX=3702 GN=OXA1 PE=2 SV=2	PREDICTED: uncharacterized protein LOC105794218 isoform X1 [Gossypium raimondii]
Ghir_D11G027370	C2	#N/A	0.0797363	19.856	0.145407	1.46756	1.25698	0.454602	AHL20	Molecular Function: DNA binding (GO:0003677);; Biological Process: negative regulation of innate immune response (GO:0045824);; Biological Process: defense response to fungus (GO:0050832);;	molecular function: binding (GO:0005488);; biological process: biological regulation (GO:0065007);; biological process: response to stimulus (GO:0050896);; biological process: multi-organism process (GO:0051704)	--	--	AT-hook motif nuclear-localized protein 19 OS=Arabidopsis thaliana OX=3702 GN=AHL19 PE=2 SV=1	hypothetical protein GOBAR_AA24214 [Gossypium barbadense]
Ghir_D11G027890	C2	#N/A	3.01685	2.93074	0	3.71716	0	0	AT3G57620	--	--	K20929|0|gra:105801613|K20929 glyoxal/methylglyoxal oxidase [EC:1.2.3.15] | (RefSeq) galactose oxidase	--	Aldehyde oxidase GLOX OS=Vitis pseudoreticulata OX=231512 GN=GLOX PE=2 SV=1	PREDICTED: WSC domain-containing protein ARB_07867-like [Gossypium hirsutum]
Ghir_D11G031320	C2	#N/A	3.64447	2.16517	0.131892	2.90463	0.563887	0.243442	AT5G36930	Molecular Function: ATP binding (GO:0005524);; Biological Process: defense response (GO:0006952);; Biological Process: signal transduction (GO:0007165);; Molecular Function: ADP binding (GO:0043531);;	molecular function: binding (GO:0005488);; biological process: response to stimulus (GO:0050896);; biological process: cellular process (GO:0009987);; biological process: biological regulation (GO:0065007)	--	--	TMV resistance protein N OS=Nicotiana glutinosa OX=35889 GN=N PE=1 SV=1	PREDICTED: TMV resistance protein N-like [Gossypium raimondii]
Ghir_D11G032270	C2	#N/A	0	4.35447	0	0.0397477	0.679899	0	AT4G00872	Molecular Function: enzyme inhibitor activity (GO:0004857);; Biological Process: negative regulation of catalytic activity (GO:0043086);;	molecular function: molecular function regulator (GO:0098772);; biological process: biological regulation (GO:0065007)	--	--	--	hypothetical protein B456_007G336400 [Gossypium raimondii]
Ghir_D11G032630	C2	#N/A	6.22553	132.92	4.96459	7.52227	31.3765	14.4289	AT3G05500	Cellular Component: integral component of membrane (GO:0016021);;	cellular component: membrane (GO:0016020);; cellular component: membrane part (GO:0044425)	--	--	Stress-related protein OS=Phaseolus vulgaris OX=3885 GN=SRP PE=2 SV=1	PREDICTED: uncharacterized protein LOC105761434 [Gossypium raimondii]
Ghir_D11G033300	C2	LBD	0.293544	106.515	28.8914	1.15981	43.1746	26.0771	LBD20	Biological Process: jasmonic acid mediated signaling pathway (GO:0009867);; Biological Process: regulation of defense response to fungus (GO:1900150);;	biological process: cellular process (GO:0009987);; biological process: signaling (GO:0023052);; biological process: single-organism process (GO:0044699);; biological process: response to stimulus (GO:0050896);; biological process: biological regulation (GO:0065007)	--	--	LOB domain-containing protein 20 OS=Arabidopsis thaliana OX=3702 GN=LBD20 PE=2 SV=1	hypothetical protein GOBAR_DD28700 [Gossypium barbadense]
Ghir_D11G033730	C2	#N/A	267.247	364.207	40.5836	199.092	127.865	86.7933	AT5G16920	--	--	--	--	FAS1 domain-containing protein SELMODRAFT_448915 OS=Selaginella moellendorffii OX=88036 GN=SELMODRAFT_448915 PE=2 SV=1	PREDICTED: FAS1 domain-containing protein SELMODRAFT_448915-like [Gossypium hirsutum]
Ghir_D11G036250	C2	#N/A	1.23938	12.5272	4.6799	1.01922	3.01013	7.90816	SIS	--	--	--	--	--	PREDICTED: uncharacterized protein LOC107898841 [Gossypium hirsutum]
Ghir_D11G036650	C2	LBD	2.63956	6.52819	0.0658247	2.93252	0.684143	0.233504	AS2	Cellular Component: nucleoplasm (GO:0005654);; Biological Process: specification of symmetry (GO:0009799);; Biological Process: polarity specification of adaxial/abaxial axis (GO:0009944);; Biological Process: proximal/distal pattern formation (GO:0009954);; Biological Process: petal development (GO:0048441);;	cellular component: cell (GO:0005623);; cellular component: organelle (GO:0043226);; cellular component: organelle part (GO:0044422);; cellular component: cell part (GO:0044464);; biological process: multicellular organismal process (GO:0032501);; biological process: developmental process (GO:0032502);; biological process: single-organism process (GO:0044699);; biological process: reproduction (G…	--	--	Protein ASYMMETRIC LEAVES 2 OS=Arabidopsis thaliana OX=3702 GN=AS2 PE=1 SV=1	LOB domain-containing protein 6-like isoform X1 [Durio zibethinus]
Ghir_D12G004240	C2	#N/A	0	2.63765	0.0369177	0	1.11414	0.231001	AT3G50800	--	--	--	--	--	PREDICTED: uncharacterized protein LOC107947415 [Gossypium hirsutum]
Ghir_D12G006000	C2	#N/A	3.66278	1.88441	0.582457	0	0	0	AT4G35750	--	--	--	--	--	hypothetical protein GOBAR_AA19102 [Gossypium barbadense]
Ghir_D12G006390	C2	#N/A	6.59053	10.7367	3.562	5.22984	4.98186	6.41546	UBC16	Molecular Function: ATP binding (GO:0005524);;	molecular function: binding (GO:0005488)	K10688|1.85821e-81|gra:105763248|K10688 ubiquitin-conjugating enzyme E2 W [EC:2.3.2.25] | (RefSeq) probable ubiquitin-conjugating enzyme E2 16	Ubiquitin mediated proteolysis (ko04120)	Probable ubiquitin-conjugating enzyme E2 16 OS=Arabidopsis thaliana OX=3702 GN=UBC16 PE=2 SV=1	PREDICTED: probable ubiquitin-conjugating enzyme E2 16 [Gossypium raimondii]
Ghir_D12G007020	C2	#N/A	2.70937	2.14847	1.69721	1.26384	0.958972	1.10784		--	--	--	--	Putative ribonuclease H protein At1g65750 OS=Arabidopsis thaliana OX=3702 GN=At1g65750 PE=3 SV=1	PREDICTED: uncharacterized protein LOC105762197 [Gossypium raimondii]
Ghir_D12G007630	C2	#N/A	8.77526	40.5121	10.151	9.20008	11.2661	12.3694	ABCD1	Molecular Function: ATP binding (GO:0005524);; Cellular Component: integral component of membrane (GO:0016021);; Molecular Function: ATPase activity, coupled to transmembrane movement of substances (GO:0042626);; Biological Process: transmembrane transport (GO:0055085);;	molecular function: binding (GO:0005488);; cellular component: membrane (GO:0016020);; cellular component: membrane part (GO:0044425);; molecular function: catalytic activity (GO:0003824);; molecular function: transporter activity (GO:0005215);; biological process: localization (GO:0051179)	--	--	ABC transporter D family member 1 OS=Arabidopsis thaliana OX=3702 GN=ABCC1 PE=1 SV=1	PREDICTED: ABC transporter D family member 1-like [Gossypium hirsutum]
Ghir_D12G008430	C2	#N/A	4.56687	5.11832	1.75709	1.38212	1.52792	1.11944	AT-IE	Biological Process: histidine biosynthetic process (GO:0000105);; Molecular Function: phosphoribosyl-AMP cyclohydrolase activity (GO:0004635);; Molecular Function: phosphoribosyl-ATP diphosphatase activity (GO:0004636);; Cellular Component: chloroplast (GO:0009507);;	biological process: metabolic process (GO:0008152);; biological process: cellular process (GO:0009987);; biological process: single-organism process (GO:0044699);; molecular function: catalytic activity (GO:0003824);; cellular component: cell (GO:0005623);; cellular component: organelle (GO:0043226);; cellular component: cell part (GO:0044464)	K11755|2.18331e-154|gra:105785904|K11755 phosphoribosyl-ATP pyrophosphohydrolase / phosphoribosyl-AMP cyclohydrolase [EC:3.6.1.31 3.5.4.19] | (RefSeq) histidine biosynthesis bifunctional protein hisIE, chloroplastic-like	Histidine metabolism (ko00340);; Biosynthesis of amino acids (ko01230)	Histidine biosynthesis bifunctional protein hisIE, chloroplastic OS=Arabidopsis thaliana OX=3702 GN=HISN2 PE=1 SV=1	PREDICTED: histidine biosynthesis bifunctional protein hisIE, chloroplastic-like isoform X1 [Gossypium raimondii]
Ghir_D12G008440	C2	#N/A	8.97084	7.50401	3.57719	5.39172	3.73021	3.43089	AT-IE	Biological Process: histidine biosynthetic process (GO:0000105);; Molecular Function: phosphoribosyl-AMP cyclohydrolase activity (GO:0004635);; Molecular Function: phosphoribosyl-ATP diphosphatase activity (GO:0004636);; Cellular Component: chloroplast stroma (GO:0009570);;	biological process: metabolic process (GO:0008152);; biological process: cellular process (GO:0009987);; biological process: single-organism process (GO:0044699);; molecular function: catalytic activity (GO:0003824);; cellular component: cell (GO:0005623);; cellular component: organelle (GO:0043226);; cellular component: organelle part (GO:0044422);; cellular component: cell part (GO:0044464)	K11755|0|gra:105785904|K11755 phosphoribosyl-ATP pyrophosphohydrolase / phosphoribosyl-AMP cyclohydrolase [EC:3.6.1.31 3.5.4.19] | (RefSeq) histidine biosynthesis bifunctional protein hisIE, chloroplastic-like	Histidine metabolism (ko00340);; Biosynthesis of amino acids (ko01230)	Histidine biosynthesis bifunctional protein hisIE, chloroplastic OS=Arabidopsis thaliana OX=3702 GN=HISN2 PE=1 SV=1	PREDICTED: histidine biosynthesis bifunctional protein hisIE, chloroplastic-like isoform X1 [Gossypium raimondii]
Ghir_D12G009280	C2	#N/A	2.94577	4.98894	1.85008	2.08199	0.849317	1.15839	AT2G23200	Molecular Function: protein serine/threonine kinase activity (GO:0004674);; Molecular Function: ATP binding (GO:0005524);; Biological Process: protein phosphorylation (GO:0006468);; Cellular Component: integral component of membrane (GO:0016021);;	molecular function: catalytic activity (GO:0003824);; biological process: metabolic process (GO:0008152);; biological process: cellular process (GO:0009987);; molecular function: binding (GO:0005488);; cellular component: membrane (GO:0016020);; cellular component: membrane part (GO:0044425)	--	--	Probable receptor-like protein kinase At2g23200 OS=Arabidopsis thaliana OX=3702 GN=At2g23200 PE=3 SV=1	PREDICTED: probable receptor-like protein kinase At2g23200 [Gossypium raimondii]
Ghir_D12G009540	C2	ERF	1.18536	1.58189	0.617483	0.300813	0.592357	0.797691	AT5G61890	Molecular Function: DNA binding (GO:0003677);; Molecular Function: transcription factor activity, sequence-specific DNA binding (GO:0003700);; Cellular Component: nucleus (GO:0005634);; Biological Process: regulation of transcription, DNA-templated (GO:0006355);;	molecular function: binding (GO:0005488);; molecular function: nucleic acid binding transcription factor activity (GO:0001071);; biological process: biological regulation (GO:0065007);; cellular component: cell (GO:0005623);; cellular component: organelle (GO:0043226);; cellular component: cell part (GO:0044464)	--	--	Ethylene-responsive transcription factor ERF114 OS=Arabidopsis thaliana OX=3702 GN=ERF114 PE=1 SV=1	PREDICTED: ethylene-responsive transcription factor ERF114-like [Gossypium hirsutum]
Ghir_D12G011590	C2	#N/A	14.9627	127.742	21.4876	11.1251	42.9146	32.693	PMM	Molecular Function: phosphomannomutase activity (GO:0004615);; Cellular Component: cytoplasm (GO:0005737);; Biological Process: GDP-mannose biosynthetic process (GO:0009298);;	molecular function: catalytic activity (GO:0003824);; cellular component: cell (GO:0005623);; cellular component: cell part (GO:0044464);; biological process: metabolic process (GO:0008152);; biological process: cellular process (GO:0009987)	K17497|8.36304e-178|gra:105763839|K17497 phosphomannomutase [EC:5.4.2.8] | (RefSeq) phosphomannomutase-like	Fructose and mannose metabolism (ko00051);; Amino sugar and nucleotide sugar metabolism (ko00520)	Phosphomannomutase OS=Triticum aestivum OX=4565 PE=2 SV=1	PREDICTED: phosphomannomutase-like [Gossypium raimondii]
Ghir_D12G012290	C2	#N/A	3.66256	3.74143	0.380759	3.80903	1.25329	1.31054	AT1G01320	--	--	K03255|0|gra:105763905|K03255 protein TIF31 | (RefSeq) clustered mitochondria protein homolog	--	Protein TSS OS=Arabidopsis thaliana OX=3702 GN=TSS PE=1 SV=1	PREDICTED: protein TSS-like [Gossypium hirsutum]
Ghir_D12G013170	C2	#N/A	3.95448	16.6751	0.996894	4.40589	4.4523	1.89486	AT3G62110	Molecular Function: polygalacturonase activity (GO:0004650);; Cellular Component: extracellular region (GO:0005576);; Cellular Component: vacuole (GO:0005773);; Biological Process: carbohydrate metabolic process (GO:0005975);; Molecular Function: lyase activity (GO:0016829);; Biological Process: cell wall organization (GO:0071555);;	molecular function: catalytic activity (GO:0003824);; cellular component: extracellular region (GO:0005576);; cellular component: cell (GO:0005623);; cellular component: organelle (GO:0043226);; cellular component: cell part (GO:0044464);; biological process: metabolic process (GO:0008152);; biological process: cellular process (GO:0009987);; biological process: cellular component organization or…	--	--	Probable polygalacturonase OS=Vitis vinifera OX=29760 GN=GSVIVT00026920001 PE=1 SV=1	PREDICTED: probable polygalacturonase [Gossypium hirsutum]
Ghir_D12G013220	C2	#N/A	0.129951	2.99095	0.0865647	0	0.530758	0	AT2G47010	Molecular Function: kinase activity (GO:0016301);; Biological Process: phosphorylation (GO:0016310);;	molecular function: catalytic activity (GO:0003824);; biological process: metabolic process (GO:0008152);; biological process: cellular process (GO:0009987)	--	--	--	PREDICTED: uncharacterized protein LOC107907114 [Gossypium hirsutum]
Ghir_D12G014650	C2	#N/A	3.58724	6.8464	2.03052	3.69091	3.16354	2.19976	MAPKKK7	Molecular Function: protein kinase activity (GO:0004672);; Molecular Function: ATP binding (GO:0005524);; Biological Process: protein phosphorylation (GO:0006468);;	molecular function: catalytic activity (GO:0003824);; biological process: metabolic process (GO:0008152);; biological process: cellular process (GO:0009987);; molecular function: binding (GO:0005488)	--	--	MAP3K epsilon protein kinase 1 OS=Arabidopsis thaliana OX=3702 GN=M3KE1 PE=1 SV=1	PREDICTED: MAP3K epsilon protein kinase 1-like isoform X1 [Gossypium hirsutum]
Ghir_D12G014880	C2	#N/A	0.00695267	13.2661	1.61649	0.0221207	5.27872	4.62572	AT4G10790	--	--	K18726|9.93688e-129|gra:105764181|K18726 FAS-associated factor 2 | (RefSeq) plant UBX domain-containing protein 10-like	--	Plant UBX domain-containing protein 10 OS=Arabidopsis thaliana OX=3702 GN=PUX10 PE=2 SV=1	PREDICTED: plant UBX domain-containing protein 10-like isoform X3 [Gossypium hirsutum]
Ghir_D12G016290	C2	#N/A	4.00234	55.1321	4.00399	5.49823	18.1587	15.7562	AT1G67330	Cellular Component: integral component of membrane (GO:0016021);; Biological Process: xylan biosynthetic process (GO:0045492);;	cellular component: membrane (GO:0016020);; cellular component: membrane part (GO:0044425);; biological process: metabolic process (GO:0008152);; biological process: cellular process (GO:0009987);; biological process: single-organism process (GO:0044699);; biological process: cellular component organization or biogenesis (GO:0071840)	--	--	Probable methyltransferase At1g27930 OS=Arabidopsis thaliana OX=3702 GN=At1g27930 PE=1 SV=1	PREDICTED: probable methyltransferase At1g27930 [Gossypium hirsutum]
Ghir_D12G016320	C2	#N/A	0.193899	2.07405	1.41625	0.091256	0.622561	0.300149	AT5G08391	Cellular Component: integral component of membrane (GO:0016021);;	cellular component: membrane (GO:0016020);; cellular component: membrane part (GO:0044425)	--	--	--	PREDICTED: uncharacterized protein LOC107934503, partial [Gossypium hirsutum]
Ghir_D12G017180	C2	#N/A	0.190025	1.66752	0.0863757	0.189124	0.334487	0.274097	AT5G03490	Biological Process: metabolic process (GO:0008152);; Molecular Function: transferase activity, transferring hexosyl groups (GO:0016758);;	biological process: metabolic process (GO:0008152);; molecular function: catalytic activity (GO:0003824)	--	--	UDP-glycosyltransferase 89A2 OS=Arabidopsis thaliana OX=3702 GN=UGT89A2 PE=2 SV=1	PREDICTED: UDP-glycosyltransferase 89A2-like [Gossypium hirsutum]
Ghir_D12G018090	C2	#N/A	0.244293	2.02988	0.152372	0.61991	0.138326	0.33329		--	--	--	--	--	hypothetical protein B456_008G183600 [Gossypium raimondii]
Ghir_D12G018660	C2	#N/A	64.2537	127.708	3.56387	59.1542	29.1113	14.893	AT1G65560	Molecular Function: zinc ion binding (GO:0008270);; Cellular Component: integral component of membrane (GO:0016021);; Molecular Function: oxidoreductase activity (GO:0016491);; Biological Process: oxidation-reduction process (GO:0055114);;	molecular function: binding (GO:0005488);; cellular component: membrane (GO:0016020);; cellular component: membrane part (GO:0044425);; molecular function: catalytic activity (GO:0003824);; biological process: metabolic process (GO:0008152);; biological process: single-organism process (GO:0044699)	--	--	2-alkenal reductase (NADP(+)-dependent) OS=Nicotiana tabacum OX=4097 GN=DBR PE=1 SV=1	PREDICTED: 2-alkenal reductase (NADP(+)-dependent)-like isoform X2 [Gossypium hirsutum]
Ghir_D12G018780	C2	#N/A	2.57509	21.6431	0.548984	2.31095	6.50083	3.09443	AT1G74770	Molecular Function: zinc ion binding (GO:0008270);;	molecular function: binding (GO:0005488)	K16276|0|gra:105764612|K16276 zinc finger protein-like protein | (RefSeq) hypothetical protein	--	Zinc finger protein BRUTUS-like At1g74770 OS=Arabidopsis thaliana OX=3702 GN=At1g74770 PE=2 SV=1	PREDICTED: uncharacterized protein LOC107946490 isoform X1 [Gossypium hirsutum]
Ghir_D12G018800	C2	#N/A	1.76116	6.56569	0.968477	1.77119	2.81204	2.87581	HB6	Molecular Function: transcription factor activity, sequence-specific DNA binding (GO:0003700);; Cellular Component: nucleus (GO:0005634);; Biological Process: regulation of transcription, DNA-templated (GO:0006355);; Molecular Function: sequence-specific DNA binding (GO:0043565);;	molecular function: nucleic acid binding transcription factor activity (GO:0001071);; biological process: biological regulation (GO:0065007);; cellular component: cell (GO:0005623);; cellular component: organelle (GO:0043226);; cellular component: cell part (GO:0044464);; molecular function: binding (GO:0005488)	--	--	Homeobox-leucine zipper protein HAT5 OS=Arabidopsis thaliana OX=3702 GN=HAT5 PE=1 SV=1	PREDICTED: homeobox-leucine zipper protein HAT5-like isoform X2 [Gossypium hirsutum]
Ghir_D12G019310	C2	#N/A	0.567914	1.87937	0.0704357	0.670024	0.484921	0.233379		Molecular Function: nucleic acid binding (GO:0003676);; Molecular Function: zinc ion binding (GO:0008270);;	molecular function: binding (GO:0005488)	--	--	--	PREDICTED: uncharacterized protein LOC105762231 [Gossypium raimondii]
Ghir_D12G020020	C2	#N/A	286.535	315.325	0.455922	194.008	3.01784	0.112481	AT1G14430	Cellular Component: integral component of membrane (GO:0016021);;	cellular component: membrane (GO:0016020);; cellular component: membrane part (GO:0044425)	K20929|0|gra:105764754|K20929 glyoxal/methylglyoxal oxidase [EC:1.2.3.15] | (RefSeq) uncharacterized LOC105764754	--	Aldehyde oxidase GLOX OS=Vitis pseudoreticulata OX=231512 GN=GLOX PE=2 SV=1	PREDICTED: WSC domain-containing protein ARB_07867-like [Gossypium hirsutum]
Ghir_D12G020870	C2	ERF	15.7467	65.9731	1.71583	16.0205	14.3199	3.12484	AT5G51190	Molecular Function: DNA binding (GO:0003677);; Molecular Function: transcription factor activity, sequence-specific DNA binding (GO:0003700);; Cellular Component: nucleus (GO:0005634);; Biological Process: regulation of transcription, DNA-templated (GO:0006355);;	molecular function: binding (GO:0005488);; molecular function: nucleic acid binding transcription factor activity (GO:0001071);; biological process: biological regulation (GO:0065007);; cellular component: cell (GO:0005623);; cellular component: organelle (GO:0043226);; cellular component: cell part (GO:0044464)	K09286|1.08166e-154|gra:105764872|K09286 EREBP-like factor | (RefSeq) ethylene-responsive transcription factor ERF105-like	--	Ethylene-responsive transcription factor ERF105 OS=Arabidopsis thaliana OX=3702 GN=ERF105 PE=2 SV=1	PREDICTED: ethylene-responsive transcription factor ERF105-like [Gossypium raimondii]
Ghir_D12G021080	C2	#N/A	17.7298	65.9637	2.84615	50.7176	16.8718	16.4906	HSP23.6	--	--	K13993|3.8991e-123|gra:105764895|K13993 HSP20 family protein | (RefSeq) 23.6 kDa heat shock protein, mitochondrial-like	Protein processing in endoplasmic reticulum (ko04141)	23.6 kDa heat shock protein, mitochondrial OS=Arabidopsis thaliana OX=3702 GN=HSP23.6 PE=2 SV=1	PREDICTED: 23.6 kDa heat shock protein, mitochondrial-like isoform X1 [Gossypium hirsutum]
Ghir_D12G021400	C2	#N/A	8.6066	45.1529	15.3065	6.75253	11.329	11.9546	CYP707A3	Molecular Function: monooxygenase activity (GO:0004497);; Molecular Function: iron ion binding (GO:0005506);; Cellular Component: integral component of membrane (GO:0016021);; Molecular Function: oxidoreductase activity, acting on paired donors, with incorporation or reduction of molecular oxygen (GO:0016705);; Molecular Function: heme binding (GO:0020037);; Biological Process: oxidation-reductio…	molecular function: catalytic activity (GO:0003824);; biological process: metabolic process (GO:0008152);; biological process: single-organism process (GO:0044699);; molecular function: binding (GO:0005488);; cellular component: membrane (GO:0016020);; cellular component: membrane part (GO:0044425)	K09843|0|gra:105764928|K09843 (+)-abscisic acid 8'-hydroxylase [EC:1.14.13.93] | (RefSeq) abscisic acid 8'-hydroxylase 1-like	Carotenoid biosynthesis (ko00906)	Abscisic acid 8&apos;-hydroxylase 1 OS=Arabidopsis thaliana OX=3702 GN=CYP707A1 PE=2 SV=1	PREDICTED: abscisic acid 8&apos;-hydroxylase 1-like isoform X1 [Gossypium hirsutum]
Ghir_D12G023840	C2	#N/A	0.144987	4.32495	0.0155387	0.092722	0.59163	0	STP1	Biological Process: carbohydrate transport (GO:0008643);; Cellular Component: integral component of membrane (GO:0016021);; Molecular Function: substrate-specific transmembrane transporter activity (GO:0022891);; Molecular Function: 2-alkenal reductase [NAD(P)] activity (GO:0032440);; Biological Process: transmembrane transport (GO:0055085);; Biological Process: oxidation-reduction process (GO:00…	biological process: single-organism process (GO:0044699);; biological process: localization (GO:0051179);; cellular component: membrane (GO:0016020);; cellular component: membrane part (GO:0044425);; molecular function: transporter activity (GO:0005215);; molecular function: catalytic activity (GO:0003824);; biological process: metabolic process (GO:0008152)	--	--	Sugar transport protein 1 OS=Arabidopsis thaliana OX=3702 GN=STP1 PE=1 SV=2	hypothetical protein GOBAR_DD25679 [Gossypium barbadense]
Ghir_D13G000100	C2	#N/A	6.07172	27.9166	3.78573	6.34482	11.2082	10.4458	AT1G18000	Cellular Component: integral component of membrane (GO:0016021);; Biological Process: transmembrane transport (GO:0055085);;	cellular component: membrane (GO:0016020);; cellular component: membrane part (GO:0044425);; biological process: localization (GO:0051179)	--	--	UNC93-like protein 2 OS=Arabidopsis thaliana OX=3702 GN=At1g18010 PE=2 SV=2	PREDICTED: UNC93-like protein 1 [Gossypium raimondii]
Ghir_D13G001240	C2	#N/A	6.9214	23.1913	3.79768	7.06888	9.32054	8.79837	CDKE;1	Molecular Function: protein serine/threonine kinase activity (GO:0004674);; Molecular Function: ATP binding (GO:0005524);; Biological Process: protein phosphorylation (GO:0006468);;	molecular function: catalytic activity (GO:0003824);; biological process: metabolic process (GO:0008152);; biological process: cellular process (GO:0009987);; molecular function: binding (GO:0005488)	K02208|0|gra:105783556|K02208 cyclin-dependent kinase 8/11 [EC:2.7.11.22 2.7.11.23] | (RefSeq) cyclin-dependent kinase E-1-like	--	Cyclin-dependent kinase E-1 OS=Arabidopsis thaliana OX=3702 GN=CDKE-1 PE=1 SV=2	hypothetical protein GOBAR_DD04373 [Gossypium barbadense]
Ghir_D13G001840	C2	#N/A	0.0221107	3.31691	0	0	0.450424	0	NdhN	Cellular Component: membrane (GO:0016020);; Molecular Function: oxidoreductase activity, acting on NAD(P)H, quinone or similar compound as acceptor (GO:0016655);; Biological Process: oxidation-reduction process (GO:0055114);;	cellular component: membrane (GO:0016020);; molecular function: catalytic activity (GO:0003824);; biological process: metabolic process (GO:0008152);; biological process: single-organism process (GO:0044699)	--	--	NAD(P)H-quinone oxidoreductase subunit N, chloroplastic OS=Arabidopsis thaliana OX=3702 GN=ndhN PE=2 SV=1	PREDICTED: NAD(P)H-quinone oxidoreductase subunit N, chloroplastic [Gossypium hirsutum]
Ghir_D13G002670	C2	#N/A	1.19391	3.38395	0.680835	0.840591	1.59877	2.03735	NTMC2T5.2	Cellular Component: integral component of membrane (GO:0016021);;	cellular component: membrane (GO:0016020);; cellular component: membrane part (GO:0044425)	--	--	ADP-ribosylation factor GTPase-activating protein AGD12 OS=Arabidopsis thaliana OX=3702 GN=AGD12 PE=1 SV=1	PREDICTED: tricalbin-3-like [Gossypium hirsutum]
Ghir_D13G003100	C2	#N/A	0.74341	8.16162	1.18849	0.574342	3.75628	1.86499	XK-1	Biological Process: carbohydrate metabolic process (GO:0005975);; Cellular Component: chloroplast (GO:0009507);; Molecular Function: kinase activity (GO:0016301);; Biological Process: phosphorylation (GO:0016310);; Molecular Function: phosphotransferase activity, alcohol group as acceptor (GO:0016773);;	biological process: metabolic process (GO:0008152);; cellular component: cell (GO:0005623);; cellular component: organelle (GO:0043226);; cellular component: cell part (GO:0044464);; molecular function: catalytic activity (GO:0003824);; biological process: cellular process (GO:0009987)	--	--	D-ribulose kinase OS=Arabidopsis thaliana OX=3702 GN=XK1 PE=1 SV=1	PREDICTED: xylulose kinase-like isoform X1 [Gossypium hirsutum]
Ghir_D13G003820	C2	#N/A	4.64717	9.36952	0.13487	5.39561	2.98555	0.810595	AT4G33940	Molecular Function: zinc ion binding (GO:0008270);; Cellular Component: integral component of membrane (GO:0016021);;	molecular function: binding (GO:0005488);; cellular component: membrane (GO:0016020);; cellular component: membrane part (GO:0044425)	K15707|3.09861e-82|gra:105783768|K15707 RING finger protein 170 [EC:2.3.2.27] | (RefSeq) E3 ubiquitin-protein ligase RNF170-like	--	--	PREDICTED: E3 ubiquitin-protein ligase RNF170-like [Gossypium raimondii]
Ghir_D13G004280	C2	#N/A	1.49312	19.379	0.159928	1.2833	2.71674	0.843692	AT2G15320	--	--	--	--	Receptor-like protein 13 OS=Arabidopsis thaliana OX=3702 GN=RLP13 PE=3 SV=1	PREDICTED: LRR receptor-like serine/threonine-protein kinase FLS2 [Gossypium raimondii]
Ghir_D13G004890	C2	#N/A	7.63701	94.6172	6.47684	6.40908	36.2951	15.5499	FAAH	Cellular Component: vacuolar membrane (GO:0005774);; Cellular Component: endoplasmic reticulum (GO:0005783);; Cellular Component: Golgi apparatus (GO:0005794);; Cellular Component: plasma membrane (GO:0005886);; Molecular Function: carbon-nitrogen ligase activity, with glutamine as amido-N-donor (GO:0016884);; Biological Process: defense response to bacterium (GO:0042742);; Molecular Function: N-…	cellular component: cell (GO:0005623);; cellular component: membrane (GO:0016020);; cellular component: organelle (GO:0043226);; cellular component: organelle part (GO:0044422);; cellular component: cell part (GO:0044464);; molecular function: catalytic activity (GO:0003824);; biological process: response to stimulus (GO:0050896);; biological process: multi-organism process (GO:0051704);; biologi…	--	--	Fatty acid amide hydrolase OS=Arabidopsis thaliana OX=3702 GN=FAAH PE=1 SV=1	hypothetical protein GOBAR_DD17920 [Gossypium barbadense]
[truncated: 8,061 more rows]
