# Supplementary material for: Deficiencies in the formation and regulation of anther cuticle and tryphine contribute to male sterility in cotton PGMS line
Source: BMC Genomics. 2020 Nov 23;21:825. doi: 10.1186/s12864-020-07250-1 (PMC7685665; doi:10.1186/s12864-020-07250-1)
Supplement: Supplementary file 7 — Additional file 7: Table S3. TFs of down/up-regulated DEGs. [file 12864_2020_7250_MOESM7_ESM.xlsx]

## Sheet: Down-regulated TFs
Table S3 TFs of down-regulated DEGs
#ID	Clusters	TFs	Gene_name	TTP_WT	LUNP_WT	BNP_WT	TTP_MT	LUNP_MT	BNP_MT
Ghir_D06G004280	C6	ARF	ARF17	10.7115	6.74416	4.76162	7.79093	6.40978	1.45052
Ghir_D12G022360	C6	ARR-B	APRR2	2.87225	1.76829	3.64132	3.10964	2.61929	0.677967
Ghir_D09G014000	C2	B3	ABS2	0.667594	3.63226	0.366686	0.670292	0.932888	0.938465
Ghir_A01G005980	C3	B3	VAL2	0.389615	0.237729	9.08566	0.370554	0.185788	0.39566
Ghir_D10G026820	C2	bHLH	AT2G40200	9.62174	5.50187	0.392631	4.7989	1.9622	1.07663
Ghir_D11G010840	C2	bHLH	AT3G61950	2.96732	6.02924	0.525424	2.65033	2.39721	1.84287
Ghir_A06G017050	C2	bHLH	AT2G31210	42.4486	45.6738	3.87079	31.83	10.611	15.0566
Ghir_D06G017980	C2	bHLH	AT2G31210	61.297	72.1649	4.62363	51.9665	15.3229	12.7901
Ghir_D07G004570	C3	bHLH	AT5G51780	0.128513	0.171877	2.22793	0.0328797	0.648118	0.149319
Ghir_A05G026960	C3	bHLH	EMB1674	0.0332887	0.781221	11.2002	0.0353047	1.77318	0.439558
Ghir_D05G027000	C3	bHLH	EMB1674	0.0364593	0.268227	1.9622	0.05011	0.492496	0.133464
Ghir_D03G012160	C3	bHLH	ICE1	5.03426	6.42148	19.4415	5.45857	9.43575	6.18397
Ghir_D13G007560	C3	bHLH	KDR	0.001	1.03924	16.4785	0.001	5.01502	0.818705
Ghir_D07G018540	C6	bHLH	BIM2	7.56211	7.69859	13.7681	10.0627	8.74241	6.40087
Ghir_A08G022420	C2	bZIP	BZO2H3	9.74578	10.4246	5.2559	9.97682	5.11868	4.75407
Ghir_D02G022550	C3	bZIP	AT1G58110	5.38263	5.88668	20.3561	6.25313	9.38442	5.47509
Ghir_A06G019360	C6	bZIP	AT2G40620	2.25028	1.59203	2.84827	2.62811	2.05886	0.998931
Ghir_D02G007050	C6	bZIP	GBF4	4.05349	5.33808	10.928	4.29454	6.64931	2.99731
Ghir_D13G003680	C6	bZIP	AT1G58110	4.87711	3.54207	8.46817	5.49658	5.47964	3.51605
Ghir_D07G018460	C2	C2H2	ZFP4	0.146528	2.13258	0.0571597	0.222403	0.905915	0.0571223
Ghir_D08G015340	C2	C2H2	AT3G60580	0.397934	3.03057	0.0941603	0.376754	0.657873	0.302716
Ghir_A09G025990	C2	C2H2	REF6	5.29116	8.17711	1.32664	5.64892	3.59348	4.04506
Ghir_A12G017290	C3	C2H2	AT1G26610	0.568358	2.359	9.96579	0.431346	2.8086	1.74306
Ghir_A08G017760	C3	C2H2	AT4G16610	0.719144	0.274593	6.9594	0.486949	0.138035	0.275614
Ghir_A09G015360	C3	C2H2	AT5G03510	0.439793	0.624055	9.67007	0.506011	0.199959	0.770799
Ghir_A01G019040	C4	C2H2	AT2G41835	2.03559	0.410408	5.93985	2.44115	1.54791	0.204015
Ghir_D09G014810	C4	C2H2	AT5G03510	0.285287	0.109757	2.15942	0.37467	0.0913623	0.123219
Ghir_D08G018620	C5	C2H2	AT3G60580	3.57016	5.14379	7.40125	3.11289	1.28976	0.721913
Ghir_A12G010230	C6	C2H2	AT3G60580	8.64867	2.75124	4.77149	7.09409	0.863396	0.885958
Ghir_D09G008250	C6	C2H2		6.20066	3.10016	5.96756	6.12247	3.99155	2.75213
Ghir_D12G010390	C6	C2H2	AT3G60580	6.92717	8.24048	6.89499	4.95679	2.7587	1.66549
Ghir_D01G001930	C2	C3H	SOM	19.0601	10.2414	5.26009	13.2766	0.96448	2.42238
Ghir_A12G022030	C3	C3H	AT1G32360	0.371838	0.309986	4.40643	0.298882	0.140142	0.238885
Ghir_A02G004860	C3	C3H	AT3G06410	0.001	0.115614	6.33798	0.001	0.492536	0.146549
Ghir_D02G005170	C3	C3H	AT3G06410	0.001	0.141403	6.0036	0.001	0.860033	0.179295
Ghir_A05G040340	C3	C3H	ZFN1	2.59283	2.56195	15.5398	1.9958	5.74094	0.934
Ghir_D08G024560	C3	C3H	ZFN1	0.858885	1.4221	3.66343	0.665349	1.6658	1.62624
Ghir_A12G027470	C6	C3H	AT5G51980	2.33725	4.1617	6.25071	3.29239	4.60702	2.93442
Ghir_D04G002680	C6	C3H	ZFN1	7.55799	3.21572	24.5776	6.79023	6.43762	1.31353
Ghir_A13G005860	C3	CO-like	BBX10	0.152095	0.0913753	3.14303	0.124418	0.108401	0.844485
Ghir_D02G019370	C3	CO-like	BBX10	0.0243337	0.0443357	3.62086	0.0125873	0.021197	0.024145
Ghir_D13G006460	C3	CO-like	BBX9	0.225848	0.324178	2.35692	0.202295	0.094052	0.491572
Ghir_A07G017400	C6	CO-like	COL9	4.38383	3.48094	6.82492	5.64953	4.96609	2.88707
Ghir_D07G025150	C6	CO-like	COL9	4.25502	3.8591	7.25333	5.00195	6.19185	3.51526
Ghir_A11G035240	C6	E2F/DP	DPA	2.10321	1.42977	2.1249	2.41243	1.5544	0.994053
Ghir_D03G004280	C3	EIL	AT5G10120	0.00726433	0.0440497	2.04724	0.001	0.00729633	0.0217497
Ghir_D12G009540	C2	ERF	AT5G61890	1.18536	1.58189	0.617483	0.300813	0.592357	0.797691
Ghir_D12G020870	C2	ERF	AT5G51190	15.7467	65.9731	1.71583	16.0205	14.3199	3.12484
Ghir_A12G011910	C3	ERF	CRF5	0.001	0.316123	10.4475	0.001	0.432318	0.485917
Ghir_A06G021640	C3	ERF	ERF4	1.099	1.53434	9.49037	0.851272	3.64928	2.82617
Ghir_D06G022720	C3	ERF	ERF4	1.34851	1.40848	20.943	1.06991	2.47773	2.09739
Ghir_D12G015100	C3	ERF	ERF53	0.0885897	0.629015	2.82244	0.0780603	1.12321	0.918425
Ghir_A13G022200	C3	ERF	RAP2.11	0.526754	85.4931	259.34	0.567145	89.6074	30.3827
Ghir_D05G039640	C4	ERF	ERF3	2.04912	1.04037	4.83852	2.43201	2.16874	1.8496
Ghir_D12G009540	C2	ERF	AT5G61890	1.74164	2.20678	1.24429	1.44833	0.728987	1.12165
Ghir_A02G001450	C6	FAR1	AT3G59470	1.44841	1.15973	3.00507	1.41382	1.29621	0.847191
Ghir_A03G010700	C6	FAR1	FRS10	3.36752	3.00118	2.81635	3.35464	3.53926	1.26822
Ghir_A13G007590	C3	G2-like	AT1G69580	2.91872	2.67494	9.26836	2.6931	2.16353	2.61438
Ghir_D08G027100	C3	GATA	GATA12	0.307029	0.285049	6.25151	0.179047	0.181372	0.414688
Ghir_D10G007230	C3	GATA	GATA9	0.547548	0.424313	4.71837	0.680176	0.834029	0.896419
Ghir_A08G026250	C4	GATA	GATA12	1.00919	0.641055	4.6633	1.18516	0.533711	0.652339
Ghir_D08G015400	C6	GATA	GATA4	2.75942	2.03607	3.76151	4.0674	3.04024	1.65877
Ghir_D12G006640	C6	GATA	MNP	1.50063	2.08177	0.473386	0.001	0.001	0.001
Ghir_D09G014450	C2	GRF	GRF4	0.146843	8.50116	0.0585567	0.13647	0.185547	0.116307
Ghir_A09G014670	C2	GRF	At2g36400	4.04326	3.56184	0.280896	3.73734	1.2189	0.865111
Ghir_D03G002260	C3	HB-other	CEN1	0.001	0.413711	32.8603	0.001	0.0519823	0.488488
Ghir_A02G016400	C2	HD-ZIP	HAT22	12.164	9.26686	0.538376	9.29768	2.38018	2.22514
Ghir_A01G011240	C3	HD-ZIP	HAT22	0.010678	0.207305	3.24972	0.001	0.74417	0.166972
Ghir_A05G021830	C6	HD-ZIP	HAT22	1.35563	2.66624	3.84213	1.6218	2.70316	1.18435
Ghir_D05G021750	C6	HD-ZIP	HAT22	1.6588	2.43347	2.66034	1.907	2.13216	1.06184
Ghir_D03G007690	C5	HSF	HSFB3	0.001	45.4297	35.0003	0.052203	40.5938	15.7227
Ghir_A11G005420	C2	LBD	LBD39	25.3279	24.7423	0.833285	24.0088	7.12324	3.00656
Ghir_D11G036650	C2	LBD	AS2	2.63956	6.52819	0.0658247	2.93252	0.684143	0.233504
Ghir_A11G033260	C2	LBD	AS2	3.0426	11.159	0.001	4.66048	0.365799	0.0273297
Ghir_D11G033300	C2	LBD	LBD20	0.293544	106.515	28.8914	1.15981	43.1746	26.0771
Ghir_A01G017770	C2	LBD	LBD42	0.001	3.16664	0.330427	0.0219483	1.08805	0.523324
Ghir_A10G005560	C3	LBD	LBD22	0.05288	1.05573	33.6354	0.014085	2.93764	1.29636
Ghir_D10G006390	C3	LBD	LBD22	0.041819	0.971781	35.7696	0.0416767	1.74796	1.33399
Ghir_A03G007500	C3	LBD	LBD27	0.001	1.88808	10.0068	0.0229643	4.90915	0.739356
Ghir_A11G003350	C3	LBD	LBD27	0.0154403	1.54411	8.20751	0.001	1.77637	0.244729
Ghir_D11G003330	C3	LBD	LBD27	0.001	1.0675	11.6393	0.001	2.99493	0.60648
Ghir_D10G010160	C6	LBD	ASL1	1.29167	1.96966	1.85246	0.793301	2.81439	0.52786
Ghir_D02G020920	C2	MIKC_MADS	AGL24	4.09365	13.3983	0.646833	1.61388	2.00973	1.04644
Ghir_D02G009140	C2	MIKC_MADS	AGL104	0.00500767	4.46928	0.229444	0.0201127	2.06219	1.29756
Ghir_A02G008040	C3	MIKC_MADS	AGL104	0.001	0.193619	11.3101	0.001	0.924541	0.328208
Ghir_D02G008420	C3	MIKC_MADS	AGL104	0.0457163	0.220445	11.4329	0.0186007	0.320295	0.382761
Ghir_D11G023420	C3	MIKC_MADS	AGL104	0.001	4.59206	22.1227	0.001	10.7935	1.18121
Ghir_A07G007370	C6	MIKC_MADS	AGL8	3.55459	2.41156	2.53957	0.359027	0.165293	0.0834273
Ghir_A07G008740	C6	MIKC_MADS	AP1	2.46371	1.82674	1.5944	0.373485	0.158229	0.216503
Ghir_D02G020920	C2	MIKC_MADS	AGL24	3.56078	4.10969	2.09839	2.77617	1.54229	1.54821
Ghir_A13G007610	C3	M-type_MADS	AGL30	0.259633	2.23742	23.4837	0.0589687	6.01712	0.644808
Ghir_D13G007850	C3	M-type_MADS	AGL30	0.420382	2.90307	19.6552	0.477433	6.74785	1.64784
Ghir_D05G034140	C6	M-type_MADS		1.44529	1.79098	0.735148	1.39867	0.674181	0.0943903
Ghir_A13G024180	C2	MYB	MYB48	0.272681	2.59381	0.196525	0.715634	0.09956	0.297046
Ghir_D09G004910	C2	MYB	MYB85	1.13847	14.5491	0.661301	3.13663	0.846201	0.820042
Ghir_A07G002060	C2	MYB	MYB7	1.84088	21.8526	0.0493103	5.97065	0.317453	0.098922
Ghir_D08G021720	C2	MYB	MYB36	0.871645	19.1466	4.44071	1.55406	5.3196	4.50919
Ghir_A13G007600	C2	MYB	MYB105	9.31911	13.7877	0.270757	8.96282	6.03751	2.84973
Ghir_A08G020920	C2	MYB	MYB68	1.15102	12.6184	4.14781	2.2239	5.94225	4.39928
Ghir_D07G015440	C2	MYB	MYB17	0.643705	3.43414	0.43533	1.09313	1.27633	1.59317
Ghir_A05G021180	C2	MYB	MYB73	4.30326	34.1491	1.34474	3.1282	10.0969	9.84696
Ghir_A12G014300	C3	MYB	AT5G08520	2.57052	5.19424	19.6044	2.31794	8.71421	3.55281
Ghir_D12G014460	C3	MYB	AT5G08520	5.09745	5.58016	17.7167	5.63911	7.07695	5.48699
Ghir_D09G011100	C3	MYB	MYB65	3.69137	3.886	13.1624	3.87155	6.1178	2.5818
Ghir_D04G017350	C3	MYB	MYB70	5.16178	5.08016	44.7958	4.77354	14.5181	3.02669
Ghir_A12G017450	C5	MYB	MYB16	0.614546	6.90881	2.72008	0.227753	3.72864	1.34499
Ghir_A03G002810	C6	MYB	AtMYB103	17.8705	21.9394	33.6416	15.6411	32.8429	13.3635
Ghir_A05G010920	C6	MYB	MYB36	4.28237	4.56895	8.60065	5.90741	9.08953	1.11919
Ghir_A13G017050	C6	MYB	MYB60	4.15815	4.25408	3.12313	5.01517	1.95059	6.28257
Ghir_D03G016220	C6	MYB	AtMYB103	19.5651	24.2683	36.009	16.7726	34.0523	14.9892
Ghir_A08G003880	C2	MYB	myb3	3.32857	5.0195	0.726485	2.9542	2.86289	2.37606
Ghir_D08G014930	C3	MYB_related	AT4G01280	3.54365	3.19267	8.10532	4.03483	3.31629	3.93361
Ghir_A03G000030	C3	MYB_related	MYB42	0.0222283	0.001	2.94389	0.0665797	0.0503697	0.532009
Ghir_D01G009770	C2	NAC	CUC3	2.69032	2.14667	0.150673	2.88126	0.697271	0.435741
Ghir_A05G008210	C2	NAC	NTL8	0.725825	6.10264	1.71233	0.998803	2.8411	2.54694
Ghir_A05G016780	C2	NAC	NARS1	0.201492	68.0782	20.6786	0.152276	31.7924	17.3332
Ghir_D06G013970	C2	NAC	NARS1	0.286309	74.1839	17.6866	1.12877	30.7704	9.84494
Ghir_A05G036090	C2	NAC	NAC102	0.248172	3.25459	0.001	0.0689713	1.49599	0.001
Ghir_A12G023120	C3	NAC	NAC007	0.219161	0.411093	5.37835	0.194208	0.869306	2.03405
Ghir_D12G023110	C3	NAC	NAC007	0.0782917	0.02063	2.79566	0.0304343	0.210473	1.16649
Ghir_A10G020470	C3	NAC	NAC052	1.84901	2.32675	11.3711	1.98729	2.02459	3.13689
Ghir_A03G000730	C3	NAC	NAC071	0.27205	1.00056	7.49634	0.191495	2.05478	0.746947
Ghir_A11G010830	C3	NAC	NST1	0.0566983	0.283788	1.91011	0.113314	0.225623	0.794688
Ghir_A12G012530	C3	NAC	NST1	0.001	0.001	2.00351	0.001	0.001	0.247803
Ghir_A12G015080	C4	NAC	NAC073	0.48372	0.0433983	2.33636	0.577849	0.0627387	0.472599
Ghir_D07G023040	C4	NAC	NAC074	0.523667	0.379232	2.80397	0.237717	0.107883	0.479891
Ghir_D12G015300	C4	NAC	NAC073	0.605594	0.0904477	2.5871	0.488028	0.042754	0.539891
Ghir_A02G014910	C3	NF-YB	NF-YB3	1.23748	0.558182	4.16529	0.95616	0.322502	0.750731
Ghir_D03G004600	C3	NF-YB	NF-YB3	0.18672	0.700172	4.0246	0.210846	0.267849	0.633355
Ghir_D11G015850	C3	NF-YB	NF-YB3	2.10413	2.16519	16.6028	2.01543	1.78422	4.35153
Ghir_A09G000480	C3	NF-YB	NF-YB7	0.0107993	0.417906	13.4599	0.001	1.08852	0.631618
Ghir_A11G006350	C3	NF-YB	NF-YB7	0.001	0.114754	6.42531	0.001	0.47901	0.0858863
Ghir_D09G000440	C3	NF-YB	NF-YB7	0.00807733	0.257553	7.82571	0.0160993	0.977932	0.422668
Ghir_D11G006290	C3	NF-YB	NF-YB7	0.001	0.136244	7.74266	0.001	0.834589	0.26633
Ghir_D08G022790	C3	NF-YC	AT2G24960	5.90128	7.10269	26.8046	7.77455	12.4316	4.73698
Ghir_A08G022020	C6	NF-YC	NF-YC3	6.73043	4.32414	18.8787	8.13514	3.25593	1.38696
Ghir_D08G012080	C6	Nin-like	NLP7	1.84395	1.33439	2.33081	2.12191	1.59726	0.664079
Ghir_D12G029020	C3	TALE	KNAT6	0.013349	0.0101867	3.78116	0.001	0.001	0.063721
Ghir_D06G017180	C3	TALE	STM	0.188098	0.129505	6.46736	0.190528	0.0745607	0.195346
Ghir_A12G023740	C4	TALE	KNAT7	2.10632	0.0493787	3.52642	0.982456	0.0870283	0.577249
Ghir_A12G024530	C3	WRKY	WRKY22	0.021947	0.0292603	2.13525	0.017434	0.307792	1.05652
Ghir_A01G007330	C3	WRKY	WRKY6	0.0109097	0.133834	10.3485	0.001	0.0839103	0.383845
Ghir_A07G019780	C3	WRKY	WRKY6	0.390707	0.632036	9.70014	0.729867	1.06254	2.24479
Ghir_A11G016400	C3	WRKY	WRKY6	0.0644997	3.00961	19.3676	0.040617	4.54475	1.09171
Ghir_D06G017030	C3	WRKY	WRKY6	0.492433	0.385074	3.98925	0.464729	0.855018	1.19224
Ghir_D07G020080	C3	WRKY	WRKY6	0.467033	0.493909	7.76015	0.901594	0.636239	1.04836
Ghir_D11G016460	C3	WRKY	WRKY6	0.001	0.562578	19.9085	0.0108683	2.83816	0.905428
Ghir_A02G017070	C5	WRKY	WRKY15	2.54782	4.009	4.16721	1.03117	1.71076	3.54909
Ghir_D04G002640	C6	WRKY	WRKY34	1.61157	1.23839	4.08494	1.92942	1.87343	1.02385
Ghir_A02G014490	C2	ZF-HD	MEE68	4.05405	2.43595	0.488094	3.83859	1.16067	0.611976

## Sheet: Up-regulated TFs
Table S3 TFs of up-regulated DEGs
#ID	Clusters	TFs	Gene_name	TTP_WT	LUNP_WT	BNP_WT	TTP_MT	LUNP_MT	BNP_MT
Ghir_D11G020730	C8	AP2	AP2	6.17963	7.20734	4.47282	7.22758	8.00943	14.4255
Ghir_D03G014620	C9	AP2	RAP2.7	2.96014	4.72757	2.04877	2.72136	4.06374	8.2915
Ghir_D08G000240	C9	AP2	RAP2.7	3.06094	1.99962	0.961437	3.34918	2.25975	3.37854
Ghir_D13G025100	C9	ARF	ARF10	0.39666	1.69326	0.881223	0.33209	2.23801	3.57346
Ghir_A07G009310	C7	ARR-B	RR12	0.001	1.34997	0.0394447	0.001	4.25753	0.133983
Ghir_A12G022390	C7	ARR-B	APRR2	0.380952	0.815672	0.499683	0.360199	2.98275	0.380251
Ghir_D07G009410	C7	ARR-B	RR12	0.0130247	3.72855	1.07553	0.001	11.2713	0.450834
Ghir_D07G013650	C7	ARR-B	RR1	0.0474003	7.95928	3.29006	0.0455453	31.142	1.89466
Ghir_D08G027280	C7	ARR-B	RR12	1.65643	3.11033	0.556251	2.1696	6.62626	1.96238
Ghir_A03G014540	C9	ARR-B	ARR11	0.177144	1.14674	0.667297	0.164858	1.64006	2.95083
Ghir_A05G006020	C9	ARR-B	RR12	3.15828	2.64166	0.898922	3.18364	2.55699	3.07454
Ghir_A13G019360	C9	ARR-B	RR12	5.48441	7.61525	2.371	6.06308	6.60753	7.38517
Ghir_A02G010200	C9	B3	NGA1	1.00155	1.71223	1.14652	1.18067	1.58053	4.40992
Ghir_A02G017560	C9	B3		7.68242	4.52208	1.75719	12.2481	7.39265	16.0572
Ghir_D03G002000	C9	B3		4.66445	1.807	0.494315	4.55394	1.43483	4.19783
Ghir_A01G010050	C9	BBR-BPC	BPC6	18.7665	13.3364	5.51663	20.6896	14.6046	19.8425
Ghir_A09G018720	C7	bHLH	AT5G51790	0.224936	0.992637	0.954436	0.239816	2.25368	0.622734
Ghir_A12G027600	C7	bHLH	AT5G51790	0.001	3.09021	0.238597	0.001	8.86812	0.258671
Ghir_D09G018270	C7	bHLH	AT5G51790	0.0282587	0.53	0.180283	0.001	1.52465	0.267088
Ghir_A04G011100	C8	bHLH	AT4G20970	0.880126	0.932937	0.613881	1.0492	1.61097	2.19697
Ghir_A11G004390	C8	bHLH	ICE1	1.66273	2.29921	1.0497	1.67806	2.32206	3.68189
Ghir_A12G022100	C8	bHLH	MYC2	6.8084	6.97161	5.47749	6.33497	8.7258	18.368
Ghir_D02G012130	C8	bHLH	AT1G10586	2.53947	4.35239	1.73788	2.86857	8.39725	8.96421
Ghir_D04G015410	C8	bHLH	AT4G20970	1.23895	1.46024	1.66777	1.61796	3.24936	4.62809
Ghir_D06G000600	C8	bHLH	AT1G27660	2.88482	3.85154	2.40351	3.04038	4.68303	8.97664
Ghir_A03G010910	C9	bHLH	AT1G10586	0.459148	1.37582	0.591253	0.505562	1.81272	4.59539
Ghir_A06G000700	C9	bHLH	AT1G27660	2.66273	3.6744	1.85813	2.54672	3.90987	8.10169
Ghir_A10G024380	C9	bHLH	AT2G40200	0.809922	4.44385	0.620859	0.754438	1.55519	3.89874
Ghir_A12G005440	C9	bHLH	BEE3	0.0637833	0.563109	7.89285	0.154445	3.02529	18.0267
Ghir_D03G001240	C9	bHLH	AT1G27660	0.102717	2.42905	2.5616	0.286118	3.84918	9.80637
Ghir_D03G018560	C9	bHLH	MYC2	0.330965	0.646857	1.45576	0.482109	1.15375	4.46621
Ghir_D05G027040	C9	bHLH	AT5G50010	7.31382	7.84983	5.60218	6.99093	7.06095	18.0209
Ghir_D07G005370	C9	bHLH	AT5G50915	3.59021	4.39488	3.11379	2.79197	6.06993	13.1978
Ghir_D07G005380	C9	bHLH	AT5G50915	2.25476	0.801369	1.83062	1.29967	1.51958	13.24
Ghir_D08G011870	C9	bHLH	AT4G00870	0.751033	0.538813	0.545253	1.16285	0.866709	3.38401
Ghir_D09G005210	C9	bHLH	BEE3	0.076535	0.343885	1.01002	0.0780867	0.381083	5.05241
Ghir_D10G012940	C9	bHLH	AT1G05710	11.6348	15.0897	5.31338	9.5859	11.6384	16.3942
Ghir_D12G022130	C9	bHLH	MYC2	4.21897	4.4877	3.79616	3.69081	5.67377	12.6651
Ghir_A02G007960	C9	bZIP	TGA3	0.180937	1.76921	0.880178	0.191023	1.78759	8.30268
Ghir_D02G008380	C9	bZIP	TGA3	1.15586	4.38335	2.83005	1.21417	5.36367	11.959
Ghir_D08G004690	C9	bZIP	BZIP53	0.209055	0.952651	0.451707	0.288034	1.0606	2.07666
Ghir_D13G010570	C9	bZIP	bZIP3	0.001	0.84131	0.001	0.001	0.617913	3.80615
Ghir_A02G008720	C7	C2H2	STZ	23.9218	11.4096	2.08377	19.7718	37.5525	14.5648
Ghir_A09G016760	C7	C2H2	ZAT11	11.5992	4.33927	0.711228	9.92937	15.9871	1.92336
Ghir_A11G022970	C7	C2H2	ZF1	2.34096	1.57213	0.392935	1.83649	3.16076	2.26066
Ghir_D01G011810	C7	C2H2	ZF3	15.8448	6.03144	4.63734	16.1442	31.132	23.9728
Ghir_D09G016230	C7	C2H2	ZAT11	1.80085	0.444669	0.0519913	2.7527	3.44749	0.408137
Ghir_A11G005840	C8	C2H2	STOP1	0.875154	1.2191	1.19849	0.838549	3.29733	4.67297
Ghir_D05G019980	C8	C2H2	IDD1	4.91114	5.38269	4.20106	5.1685	7.28135	13.9854
Ghir_D11G000260	C8	C2H2	IDD14	1.5082	1.67841	1.72276	1.90357	2.49333	6.17169
Ghir_A03G004640	C9	C2H2	AT3G46070	5.05294	3.79567	0.692583	4.56551	3.28666	3.11332
Ghir_A03G017170	C9	C2H2	MGP	0.133299	0.435668	1.09662	0.183008	0.598974	7.51337
Ghir_A05G019960	C9	C2H2	IDD2	2.15878	2.5723	2.63776	2.17186	3.67461	9.33612
Ghir_A05G021420	C9	C2H2	STZ	3.81083	3.91807	5.90943	4.02028	9.74347	29.0218
Ghir_A06G002290	C9	C2H2	ZAT6	2.09787	7.19032	2.33554	2.11494	5.36457	13.7025
Ghir_A07G022720	C9	C2H2	AT5G43540	0.322192	0.599719	0.376137	0.168586	0.53705	3.60389
Ghir_A09G015950	C9	C2H2	JKD	3.99897	1.43819	0.593252	3.63598	1.43937	2.64496
Ghir_A10G021860	C9	C2H2	ZAT11	0.443699	0.252123	0.20751	0.241639	0.138645	2.69775
Ghir_A11G000170	C9	C2H2	IDD14	1.04259	0.73451	0.784778	1.33554	0.914357	2.04793
Ghir_A11G013310	C9	C2H2	IDD12	2.93064	1.97493	0.623769	2.42475	1.95525	2.01804
Ghir_A11G028820	C9	C2H2	IDD1	1.37493	1.11123	0.454279	1.259	1.10736	2.73016
Ghir_A12G016420	C9	C2H2	IDD5	5.1969	3.55315	0.980737	4.83439	3.0519	3.76895
Ghir_A13G002660	C9	C2H2	ZFP4	0.60469	1.13132	0.925283	0.892682	1.25062	3.04207
Ghir_A13G024170	C9	C2H2	ZAT11	6.46862	13.919	3.72098	6.95949	11.1577	12.7123
Ghir_D01G010730	C9	C2H2	AT1G75710	11.5646	13.3373	5.09047	12.0411	9.58458	17.8315
Ghir_D02G012310	C9	C2H2	IDD14	0.807525	1.92598	0.631287	0.662549	1.81304	2.15236
Ghir_D02G014230	C9	C2H2	IDD14	0.861756	1.57284	1.27896	1.35229	1.92742	5.20644
Ghir_D02G018440	C9	C2H2	MGP	0.142854	0.529991	1.50889	0.180384	0.845628	12.2851
Ghir_D06G002120	C9	C2H2	ZF1	2.25238	3.77239	2.79238	2.36134	4.66167	10.3578
Ghir_D10G018670	C9	C2H2	GIS	0.376613	0.909608	0.660373	0.37596	1.14619	5.86076
Ghir_D11G029000	C9	C2H2	IDD1	1.96265	2.69695	1.74329	1.88875	2.94384	6.21087
Ghir_D12G016630	C9	C2H2	IDD4	5.00198	5.1384	2.45052	5.175	5.43588	9.01118
Ghir_D13G002240	C9	C2H2	ZAT11	0.336095	0.261433	0.493609	0.165791	0.306625	3.00043
Ghir_D13G002960	C9	C2H2	ZFP4	1.64891	3.77213	1.32707	2.41716	2.73954	4.4838
Ghir_D13G004600	C9	C2H2	STZ	7.53018	4.47226	4.08387	7.21319	7.52957	14.0404
Ghir_D13G024910	C9	C2H2	ZAT11	10.2779	18.1079	3.71814	11.116	13.7787	14.759
Ghir_A01G012320	C9	C3H	OXS2	15.4817	14.826	7.3945	15.8748	14.5205	26.1293
Ghir_A05G002860	C9	C3H	OZF1	2.2146	2.16224	1.073	2.01852	1.79556	4.16233
Ghir_A05G008990	C9	C3H	AT5G58620	11.7767	13.6275	5.59722	12.9695	12.4175	21.1205
Ghir_D01G013320	C9	C3H	OXS2	14.2823	14.1853	7.95286	15.1042	14.7032	27.5686
Ghir_D03G007540	C9	C3H	OXS2	5.96958	7.93582	2.31396	6.09548	5.74788	7.66825
Ghir_D05G004800	C9	C3H	OZF1	18.1482	24.6468	6.70191	15.6533	12.5588	23.2493
Ghir_A09G005520	C9	CO-like	BBX15	0.125649	0.389488	0.296872	0.098814	0.449969	1.89298
Ghir_D09G005120	C9	CO-like	BBX15	0.168521	1.03973	0.349599	0.243796	0.895421	2.82998
Ghir_A01G004150	C8	DBB	LZF1	1.67244	1.6317	0.993429	1.91159	1.97753	3.66053
Ghir_D11G031990	C8	DBB	LZF1	2.21669	3.43876	1.43099	2.44606	3.4097	5.45698
Ghir_A11G031610	C9	DBB	LZF1	4.45663	5.1376	1.11968	5.21979	5.16792	6.79181
Ghir_D07G014700	C8	Dof	DAG2	0.857854	0.985491	0.537042	0.912158	1.49993	2.34884
Ghir_A05G016730	C9	Dof	DOF6	6.3017	6.85514	3.78299	5.42628	8.09229	17.054
Ghir_A07G014430	C9	Dof	DAG2	3.64313	4.19221	1.95405	3.70254	5.25987	6.33745
Ghir_A08G001270	C9	Dof	AT2G28510	1.55804	1.29595	0.873768	1.58635	1.30705	3.9121
Ghir_A12G017500	C9	Dof	DOF5.5	0.594932	1.0157	0.844776	0.410425	0.557372	2.97996
Ghir_D02G009490	C9	Dof	AT1G47655	6.5234	6.76691	1.0068	7.3131	7.20064	3.25994
Ghir_D03G009480	C9	Dof	AT4G24060	0.582218	1.25403	0.809922	0.64713	1.22328	2.5253
Ghir_D05G016580	C9	Dof	DOF1	3.39274	4.03607	3.92631	2.74078	4.71518	15.0286
Ghir_D07G006510	C9	Dof	OBP4	5.06738	3.9831	3.88159	5.40301	3.93922	12.3621
Ghir_D08G001280	C9	Dof	AT2G28510	3.22062	4.73776	5.02775	3.52	4.84413	16.577
Ghir_D08G023810	C9	Dof	CDF2	4.37642	3.90189	1.49205	4.67119	2.63185	4.76759
Ghir_A11G024820	C9	Dof	CDF2	2.1504	3.72796	1.52214	2.13641	1.58015	3.38613
Ghir_A12G018880	C9	Dof	CDF3	16.958	13.1018	4.75907	12.8471	6.00363	10.0607
Ghir_A03G007060	C7	ERF	AT5G51190	75.1764	18.763	4.57637	74.6028	36.5251	15.5355
Ghir_A03G017270	C7	ERF	ERF9	9.15426	2.12524	1.01146	10.9892	7.39908	8.19484
Ghir_A04G003630	C7	ERF	ERF4	63.502	27.2284	10.1846	60.682	54.8368	40.5857
Ghir_A05G025670	C7	ERF	AT1G71520	0.991731	1.93598	2.3891	0.904707	4.81737	1.95091
Ghir_A06G008330	C7	ERF	AT1G19210	23.5982	7.78218	1.75805	29.7397	20.7036	13.5893
Ghir_A08G017450	C7	ERF	ERF5	5.99547	3.70641	5.04207	6.17491	16.1593	6.66433
Ghir_A11G000910	C7	ERF	CBF4	14.1225	8.12851	2.97071	13.4294	17.7124	14.0331
Ghir_A13G003810	C7	ERF	RRTF1	2.64558	0.713438	0.361934	3.58533	4.11217	1.34949
Ghir_D01G005430	C7	ERF	ERF4	38.1593	13.477	5.17947	40.0855	44.6605	22.3472
Ghir_D03G018040	C7	ERF	ERF5	24.1741	7.34708	2.74757	22.5905	21.1618	6.23668
Ghir_D05G023730	C7	ERF	DREB26	2.9891	1.15048	0.214009	3.71352	3.23888	1.93052
Ghir_D05G035530	C7	ERF	ERF4	27.2524	9.74285	3.98309	29.3064	22.6775	11.8158
Ghir_D06G008570	C7	ERF	AT1G19210	23.4513	6.99543	1.09468	31.1626	20.5827	11.1134
Ghir_D07G001960	C7	ERF	AT1G19210	2.54356	1.16665	0.471511	2.92403	3.52421	0.916422
Ghir_D11G014940	C7	ERF	AT4G13040	0.922578	1.16339	0.777226	1.5223	2.64202	1.30504
Ghir_D13G003990	C7	ERF	RRTF1	3.45636	1.18547	0.527836	4.45658	7.26291	1.54647
Ghir_A07G014790	C8	ERF	CRF5	2.08362	2.70271	1.80557	2.37021	5.73238	7.91069
Ghir_A11G013810	C8	ERF	TDR1	1.67119	2.51378	2.66731	0.885796	5.65952	6.22025
Ghir_D02G018530	C8	ERF	ERF9	18.2472	8.99842	6.10883	18.7221	22.8902	33.6704
Ghir_D10G018500	C8	ERF	EBP	4.80229	5.77621	2.29412	5.76793	5.67598	10.0183
Ghir_D11G013850	C8	ERF	ESE1	3.32363	2.5314	1.84317	3.16156	5.33512	5.80545
Ghir_D12G022730	C8	ERF	ERF-1	7.40697	8.79609	4.736	9.06018	16.4393	30.7844
Ghir_A02G003980	C9	ERF	ERF1	0.536065	2.34924	5.58197	0.74062	6.3315	14.6778
Ghir_A02G008070	C9	ERF	RAP2.4	2.653	1.76841	0.540428	2.48156	1.89305	2.11944
Ghir_A03G016980	C9	ERF	Rap2.6L	0.699531	1.19742	2.02166	0.397325	1.96479	8.98414
Ghir_A05G023300	C9	ERF	RAP2.4	44.4862	42.3667	22.6381	43.3929	46.4598	88.7624
Ghir_A05G025720	C9	ERF	AT1G33760	1.33678	0.956748	0.250232	0.825509	2.48698	4.62444
Ghir_A06G003880	C9	ERF	RAP2.4	25.0689	15.5668	9.11646	25.3844	24.6688	41.2719
Ghir_A07G004940	C9	ERF	AT5G51190	90.0897	53.362	20.973	90.9713	87.0026	84.4524
Ghir_A07G015830	C9	ERF	ESE1	0.410313	0.58801	1.09564	0.142226	1.70055	6.27503
Ghir_A09G004700	C9	ERF	CBF4	0.639802	0.404251	0.214963	0.448603	0.670048	1.85256
Ghir_A10G002430	C9	ERF	ERF12	7.48438	6.11224	2.22792	7.92225	7.74708	8.037
Ghir_A10G011280	C9	ERF	ERF1	0.104326	0.789565	1.58955	0.0739743	1.17463	4.89259
Ghir_A10G017050	C9	ERF	EBP	51.1907	59.2346	32.9107	56.0499	57.165	152.477
Ghir_A10G020620	C9	ERF	DREB2A	3.33097	4.60957	1.06264	3.06191	3.14846	4.78932
Ghir_A11G013820	C9	ERF	ERF1	0.401279	1.07233	4.56485	0.411299	2.68356	16.2769
Ghir_A12G017800	C9	ERF	CRF11	15.7485	12.2117	7.48018	15.1729	17.4571	25.2341
Ghir_A12G022760	C9	ERF	ERF-1	7.06077	6.29224	5.12023	8.95682	12.6122	34.4897
Ghir_A12G022770	C9	ERF	ERF5	2.56009	2.61417	0.562278	2.78498	3.2541	2.1592
Ghir_A12G024730	C9	ERF	CRF2	1.35205	2.28479	2.05619	1.20849	3.173	6.80692
Ghir_A12G029270	C9	ERF	RAP2.4	1.50489	5.21535	1.52301	1.68518	2.53986	6.02679
Ghir_D01G019980	C9	ERF	DREB26	3.74551	2.76748	0.442876	3.97924	3.3422	3.58385
Ghir_D05G016100	C9	ERF	ERF1	0.448422	1.94175	4.26171	0.217568	8.19807	31.4402
Ghir_D05G020940	C9	ERF	RAP2.1	0.398667	0.724611	0.95403	0.666533	0.851786	3.67533
Ghir_D05G023200	C9	ERF	RAP2.4	35.001	32.9857	21.2248	33.8812	39.0943	78.9242
Ghir_D05G025730	C9	ERF	AT1G33760	1.45863	1.75891	1.18285	1.45033	3.6569	8.13087
Ghir_D06G001810	C9	ERF	RAP2.1	0.225615	0.166611	0.502672	0.411161	0.164117	2.50949
Ghir_D06G004000	C9	ERF	RAP2.4	23.2541	17.2112	8.75983	23.4516	24.083	57.1236
Ghir_D06G014500	C9	ERF	ERF4	15.3951	11.1391	5.05985	14.9157	17.9206	19.5939
Ghir_D06G014590	C9	ERF	ERF2	0.121666	0.321856	0.767283	0.0833043	0.886893	4.80582
Ghir_D07G004980	C9	ERF	AT5G51190	104.272	84.6201	41.1496	94.8492	148.304	158.487
Ghir_D07G015080	C9	ERF	CRF5	1.08205	3.43059	2.00878	1.30987	4.82112	9.70133
Ghir_D08G012650	C9	ERF	CRF2	2.07344	0.79517	0.376565	2.06552	1.82221	2.8657
Ghir_D08G013310	C9	ERF	EBP	22.9831	21.6738	7.68769	19.8162	23.8422	28.0204
Ghir_D08G018290	C9	ERF	ERF-1	0.0646123	0.136044	1.14513	0.0610357	0.273027	5.42868
Ghir_D08G018300	C9	ERF	ERF-1	0.436425	0.522609	0.52882	0.343486	0.99292	4.14528
Ghir_D09G004350	C9	ERF	CBF4	3.14184	2.28004	0.666667	2.41212	4.12389	6.53486
Ghir_D09G019990	C9	ERF	ERF-1	6.04238	9.73277	10.1883	7.11018	14.6545	34.1797
Ghir_D10G010990	C9	ERF	AT1G01250	13.3943	15.1203	4.75427	9.93869	13.9957	17.9485
Ghir_D10G016460	C9	ERF	ERF1	0.146335	0.601331	5.79568	0.102595	3.4008	24.9945
Ghir_D11G000960	C9	ERF	CBF4	3.62517	3.3953	0.418064	3.46579	5.26304	2.94956
Ghir_D11G013860	C9	ERF	ERF1	0.232472	1.58031	6.12359	0.539162	3.92613	23.3995
Ghir_D12G018060	C9	ERF	CRF11	15.3746	12.4165	7.55236	19.4263	14.9035	23.3986
Ghir_D13G016130	C9	ERF	ERF4	0.213041	0.329433	0.394046	0.388272	0.943681	3.80977
Ghir_D13G018660	C9	ERF	ERF1	0.658063	0.34102	0.873016	0.300291	0.627027	4.32573
Ghir_D08G018310	C9	ERF	ERF5	1.95462	1.16871	0.494172	2.30859	5.52051	1.04643
Ghir_A06G010490	C9	ERF	SHN3	2.40222	5.31235	1.25165	3.03499	3.44679	4.38857
Ghir_D10G022420	C9	ERF	DREB2A	4.31992	3.70852	0.808299	4.11455	2.19189	3.77295
Ghir_A01G013730	C9	G2-like	AT1G14600	4.70073	3.55006	1.03648	3.83717	2.89865	3.56489
Ghir_A02G017500	C9	G2-like	AT4G37180	1.37777	3.32509	3.83749	1.36242	3.59351	12.5735
Ghir_A12G007280	C9	G2-like	AT4G37180	15.269	9.32556	4.43023	17.206	14.9917	13.7898
Ghir_D03G002070	C9	G2-like	AT4G37180	0.608479	1.13906	1.35801	0.778934	0.989976	4.55343
Ghir_A05G030340	C8	GATA	BME3	10.1572	10.1444	6.16039	9.36673	15.4552	23.5639
Ghir_D05G030270	C8	GATA	BME3	22.5739	17.9957	10.6536	20.798	30.5836	43.2849
Ghir_A02G005350	C9	GATA	GATA15	10.4309	7.16952	2.64476	10.7904	5.9208	9.77332
Ghir_A06G007580	C9	GATA	CGA1	1.61554	3.59375	0.473367	1.39494	2.07982	1.65817
Ghir_D13G019380	C9	GATA	GATA15	2.65679	2.05382	1.40651	2.95195	2.63193	4.50151
Ghir_A06G022340	C7	GRAS	SCL13	20.5613	5.67224	2.30084	18.1321	13.2748	7.51897
Ghir_D05G009400	C7	GRAS	SCL14	0.902018	0.807876	0.413491	0.758176	1.96244	2.04702
Ghir_A03G005190	C8	GRAS	SCL14	4.32428	4.31104	2.55475	4.5262	5.39927	10.0866
Ghir_D03G002940	C8	GRAS	SHR	1.18704	0.982341	0.386942	1.53273	1.7746	2.04821
Ghir_D12G010360	C8	GRAS	HAM3	1.61232	2.76583	1.62098	2.06616	2.94854	5.44437
Ghir_A02G016690	C9	GRAS	SHR	1.72119	2.18228	1.02118	1.88374	2.62391	3.25999
Ghir_A03G001430	C9	GRAS	HAM3	6.05417	2.73909	1.13206	5.17796	2.25632	6.69227
Ghir_A03G005200	C9	GRAS	SCL14	1.39684	3.82448	1.69479	1.44606	4.01584	5.45444
Ghir_A05G024650	C9	GRAS	SCL1	13.1253	11.9645	5.24284	12.7325	11.2007	17.3905
Ghir_A09G022760	C9	GRAS	SCR	6.77819	4.64788	1.40178	6.62725	4.18382	4.53799
Ghir_A12G023330	C9	GRAS	HAM3	1.57628	1.69695	0.854956	1.54954	1.22176	3.04866
Ghir_D03G013580	C9	GRAS	SCL14	2.13794	2.35401	1.3799	2.2726	2.84845	6.18918
Ghir_D03G017630	C9	GRAS	HAM3	3.77317	2.68581	1.43441	3.97649	2.68742	6.13226
Ghir_D06G004550	C9	GRAS	AT4G08250	0.572273	0.491494	0.490937	0.680281	0.631593	1.84482
Ghir_D09G004630	C9	GRAS	SCL8	1.50381	1.64153	0.764616	1.55466	1.99288	4.39614
Ghir_D09G018480	C9	GRAS	SCL8	13.9918	14.1138	4.89247	15.8977	12.6805	17.6709
Ghir_D12G023280	C9	GRAS	HAM3	1.83385	1.21672	0.69653	1.83145	1.48755	2.23054
Ghir_D12G026010	C9	GRF	At5g53660	23.0137	20.8354	4.06615	25.6168	20.0256	19.1931
Ghir_A11G015520	C8	HB-other	AT4G12750	3.35502	3.33104	1.88319	3.73211	4.75909	5.98233
Ghir_A08G024890	C9	HB-other	OCP3	2.70684	2.7993	1.12378	3.17203	4.21388	3.72594
Ghir_A07G015300	C8	HD-ZIP	ANL2	4.28946	6.67884	3.2319	4.77924	7.18619	9.92368
Ghir_A10G008450	C8	HD-ZIP	HB6	9.61713	14.8099	6.15011	10.1657	17.4678	23.7818
Ghir_A02G017970	C9	HD-ZIP	HB40	2.63586	7.37624	7.26364	1.96284	4.20759	31.6214
Ghir_A03G016290	C9	HD-ZIP	AtHB23	2.45358	3.33283	1.42228	2.43141	2.90234	5.59791
Ghir_A05G022830	C9	HD-ZIP	HB6	9.65552	48.0076	26.6148	17.2627	61.2207	132.241
Ghir_A06G003460	C9	HD-ZIP	HB6	0.880305	1.62138	2.45318	0.75239	1.83599	12.2806
Ghir_A08G020760	C9	HD-ZIP	REV	2.2145	1.9826	0.816655	2.07971	1.36576	2.85128
Ghir_A12G009630	C9	HD-ZIP	HB6	15.4238	18.4958	6.10294	18.5364	21.325	24.6436
Ghir_D05G022740	C9	HD-ZIP	ISA3	7.24856	38.9028	21.8776	12.607	46.9453	112.365
Ghir_D06G003490	C9	HD-ZIP	HB6	1.19609	1.72557	2.98743	1.23799	2.45083	14.0193
Ghir_D12G008250	C9	HD-ZIP	HB6	9.10023	11.0914	4.48461	8.03634	12.9122	13.7831
Ghir_D12G022800	C9	HD-ZIP	HB-2	36.9212	22.9317	8.17058	31.726	24.4361	39.702
Ghir_A03G000440	C9	HSF	HSFA1D	2.16243	2.25387	1.06244	2.49245	2.07544	3.23557
Ghir_A05G002380	C9	HSF	HSFC1	1.21822	1.66242	0.367946	1.71425	2.10521	1.67885
Ghir_A06G006540	C9	HSF	HSFC1	4.59827	9.4422	3.88159	5.97101	8.32314	15.8597
Ghir_A11G000990	C9	HSF	HSFB2A	5.76456	5.03182	3.31862	4.73789	4.11294	10.1813
Ghir_D04G004210	C9	HSF	HSFA4A	1.86533	0.737425	0.635398	1.69155	1.41705	2.11838
Ghir_D06G006620	C9	HSF	HSFC1	8.05687	12.8405	4.88478	10.3731	10.461	23.9902
Ghir_D10G010270	C9	HSF	HSF4	7.45364	5.95613	1.83174	6.51331	3.08394	8.91434
Ghir_A13G020030	C9	HSF	HSFA2	18.2356	7.17766	1.70978	38.3286	15.9414	6.65498
Ghir_A10G009090	C7	LBD	ASL1	1.49123	6.67008	2.81975	1.49193	14.8819	1.04071
Ghir_A03G020150	C9	LBD	LBD38	2.46699	4.90417	3.87937	3.69381	5.86426	13.3398
Ghir_A05G021410	C9	LBD	LBD39	1.38556	3.01935	3.26823	1.21814	4.15834	17.4991
Ghir_A08G001280	C9	LBD	LBD11	0.285767	0.846997	0.960413	0.509248	1.54532	3.78599
Ghir_A08G006570	C9	LBD	LBD16	0.402269	0.783845	0.349044	0.328618	0.977228	1.85968
Ghir_D02G021550	C9	LBD	LBD38	1.71815	3.76923	3.53763	1.9692	4.18362	11.1966
Ghir_D05G021360	C9	LBD	LBD39	2.89062	16.1655	5.63801	2.9729	10.5578	24.0158
Ghir_D11G010560	C9	LBD	ASL5	0.128028	0.197023	1.78118	0.0660753	0.458912	7.05929
Ghir_D12G011170	C9	LBD	GSTZ2	4.29934	3.41474	0.842104	6.61209	4.17794	5.75539
Ghir_D08G014530	C8	MIKC_MADS	AGL6	3.47626	7.94482	2.15042	6.01214	7.50012	10.3457
Ghir_D12G006360	C8	MIKC_MADS	AP3	100.946	101.155	72.1876	141.074	142.851	253.106
Ghir_A11G009000	C9	MIKC_MADS	AGL6	5.68128	6.07636	3.41294	3.66037	5.95701	10.9606
Ghir_D11G008980	C9	MIKC_MADS	AGL20	11.3772	17.6245	5.7637	9.50844	15.157	27.7181
Ghir_A01G000920	C7	MYB	MYB73	0.20484	1.90656	0.866199	0.125349	6.4495	0.33865
Ghir_A12G005890	C7	MYB	MYB43	2.596	0.952853	0.810646	1.98406	3.32089	1.43487
Ghir_D10G016760	C7	MYB	MYB15	1.56548	2.63063	1.49805	1.11896	5.94153	1.71261
Ghir_A05G026680	C8	MYB	MYB73	10.7775	17.6365	10.9094	7.93155	25.4137	39.5838
Ghir_A08G012900	C8	MYB	MYB2	0.765568	0.78499	1.01421	1.12688	2.19369	1.21639
Ghir_A10G011210	C8	MYB	MYB15	2.21182	4.27863	4.33742	1.39223	11.8949	6.11014
Ghir_D06G001350	C8	MYB	MYB77	2.76052	3.57971	2.87588	3.19878	5.74886	8.85418
Ghir_D12G005880	C8	MYB	MYB43	1.33874	2.23415	5.66674	1.8338	8.56673	11.8334
Ghir_D12G012450	C8	MYB		3.97405	5.02461	3.78602	4.61682	6.63434	13.6804
Ghir_A01G016010	C9	MYB	MYB4	19.4271	8.18016	6.47899	14.7476	6.95293	23.5916
Ghir_A02G005720	C9	MYB	MYB108	2.1345	2.37358	2.35038	2.49884	2.53903	9.50959
Ghir_A03G018390	C9	MYB	AT5G08520	1.41823	1.16255	0.513955	1.52229	1.47125	1.89084
Ghir_A03G020430	C9	MYB	MYB73	4.61876	2.24559	0.636937	3.68154	3.03414	3.68499
Ghir_A05G020480	C9	MYB	MYB73	20.9195	8.59073	5.85336	23.9819	17.378	25.8004
Ghir_A05G035940	C9	MYB	AT5G05790	1.52099	1.2539	1.52278	1.42845	2.42093	6.73059
Ghir_A06G002110	C9	MYB	MYB73	22.3769	28.4314	23.1619	19.1081	34.1949	90.898
Ghir_A07G015870	C9	MYB	MYB14	0.789454	2.1474	0.676839	1.27294	1.30101	4.87166
Ghir_A07G022180	C9	MYB	MYB96	1.23964	2.26863	3.18415	1.7119	3.90244	11.24
Ghir_A08G018090	C9	MYB	MYB42	5.40381	3.741	2.27027	5.64868	0.802225	7.64121
Ghir_A09G018640	C9	MYB	MYB85	1.80256	2.46178	1.37137	1.35139	2.63333	5.50136
Ghir_A11G000100	C9	MYB	MYB66	0.935214	2.20333	2.35446	0.61417	2.38381	11.9322
Ghir_A11G023430	C9	MYB	MYB73	21.1338	28.798	20.8953	19.2141	34.7233	93.1584
Ghir_A12G012850	C9	MYB	MYB61	1.0854	1.44292	0.961443	1.17694	1.59369	3.94557
Ghir_D02G021860	C9	MYB	MYB73	2.95615	2.26884	0.876766	2.19902	3.96871	3.55798
Ghir_D06G001960	C9	MYB	MYB73	7.16157	5.95023	5.5944	6.06808	9.06087	28.2423
Ghir_D06G008190	C9	MYB	MYB3	0.864018	1.52041	0.607822	0.905101	1.63229	3.64249
Ghir_D07G001570	C9	MYB	TT2	6.12628	6.77136	1.22909	6.42535	5.41433	4.47131
Ghir_D07G016150	C9	MYB	MYB14	0.583349	0.520824	0.206037	0.727605	0.402284	1.96442
Ghir_D07G022280	C9	MYB	MYB96	9.75208	10.6174	4.13592	10.3758	10.8707	14.1289
Ghir_D08G013740	C9	MYB	MYB61	1.3585	1.22409	1.11658	1.45558	1.1683	3.70509
Ghir_D08G014730	C9	MYB	MYB17	3.76883	2.05275	0.90485	3.89878	2.7277	2.86422
Ghir_D11G000170	C9	MYB	MYB66	0.179972	0.823566	2.00716	0.146111	0.682171	9.18435
Ghir_D11G020970	C9	MYB	MYB73	35.4487	45.0048	29.0666	34.1408	50.1245	130.551
Ghir_D11G024990	C9	MYB	MYB105	4.8415	3.43672	0.822629	3.95481	4.66199	3.26844
Ghir_D13G023100	C9	MYB	MYB36	0.0850143	0.197442	0.301506	0.0769397	0.666278	2.1736
Ghir_D08G013580	C9	MYB	MYB2	1.21738	1.06459	0.870747	1.51295	4.29739	1.8927
Ghir_A07G001550	C9	MYB	TT2	2.38085	5.84883	1.66488	1.81236	4.19573	5.27817
Ghir_A09G001450	C9	MYB	MYB105	3.03977	2.99803	0.366155	2.59471	2.06474	2.61644
Ghir_D05G013770	C9	MYB	MYB26	3.57422	4.10232	0.762791	4.11415	2.98178	2.71088
Ghir_A13G011350	C7	MYB_related	ALY2	1.27194	1.4396	2.38302	1.32968	3.19506	1.58839
Ghir_D06G007650	C8	MYB_related	AT5G56840	7.30262	10.56	4.018	8.57145	10.5423	15.2986
Ghir_D02G006060	C9	MYB_related	MYB108	0.350083	0.419044	0.648771	0.295791	0.631331	3.8273
Ghir_D03G014270	C9	MYB_related	MYB48	1.45642	1.33727	0.628119	1.57685	1.16716	2.42102
Ghir_D07G006740	C9	MYB_related	RVE7	2.1961	1.61573	1.58982	1.23948	0.773014	2.75996
Ghir_D12G022270	C7	NAC	NAC071	2.73876	1.44152	1.39498	1.78541	3.41905	3.31072
Ghir_A05G039480	C8	NAC	ATAF2	10.4856	26.5964	24.3745	8.2463	54.9263	75.188
Ghir_A06G004800	C8	NAC	ATAF2	32.5238	43.2852	27.3645	35.9533	60.717	98.4336
Ghir_D04G020970	C8	NAC	NAC102	13.0746	26.9149	20.7454	11.1118	60.3473	79.0852
Ghir_D07G024960	C8	NAC	NAC083	2.86288	1.65038	1.14562	3.44914	3.65619	3.89633
Ghir_D07G025210	C8	NAC	NAC038	1.05268	1.70316	0.832402	0.747325	2.36894	3.64148
Ghir_A01G005780	C9	NAC	RD26	2.07636	4.60694	7.43743	1.82146	4.69359	38.0467
Ghir_A03G011520	C9	NAC	NAP	2.01554	2.31824	3.15361	1.02074	0.824186	4.6679
Ghir_A04G002850	C9	NAC	RD26	10.843	16.351	13.2508	11.2461	15.8656	53.5175
Ghir_A04G010910	C9	NAC	NAC083	7.97396	4.90803	4.77115	7.08334	5.1362	23.077
Ghir_A06G014450	C9	NAC	NAC073	0.626879	0.748738	0.53191	0.533659	0.448548	2.13663
Ghir_A08G016660	C9	NAC	NAC071	1.13143	1.54803	1.56217	0.905792	1.98476	5.83685
Ghir_A09G003250	C9	NAC	NAC044	2.59102	1.40633	0.679197	2.90568	1.81026	2.3418
Ghir_A11G007690	C9	NAC	NAC100	1.65553	5.56746	9.64203	1.55509	9.54978	51.5832
Ghir_A11G026110	C9	NAC	ANAC087	7.95434	7.99501	8.94289	9.48009	9.79232	41.9135
Ghir_A12G001400	C9	NAC	XND1	0.040344	0.197215	0.842377	0.031403	0.638825	2.66381
Ghir_A12G003490	C9	NAC	NAC036	2.20381	3.18747	0.488198	1.86505	3.67241	1.63028
Ghir_A12G017470	C9	NAC	NAP	1.1161	2.89016	5.64464	1.56766	4.60733	29.6179
Ghir_D01G006050	C9	NAC	RD26	12.6877	31.0688	41.014	15.9862	32.704	172.845
Ghir_D05G025120	C9	NAC	NAC017	2.00084	1.13371	0.083892	2.55169	0.609786	3.51851
Ghir_D05G036790	C9	NAC	RD26	14.8462	22.214	18.672	17.3644	16.1595	56.9159
Ghir_D07G014390	C9	NAC	NTL9	9.60107	12.822	4.87572	9.11251	13.495	18.5019
Ghir_D08G017490	C9	NAC	NAC071	1.45625	2.51698	3.12852	1.06455	3.28219	10.076
Ghir_D08G025390	C9	NAC	NAC042	0.743344	0.416395	0.309072	0.715767	0.931546	1.99666
Ghir_D09G003180	C9	NAC	NAC044	1.30121	0.929989	0.570679	1.38541	1.05989	2.09185
Ghir_D11G007620	C9	NAC	NAC100	0.707294	1.96633	3.57999	0.897465	2.21682	18.5945
Ghir_D11G026250	C9	NAC	ANAC087	4.78636	9.6233	12.4261	4.40377	12.4478	54.7983
Ghir_D11G026270	C9	NAC	NAC047	2.71337	8.41112	12.6142	3.53183	7.02967	42.0703
Ghir_D12G001440	C9	NAC	XND1	0.12693	0.255338	0.376716	0.0539117	0.254238	4.18459
Ghir_D13G011270	C9	NAC	ANAC087	2.61431	1.75608	1.39709	1.86265	2.19062	4.90193
Ghir_A07G001440	C8	NF-YA	NF-YA5	1.38804	1.53474	0.927356	1.77346	2.02039	4.24814
Ghir_D13G021330	C9	NF-YA	NF-YA3	0.935009	1.73549	1.00889	1.19343	1.41202	3.42237
Ghir_A05G018050	C9	NF-YB	NF-YB6	1.82937	3.5233	0.75768	1.83601	2.52216	2.50869
Ghir_A07G020670	C9	NF-YB	NF-YB2	2.41181	1.61089	0.979859	2.44373	1.35058	3.08809
Ghir_A13G013830	C9	NF-YB	NF-YB2	1.68936	1.68923	0.246291	2.27226	2.88668	2.01664
Ghir_D13G014500	C9	NF-YB	NF-YB2	6.82486	6.15235	1.68955	7.13576	5.38601	9.94914
Ghir_A01G016780	C9	Nin-like	AT4G35270	7.88933	6.69179	4.14801	5.24158	7.83055	13.0662
Ghir_D07G000310	C9	S1Fa-like	AT2G26730	1.94077	1.25377	0.665619	1.50724	1.72522	2.38769
Ghir_D07G016040	C9	SBP	SPL8	38.562	39.1694	8.93472	37.3145	31.5211	27.7364
Ghir_A07G015770	#N/A	SBP	#N/A	70.3373	62.7963	9.25284	58.0962	43.3355	32.6746
Ghir_A13G015340	#N/A	SBP	#N/A	10.7034	10.4742	1.65913	11.0807	8.29472	5.71454
Ghir_A07G012780	C9	SRS	LRP1	3.36653	5.69204	5.27476	3.66299	6.66372	14.8474
Ghir_A08G001440	C9	SRS	LRP1	4.1745	1.92022	3.09984	1.85007	8.07135	21.2006
Ghir_A10G019020	C9	SRS	SRS6	4.1841	2.04857	0.9971	3.88813	2.21651	3.79499
Ghir_D02G009920	C9	SRS	SRS7	2.96437	1.61944	1.0175	2.16829	0.78051	2.49446
Ghir_D07G012950	C9	SRS	LRP1	0.719395	1.44651	1.28932	0.895612	1.92355	5.74695
Ghir_D08G001480	C9	SRS	LRP1	1.16348	2.89924	4.02393	1.0852	3.68164	15.5359
Ghir_A01G019470	C9	TALE	BLH1	2.7378	9.97969	9.74479	3.38088	12.3778	34.5744
Ghir_A04G009300	C9	TALE	RPL	2.92008	2.70482	1.73478	2.74829	3.15109	6.5739
Ghir_A12G024420	C9	TALE	BEL1	2.2122	2.21202	2.03222	2.22817	2.87021	8.10278
Ghir_D01G020950	C9	TALE	BLH1	1.49376	5.11628	7.37119	2.31832	7.40037	30.898
Ghir_D04G013540	C9	TALE	RPL	1.99798	1.34401	0.517261	1.88872	1.79363	3.33724
Ghir_D13G020150	C9	TALE	KNAT3	9.61002	5.3248	2.50058	9.65408	5.83825	10.4696
Ghir_A12G015250	C8	TCP	TCP20	1.74215	2.3616	1.52283	1.76683	2.79647	4.73133
Ghir_D12G015500	C8	TCP	TCP20	2.73267	3.76128	2.18477	2.83927	5.23395	7.5471
Ghir_D12G017860	C8	TCP	TCP15	0.545829	1.4609	1.18514	0.43138	2.58111	3.87579
Ghir_A11G009060	C9	TCP	TCP9	5.853	4.89965	1.97954	6.35384	3.50304	6.33714
Ghir_A12G014330	C9	TCP	AT5G23280	16.5944	12.457	3.40883	15.8358	12.9716	18.3318
Ghir_D04G004610	C9	TCP	PTF1	1.62397	2.87025	0.888808	1.31747	2.82153	3.98304
Ghir_D07G024850	C9	TCP	TCP20	2.05683	1.43903	0.38858	2.02723	1.15548	1.9626
Ghir_D11G009020	C9	TCP	TCP9	5.41092	5.97766	2.57898	5.74201	4.51483	8.93526
Ghir_D12G014500	C9	TCP	AT5G23280	1.83867	1.2749	0.429276	1.92352	1.33371	2.84171
Ghir_D13G007640	C9	TCP	TCP15	3.20032	3.65257	0.967434	2.6887	3.26429	3.0761
Ghir_A07G005760	C8	Trihelix	emb2746	2.26222	2.19571	1.46502	2.49037	2.9811	4.47443
Ghir_D07G005780	C8	Trihelix	emb2746	1.75472	2.49777	1.1019	2.44487	3.37674	4.95816
Ghir_A01G020130	C9	Trihelix	PTL	1.67202	1.27581	0.8194	1.59167	1.43825	2.76083
Ghir_A12G025690	C9	Trihelix	GTL1	1.21054	1.9532	2.30153	1.23839	2.14217	7.92354
Ghir_D03G012520	C9	Trihelix	emb2746	3.22112	3.5061	1.68209	3.5549	3.64204	5.83215
Ghir_D11G027620	C9	Trihelix	AT5G28300	8.47344	7.03612	2.71626	8.11512	8.04874	12.9495
Ghir_D12G025700	C9	Trihelix	GTL1	1.16847	1.37787	1.7928	1.17511	1.78705	6.47034
Ghir_A10G009680	C9	WOX	WUS	4.71774	5.26912	6.27952	4.80814	4.74406	24.4223
Ghir_A04G010400	C7	WRKY	WRKY33	25.4647	24.7651	14.0243	17.0005	63.3783	25.8295
Ghir_A07G014690	C7	WRKY	WRKY46	8.45971	4.25598	1.81269	7.52087	9.83137	11.3201
Ghir_A08G014080	C7	WRKY	WRKY22	5.54589	4.43934	5.93065	7.39062	12.0882	5.44981
Ghir_A12G024820	C7	WRKY	WRKY53	5.32585	6.46809	5.51044	4.20426	18.6239	5.41866
Ghir_D04G014620	C7	WRKY	WRKY33	37.9065	40.7474	23.2653	23.7011	106.994	56.3067
Ghir_D07G014970	C7	WRKY	WRKY46	12.6096	7.82965	3.08145	8.04841	18.4719	12.2905
Ghir_D08G012560	C7	WRKY	WRKY53	3.03376	2.84776	3.76567	3.01056	7.41276	4.42924
Ghir_D08G014980	C7	WRKY	WRKY22	6.82268	5.08907	6.251	6.65805	13.0362	7.04662
Ghir_A03G003270	C8	WRKY	WRKY33	12.7806	17.8926	19.8244	10.5951	42.3601	68.5577
Ghir_A08G010510	C8	WRKY	WRKY41	5.35389	6.01237	7.66223	5.21349	15.1936	10.0486
Ghir_A10G000730	C8	WRKY	WRKY6	3.27748	3.94193	6.68879	2.24044	8.57363	15.186
Ghir_A11G011690	C8	WRKY		1.30584	1.51449	1.48123	1.40076	2.06878	4.82611
Ghir_D03G015780	C8	WRKY	WRKY26	15.7566	21.4522	18.4514	15.2761	39.182	64.3385
Ghir_D10G001480	C8	WRKY	WRKY6	4.77873	5.578	10.4738	4.01797	13.784	28.8718
Ghir_A01G014760	C9	WRKY	WRKY75	2.05002	2.40888	5.10114	1.61443	4.41353	33.255
Ghir_A02G000350	C9	WRKY	WRKY70	5.56943	3.83192	1.7455	2.92418	4.72973	6.2532
Ghir_A02G005640	C9	WRKY	WRKY48	0.489609	0.749884	0.319165	0.548608	1.07613	2.68946
Ghir_A04G008530	C9	WRKY	TTG2	13.9559	10.5521	3.23397	12.9461	10.3171	11.5819
Ghir_A05G012300	C9	WRKY	WRKY40	1.79292	3.59471	20.3733	2.30977	8.01224	35.0514
Ghir_A05G028330	C9	WRKY	WRKY70	50.5576	26.0292	11.6398	36.4226	34.7027	61.1106
Ghir_A05G041640	C9	WRKY	WRKY70	6.24754	2.16624	1.40889	2.60671	5.93843	12.3814
Ghir_A07G003670	C9	WRKY	WRKY18	0.319609	0.11831	0.70606	0.165592	0.941549	2.51048
Ghir_A08G012840	C9	WRKY	WRKY23	0.441762	1.00629	3.28196	0.853754	2.46435	7.126
Ghir_A11G010340	C9	WRKY	WRKY46	1.00418	0.75144	0.365523	1.33649	1.68446	4.08047
Ghir_A11G011610	C9	WRKY	WRKY23	0.225749	0.483036	3.32297	0.169845	1.451	11.6268
Ghir_A11G013560	C9	WRKY	WRKY21	1.63366	1.09507	0.666569	1.39718	1.74856	2.40232
Ghir_A12G013280	C9	WRKY	WRKY23	1.27837	2.02338	6.38995	1.86097	4.85885	35.1363
Ghir_D01G016040	C9	WRKY	WRKY75	4.43445	6.24138	11.3897	4.0216	9.16443	88.1552
Ghir_D02G000360	C9	WRKY	WRKY70	2.02873	1.13032	0.527817	1.64475	1.8143	2.18937
Ghir_D02G005990	C9	WRKY	WRKY48	0.396192	1.01724	0.51146	0.358625	1.00575	2.32269
Ghir_D03G004750	C9	WRKY	WRKY51	1.19545	1.18408	0.794723	0.595402	1.39732	5.86875
Ghir_D04G001300	C9	WRKY	WRKY70	4.41658	2.0061	1.06437	1.52702	4.74702	11.5016
Ghir_D04G012600	C9	WRKY	WRKY4	10.2014	7.31702	2.41546	8.68809	6.64184	7.79655
Ghir_D05G028330	C9	WRKY	WRKY70	82.2719	69.7859	21.1418	71.5024	78.7614	110.264
Ghir_D06G020570	C9	WRKY	WRKY70	26.4344	15.6991	23.6567	11.7272	32.2438	94.2777
Ghir_D07G003660	C9	WRKY	WRKY18	0.951024	0.245029	1.82699	0.59474	2.05141	5.90467
Ghir_D07G003690	C9	WRKY	NRPD2A	0.260073	0.211696	0.526292	0.139021	0.881081	3.11586
Ghir_D08G013510	C9	WRKY	WRKY71	1.35899	2.67247	11.5811	2.37326	6.65226	20.631
Ghir_D10G011080	C9	WRKY	WRKY51	0.565057	0.826599	0.694404	0.305337	1.11168	2.39422
Ghir_D11G011570	C9	WRKY	WRKY23	0.501255	0.707301	1.00099	0.551306	1.13113	5.12585
Ghir_D11G011670	C9	WRKY	WRKY35	1.23349	1.51142	1.10486	1.35344	1.53877	4.09493
Ghir_D12G013520	C9	WRKY	WRKY23	0.700001	1.77009	3.29051	0.723673	2.864	15.9588
Ghir_D07G012230	C9	YABBY	YAB2	1.05144	1.67791	0.701082	0.577187	1.2922	2.72548
Ghir_D13G007750	C8	ZF-HD	ZFHD1	2.07898	3.14193	1.55023	2.71855	3.13337	5.18098
Ghir_A09G001670	C9	ZF-HD	HB34	11.5002	8.68635	2.81401	13.3827	9.65586	12.9229
Ghir_D02G012940	C9	ZF-HD	ZFHD1	2.59181	1.6805	0.401157	2.3711	1.1526	1.6574
Ghir_D06G003330	C9	ZF-HD	MEE68	1.84757	1.48158	0.746914	1.90039	1.31925	3.35093
Ghir_D09G001550	C9	ZF-HD	HB34	13.671	9.5634	3.07146	11.876	8.18293	10.3907
Ghir_D10G008830	C9	ZF-HD	HB31	1.2203	0.971997	0.768495	1.34354	1.50042	3.82236
