# Supplementary material for: Deficiencies in the formation and regulation of anther cuticle and tryphine contribute to male sterility in cotton PGMS line
Source: BMC Genomics. 2020 Nov 23;21:825. doi: 10.1186/s12864-020-07250-1 (PMC7685665; doi:10.1186/s12864-020-07250-1)
Supplement: Supplementary file 8 — Additional file 8: Table S4. DEGs in the PPI network 1/2/3. [file 12864_2020_7250_MOESM8_ESM.xlsx]

## Sheet: Network 1
Table S4 DEGs in the PPI network 1
#ID	Clusters	Gene_name	TTP_WT	LUNP_WT	BNP_WT	TTP_MT	LUNP_MT	BNP_MT	Swiss_Prot_annotation
Ghir_A09G021630	C1	MEE48	429.297	0.372112	0.150522	212.078	0.018706	0.0238597	Probable glucan endo-1,3-beta-glucosidase A6 OS=Arabidopsis thaliana OX=3702 GN=A6 PE=2 SV=1
Ghir_D09G020940	C1	MEE48	525.851	0.348186	0.146902	251.351	0.0398267	0.0138187	Probable glucan endo-1,3-beta-glucosidase A6 OS=Arabidopsis thaliana OX=3702 GN=A6 PE=2 SV=1
Ghir_A02G002080	C1	AT3G23770	892.564	0.864802	0.409291	385.409	0.0558417	0.0240313	Probable glucan endo-1,3-beta-glucosidase A6 OS=Arabidopsis thaliana OX=3702 GN=A6 PE=2 SV=1
Ghir_A01G013700	C1	ATA1	3.80139	0	0	1.38372	0	0	Short-chain dehydrogenase reductase ATA1 OS=Arabidopsis thaliana OX=3702 GN=TA1 PE=2 SV=1
Ghir_D01G014970	C1	ATA1	267.42	0.189221	0.064496	124.558	0.0107033	0.0106367	Short-chain dehydrogenase reductase ATA1 OS=Arabidopsis thaliana OX=3702 GN=TA1 PE=2 SV=1

## Sheet: Network 2
Table S4 DEGs in the PPI network 2
#ID	Clusters	Gene_name	TTP_WT	LUNP_WT	BNP_WT	TTP_MT	LUNP_MT	BNP_MT	Swiss_Prot_annotation
Ghir_A10G023390	C2	SBPASE	0.0578513	2.97746	0.027974	0.296669	0.0246383	0.254242	Sedoheptulose-1,7-bisphosphatase, chloroplastic OS=Arabidopsis thaliana OX=3702 GN=At3g55800 PE=2 SV=1
Ghir_D10G012890	C2	SSI2	0	1.48529	0.479563	0	0.581398	0.793996	Stearoyl-[acyl-carrier-protein] 9-desaturase, chloroplastic OS=Ricinus communis OX=3988 PE=1 SV=1
Ghir_D04G018620	C2	XF1	3.83284	3.4317	0.562239	0.543901	0.673891	1.61774	Squalene monooxygenase OS=Panax ginseng OX=4054 PE=2 SV=1
Ghir_A01G017870	C2	KCS6	10.7458	36.527	2.55822	9.69377	16.7734	9.3211	3-ketoacyl-CoA synthase 6 OS=Arabidopsis thaliana OX=3702 GN=CUT1 PE=1 SV=1
Ghir_D01G019360	C2	KCS6	8.24141	45.05	4.77286	7.56609	20.9913	10.982	3-ketoacyl-CoA synthase 6 OS=Arabidopsis thaliana OX=3702 GN=CUT1 PE=1 SV=1
Ghir_A13G024180	C2	MYB48	0.272681	2.59381	0.196525	0.715634	0.09956	0.297046	Transcription factor MYB48 OS=Arabidopsis thaliana OX=3702 GN=MYB48 PE=2 SV=1
Ghir_A12G023400	C2	CYP706A4	3.85939	18.6516	4.26218	3.92435	6.41586	10.1404	Geraniol 8-hydroxylase OS=Catharanthus roseus OX=4058 GN=CYP76B6 PE=1 SV=1
Ghir_D02G016780	C2	ECHID	0.592344	2.66788	0.182303	0.387403	0.690503	0.492949	1,4-dihydroxy-2-naphthoyl-CoA synthase, peroxisomal OS=Arabidopsis thaliana OX=3702 GN=MENB PE=1 SV=2
Ghir_D10G022670	C2	PAL1	25.817	28.2082	10.0723	21.8387	13.7912	13.6538	Phenylalanine ammonia-lyase OS=Citrus limon OX=2708 GN=PAL6 PE=2 SV=1
Ghir_D05G019650	C2	DFR	17.9473	37.6711	4.2783	10.6957	19.1854	15.4457	Dihydroflavonol 4-reductase OS=Vitis vinifera OX=29760 GN=DFR PE=1 SV=1
Ghir_D12G008430	C2	AT-IE	4.56687	5.11832	1.75709	1.38212	1.52792	1.11944	Histidine biosynthesis bifunctional protein hisIE, chloroplastic OS=Arabidopsis thaliana OX=3702 GN=HISN2 PE=1 SV=1
Ghir_A04G005000	C2	GSTU25	2.87348	18.321	2.73495	2.60673	6.70076	9.68829	Probable glutathione S-transferase OS=Nicotiana tabacum OX=4097 PE=2 SV=1
Ghir_D12G008440	C2	AT-IE	8.97084	7.50401	3.57719	5.39172	3.73021	3.43089	Histidine biosynthesis bifunctional protein hisIE, chloroplastic OS=Arabidopsis thaliana OX=3702 GN=HISN2 PE=1 SV=1
Ghir_D10G015380	C2	TT4	66.5173	360.904	30.6846	56.8539	103.909	82.3552	Chalcone synthase 1 OS=Camellia sinensis OX=4442 GN=CHS1 PE=2 SV=1
Ghir_A10G020870	C2	PAL2	13.1615	22.1277	7.89943	10.2839	8.86008	8.89581	Phenylalanine ammonia-lyase OS=Nicotiana tabacum OX=4097 GN=TPA1 PE=2 SV=1
Ghir_A05G025280	C2	LAC14	14.5582	8.62391	1.92983	12.055	3.1897	5.45027	Laccase-14 OS=Arabidopsis thaliana OX=3702 GN=LAC14 PE=2 SV=1
Ghir_D07G003820	C2	MGD1	8.72647	7.94868	1.48688	8.41628	3.55621	3.95417	Monogalactosyldiacylglycerol synthase 1, chloroplastic OS=Arabidopsis thaliana OX=3702 GN=MGD1 PE=1 SV=1
Ghir_A09G022960	C2	LOX5	0.674008	10.6799	0.465444	0.574959	4.38667	1.58022	Linoleate 9S-lipoxygenase 5 OS=Arabidopsis thaliana OX=3702 GN=LOX5 PE=2 SV=2
Ghir_A10G013310	C2	PDS3	3.29616	21.5432	3.05987	3.98257	8.3026	8.6082	15-cis-phytoene desaturase, chloroplastic/chromoplastic OS=Arabidopsis thaliana OX=3702 GN=PDS PE=1 SV=1
Ghir_A13G016310	C2	CYP97A3	4.33284	12.518	2.01332	4.51248	5.87272	4.82902	Protein LUTEIN DEFICIENT 5, chloroplastic OS=Arabidopsis thaliana OX=3702 GN=CYP97A3 PE=1 SV=1
Ghir_A02G014990	C2	CYP78A7	238.748	169.062	2.20651	258.006	51.4503	10.4735	Cytochrome P450 78A7 OS=Arabidopsis thaliana OX=3702 GN=CYP78A7 PE=2 SV=1
Ghir_A13G017290	C2	ATMS1	63.2218	246.445	32.5734	61.2336	114.697	106.155	5-methyltetrahydropteroyltriglutamate--homocysteine methyltransferase OS=Catharanthus roseus OX=4058 GN=METE PE=2 SV=1
Ghir_D13G017980	C2	ATMS1	31.2121	159.744	30.444	30.2887	76.3727	103.038	5-methyltetrahydropteroyltriglutamate--homocysteine methyltransferase OS=Catharanthus roseus OX=4058 GN=METE PE=2 SV=1
Ghir_A07G002060	C2	MYB7	1.84088	21.8526	0.0493103	5.97065	0.317453	0.098922	Transcription factor TT2 OS=Arabidopsis thaliana OX=3702 GN=TT2 PE=1 SV=1
Ghir_D11G015490	C2	PEX13	36.172	83.7212	26.3468	33.8872	37.7087	41.9488	Peroxisomal membrane protein 13 OS=Arabidopsis thaliana OX=3702 GN=PEX13 PE=1 SV=1
Ghir_D03G004680	C2	CYP78A7	241.798	208.46	3.48445	262.314	67.9099	12.1014	Cytochrome P450 78A7 OS=Arabidopsis thaliana OX=3702 GN=CYP78A7 PE=2 SV=1
Ghir_D05G017850	C2	CDS2	5.77208	15.9573	3.02313	6.6128	6.80094	6.21041	Phosphatidate cytidylyltransferase 2 OS=Arabidopsis thaliana OX=3702 GN=CDS2 PE=1 SV=1
Ghir_D06G009880	C2	PFK3	4.7437	9.66469	1.45652	4.47527	4.76035	3.78644	ATP-dependent 6-phosphofructokinase 3 OS=Arabidopsis thaliana OX=3702 GN=PFK3 PE=1 SV=1
Ghir_D03G001670	C2	AAO3	1.68878	1.95022	0.731982	1.37503	0.97428	1.0014	Abscisic-aldehyde oxidase OS=Arabidopsis thaliana OX=3702 GN=AAO3 PE=1 SV=1
Ghir_A07G019670	C2	CYP97B3	2.81927	19.2732	2.1654	2.59369	5.01933	5.29139	Cytochrome P450 97B2, chloroplastic OS=Glycine max OX=3847 GN=CYP97B2 PE=2 SV=1
Ghir_D01G003080	C2	GA2OX6	0.0438893	4.35585	0.762933	0	0.783285	0.912928	Gibberellin 2-beta-dioxygenase 2 OS=Pisum sativum OX=3888 GN=GA2OX2 PE=2 SV=1
Ghir_A04G012120	C2	cPT1	64.8355	91.0973	0.145366	54.5345	3.76648	0.035138	Dehydrodolichyl diphosphate synthase 6 OS=Arabidopsis thaliana OX=3702 GN=At2g17570 PE=2 SV=2
Ghir_D10G003560	C2	CHLI1	10.716	72.238	10.9807	9.90232	28.6894	17.0521	Magnesium-chelatase subunit ChlI, chloroplastic OS=Glycine max OX=3847 GN=CHLI PE=2 SV=1
Ghir_D05G028200	C2	CRL1	17.0489	25.953	5.60474	14.4399	11.53	12.7629	Cinnamoyl-CoA reductase 1 OS=Oryza sativa subsp. japonica OX=39947 GN=CCR1 PE=1 SV=1
Ghir_A03G014630	C2	KCR1	0.345367	3.28014	0.191164	0.418451	0.219018	0.373595	Very-long-chain 3-oxoacyl-CoA reductase 1 OS=Arabidopsis thaliana OX=3702 GN=KCR1 PE=1 SV=1
Ghir_D07G013980	C2	LACS1	59.1497	95.4665	4.40459	56.5081	21.9559	8.54309	Long chain acyl-CoA synthetase 1 OS=Arabidopsis thaliana OX=3702 GN=LACS1 PE=2 SV=1
Ghir_A08G004420	C2	GA2OX6	0.650168	5.47324	0.896414	0.622069	1.62586	1.05972	Gibberellin 2-beta-dioxygenase 2 OS=Pisum sativum OX=3888 GN=GA2OX2 PE=2 SV=1
Ghir_D01G004830	C2	HEME1	1.05005	2.91188	0.491793	1.09985	1.41146	1.15522	Uroporphyrinogen decarboxylase 1, chloroplastic OS=Arabidopsis thaliana OX=3702 GN=HEME1 PE=2 SV=2
Ghir_D03G016190	C2	CAC2	11.7182	23.187	4.68048	9.73518	6.29753	4.52722	Biotin carboxylase 1, chloroplastic OS=Populus trichocarpa OX=3694 GN=POPTRDRAFT_831870 PE=2 SV=1
Ghir_D09G017510	C2	DXR	6.09941	73.4781	7.2432	6.57451	17.7495	10.4876	1-deoxy-D-xylulose 5-phosphate reductoisomerase, chloroplastic OS=Oryza sativa subsp. japonica OX=39947 GN=DXR PE=2 SV=2
Ghir_D01G008780	C2	FPS1	10.6913	39.1842	5.03701	11.5529	11.5626	12.9145	Farnesyl pyrophosphate synthase 2 OS=Lupinus albus OX=3870 GN=FPS2 PE=2 SV=1
Ghir_D01G013070	C2	HMG1	2.90327	16.5168	2.26919	3.21424	7.22397	3.78516	3-hydroxy-3-methylglutaryl-coenzyme A reductase 1 OS=Hevea brasiliensis OX=3981 GN=HMGR1 PE=2 SV=1
Ghir_A07G013740	C2	LACS1	45.5861	109.436	0.967643	46.677	14.418	4.72814	Long chain acyl-CoA synthetase 1 OS=Arabidopsis thaliana OX=3702 GN=LACS1 PE=2 SV=1
Ghir_D13G017030	C2	CYP97A3	7.33061	78.3787	3.22863	6.87731	18.9533	8.94203	Protein LUTEIN DEFICIENT 5, chloroplastic OS=Arabidopsis thaliana OX=3702 GN=CYP97A3 PE=1 SV=1
Ghir_A11G010730	C2	CYP78A6	0.034841	83.2583	0.077468	0.10262	9.1487	0.12863	Cytochrome P450 78A6 OS=Arabidopsis thaliana OX=3702 GN=CYP78A6 PE=2 SV=1
Ghir_A10G010570	C2	PPDK	6.59433	125.068	25.8885	7.16033	58.9456	15.1144	Pyruvate, phosphate dikinase, chloroplastic OS=Mesembryanthemum crystallinum OX=3544 GN=PPD PE=2 SV=1
Ghir_A07G001310	C2	LUT2	0.131756	39.5155	13.4104	0.244061	13.8772	7.31735	Lycopene epsilon cyclase, chloroplastic OS=Arabidopsis thaliana OX=3702 GN=LUT2 PE=1 SV=2
Ghir_D12G021400	C2	CYP707A3	8.6066	45.1529	15.3065	6.75253	11.329	11.9546	Abscisic acid 8&apos;-hydroxylase 1 OS=Arabidopsis thaliana OX=3702 GN=CYP707A1 PE=2 SV=1
Ghir_A05G040550	C2	FLS1	2.07772	20.4521	2.72693	2.59403	1.21046	0.166782	Flavonol synthase/flavanone 3-hydroxylase OS=Citrus unshiu OX=55188 GN=FLS PE=1 SV=1
Ghir_D06G017460	C2	ASAT1	1.13375	42.3565	13.9535	1.1732	14.3063	27.1618	Probable long-chain-alcohol O-fatty-acyltransferase 4 OS=Arabidopsis thaliana OX=3702 GN=AT4 PE=2 SV=1
Ghir_A03G002840	C2	CAC2	11.5838	35.75	3.91713	9.55907	8.34215	4.16633	Biotin carboxylase 1, chloroplastic OS=Populus trichocarpa OX=3694 GN=POPTRDRAFT_831870 PE=2 SV=1
Ghir_D12G007630	C2	ABCD1	8.77526	40.5121	10.151	9.20008	11.2661	12.3694	ABC transporter D family member 1 OS=Arabidopsis thaliana OX=3702 GN=ABCC1 PE=1 SV=1
Ghir_A09G002890	C2	AT5G14700	10.5924	37.3685	4.86489	11.3484	14.5272	7.08271	Cinnamoyl-CoA reductase-like SNL6 OS=Oryza sativa subsp. japonica OX=39947 GN=SNL6 PE=3 SV=1
Ghir_D02G015760	C2	AT1G24360	9.27	35.5964	5.26724	9.6954	16.4664	4.97085	3-oxoacyl-[acyl-carrier-protein] reductase, chloroplastic OS=Cuphea lanceolata OX=3930 GN=CLKR27 PE=2 SV=1
Ghir_D09G025750	C2	AT5G14700	5.09471	34.6776	8.80892	5.71478	15.6867	9.57386	Cinnamoyl-CoA reductase-like SNL6 OS=Oryza sativa subsp. japonica OX=39947 GN=SNL6 PE=3 SV=1
Ghir_A01G003110	C2	GA2OX6	0.120963	14.8312	1.08935	0.0276527	2.96865	1.51575	Gibberellin 2-beta-dioxygenase 2 OS=Pisum sativum OX=3888 GN=GA2OX2 PE=2 SV=1
Ghir_D08G021290	C2	FaTA	0.122687	29.3349	6.49381	0.0701663	11.187	3.60818	Oleoyl-acyl carrier protein thioesterase 1, chloroplastic OS=Arabidopsis thaliana OX=3702 GN=FATA PE=1 SV=1
Ghir_A08G002080	C2	CAS1	20.4206	109.639	17.8613	21.8017	42.6843	17.9376	Cycloartenol synthase 2 OS=Betula platyphylla OX=78630 GN=CASBPX2 PE=1 SV=1
Ghir_D07G001320	C2	LUT2	5.32289	51.1933	10.3607	6.15938	16.7004	8.645	Lycopene epsilon cyclase, chloroplastic OS=Arabidopsis thaliana OX=3702 GN=LUT2 PE=1 SV=2
Ghir_A01G008320	C2	FPS1	14.3667	134.543	2.95332	17.3615	17.2144	10.2354	Farnesyl pyrophosphate synthase 2 OS=Lupinus albus OX=3870 GN=FPS2 PE=2 SV=1
Ghir_A06G001350	C2	CYP82C4	0.0109957	30.1082	5.92685	0.0153823	0.0150397	0.903629	Cytochrome P450 82A3 OS=Glycine max OX=3847 GN=CYP82A3 PE=2 SV=1
Ghir_A08G020480	C2	FaTA	0.704959	105.326	19.766	0.550619	38.3954	19.9883	Oleoyl-acyl carrier protein thioesterase 1, chloroplastic OS=Arabidopsis thaliana OX=3702 GN=FATA PE=1 SV=1
Ghir_D12G011590	C2	PMM	14.9627	127.742	21.4876	11.1251	42.9146	32.693	Phosphomannomutase OS=Triticum aestivum OX=4565 PE=2 SV=1
Ghir_A09G008310	C2	FAB1	0.0204913	250.359	39.0257	0.030072	82.1708	37.952	3-oxoacyl-[acyl-carrier-protein] synthase II, chloroplastic OS=Arabidopsis thaliana OX=3702 GN=KAS2 PE=1 SV=1
Ghir_D13G004890	C2	FAAH	7.63701	94.6172	6.47684	6.40908	36.2951	15.5499	Fatty acid amide hydrolase OS=Arabidopsis thaliana OX=3702 GN=FAAH PE=1 SV=1
Ghir_D04G000870	C2	UGT78D2	0.735103	4.85534	0.526545	0.92054	1.69766	2.77901	Flavonoid 3-O-glucosyltransferase OS=Medicago truncatula OX=3880 GN=UGT78G1 PE=1 SV=1
Ghir_D05G037530	C2	CYP706A3	0	159.738	22.4543	0.0442393	51.6277	42.7256	Geraniol 8-hydroxylase OS=Catharanthus roseus OX=4058 GN=CYP76B6 PE=1 SV=1
Ghir_A11G000700	C2	IPK2BETA	0.0716703	59.1928	6.98522	0.023796	26.3327	11.5025	Inositol polyphosphate multikinase beta OS=Arabidopsis thaliana OX=3702 GN=IPK2b PE=1 SV=1
Ghir_D09G008040	C2	FAB1	0.134923	131.176	15.2684	0.131029	50.1287	21.1739	3-oxoacyl-[acyl-carrier-protein] synthase II, chloroplastic OS=Arabidopsis thaliana OX=3702 GN=KAS2 PE=1 SV=1
Ghir_A04G012110	C2	cPT1	0.524654	796.212	87.7033	1.27582	274.133	80.4497	Dehydrodolichyl diphosphate synthase 6 OS=Arabidopsis thaliana OX=3702 GN=At2g17570 PE=2 SV=2
Ghir_D04G002380	C2	FLS1	1.6146	116.06	12.5749	1.96229	9.08314	1.81659	Flavonol synthase/flavanone 3-hydroxylase OS=Citrus unshiu OX=55188 GN=FLS PE=1 SV=1
Ghir_A13G022700	C2	MOD1	9.53785	152.145	14.0195	10.1751	61.5032	17.3781	Enoyl-[acyl-carrier-protein] reductase [NADH], chloroplastic OS=Arabidopsis thaliana OX=3702 GN=MOD1 PE=1 SV=1
Ghir_D07G019990	C2	CYP97B3	3.61417	165.026	2.04912	8.15968	11.9582	4.89452	Cytochrome P450 97B2, chloroplastic OS=Glycine max OX=3847 GN=CYP97B2 PE=2 SV=1
Ghir_D13G009540	C2	CYP89A5	0.255012	126.082	8.98616	0.213331	35.1714	32.7191	Cytochrome P450 89A2 OS=Arabidopsis thaliana OX=3702 GN=CYP89A2 PE=2 SV=2
Ghir_A13G010160	C2	CYP89A5	0.117879	165.923	11.3218	0.150316	47.1001	53.1527	Cytochrome P450 89A2 OS=Arabidopsis thaliana OX=3702 GN=CYP89A2 PE=2 SV=2
Ghir_D13G023360	C2	MOD1	7.23158	117.448	3.2748	8.96663	16.9378	1.44575	Enoyl-[acyl-carrier-protein] reductase [NADH], chloroplastic OS=Arabidopsis thaliana OX=3702 GN=MOD1 PE=1 SV=1
Ghir_D04G000880	C2	UGT78D2	1.05008	19.8569	0.201754	0.755702	4.06409	2.75159	Flavonoid 3-O-glucosyltransferase OS=Medicago truncatula OX=3880 GN=UGT78G1 PE=1 SV=1
Ghir_D04G016500	C2	cPT1	0.129005	331.983	16.3201	0.185624	147.507	14.9258	Dehydrodolichyl diphosphate synthase 6 OS=Arabidopsis thaliana OX=3702 GN=At2g17570 PE=2 SV=2
Ghir_A11G017820	C2	MO1	0.398969	65.3327	0.321966	1.40675	32.5809	0.418885	Monooxygenase 1 OS=Arabidopsis thaliana OX=3702 GN=MO1 PE=2 SV=1
Ghir_A05G011230	C2	CYP79A2	0	1.73407	0.034121	0	0.365028	0	Tyrosine N-monooxygenase OS=Sorghum bicolor OX=4558 GN=CYP79A1 PE=1 SV=3
Ghir_A05G042050	C2	UGT78D2	0.19811	10.9013	0	0.360998	3.53948	3.47248	Flavonoid 3-O-glucosyltransferase OS=Medicago truncatula OX=3880 GN=UGT78G1 PE=1 SV=1
Ghir_A08G025750	C2	AT4G26220	0.223996	237.082	0.155607	3.63582	25.1966	0.148505	Probable caffeoyl-CoA O-methyltransferase At4g26220 OS=Arabidopsis thaliana OX=3702 GN=At4g26220 PE=2 SV=1
Ghir_D08G026600	C2	AT4G26220	1.18638	842.359	0.722633	25.5578	64.8691	0.585279	Probable caffeoyl-CoA O-methyltransferase At4g26220 OS=Arabidopsis thaliana OX=3702 GN=At4g26220 PE=2 SV=1
Ghir_D03G016840	C2	CYP87A2	0.233615	203.947	0.145466	15.0348	5.18425	0	Cytochrome P450 87A3 OS=Oryza sativa subsp. japonica OX=39947 GN=CYP87A3 PE=2 SV=3

## Sheet: Network 3
Table S4 DEGs in the PPI network 3
#ID	Clusters	Gene_name	TTP_WT	LUNP_WT	BNP_WT	TTP_MT	LUNP_MT	BNP_MT	Swiss_Prot_annotation
Ghir_A09G004470	C3	ADF7	0.0158997	0.121165	22.0017	0	0	0.316525	Actin-depolymerizing factor 7 OS=Arabidopsis thaliana OX=3702 GN=ADF7 PE=2 SV=1
Ghir_A09G018940	C3	ADF7	0.094454	0.240107	29.1304	0.0735937	0.01761	0.61239	Actin-depolymerizing factor 7 OS=Arabidopsis thaliana OX=3702 GN=ADF7 PE=2 SV=1
Ghir_D09G004540	C3	ADF7	0	0.175523	17.2412	0	0	0.408008	Actin-depolymerizing factor 7 OS=Arabidopsis thaliana OX=3702 GN=ADF7 PE=2 SV=1
Ghir_D09G018450	C3	ADF7	0.618409	0.421673	32.8518	0.406308	0.154408	0.588288	Actin-depolymerizing factor 7 OS=Arabidopsis thaliana OX=3702 GN=ADF7 PE=2 SV=1
Ghir_D09G019590	C3	ADF7	0	0.118983	21.7644	0	0	0.537765	Actin-depolymerizing factor OS=Lilium longiflorum OX=4690 PE=2 SV=1
Ghir_A13G010860	C3	ANX2	0.00431	0.0640717	2.6169	0.00667867	0.0656177	0.025196	Receptor-like protein kinase ANXUR2 OS=Arabidopsis thaliana OX=3702 GN=ANX2 PE=2 SV=1
Ghir_D13G011520	C3	ANX2	0.008269	0.0409483	11.002	0.010741	0.012771	0.126623	Receptor-like protein kinase ANXUR2 OS=Arabidopsis thaliana OX=3702 GN=ANX2 PE=2 SV=1
Ghir_A05G018890	C3	ROP1	11.1548	12.7849	52.087	10.8313	23.0916	10.7199	Rac-like GTP-binding protein RAC1 OS=Lotus japonicus OX=34305 GN=RAC1 PE=2 SV=1
Ghir_A05G026000	C3	ROP1	1.0331	0.964137	10.9413	1.43376	2.02435	0.555244	Rac-like GTP-binding protein ARAC11 OS=Arabidopsis thaliana OX=3702 GN=ARAC11 PE=1 SV=2
Ghir_D03G000790	C3	ROP1	0.786393	0.768465	5.39014	0.931041	1.3975	0.618754	Rac-like GTP-binding protein RHO1 OS=Pisum sativum OX=3888 GN=RHO1 PE=2 SV=1
Ghir_D05G018900	C3	ROP1	8.29585	9.65037	43.9643	8.54342	20.2537	10.0001	Rac-like GTP-binding protein RAC1 OS=Lotus japonicus OX=34305 GN=RAC1 PE=2 SV=1
Ghir_A08G005110	C3	CESA4	0.541377	0.739538	4.31049	0.327555	1.29511	1.55442	Probable cellulose synthase A catalytic subunit 8 [UDP-forming] OS=Oryza sativa subsp. japonica OX=39947 GN=CESA8 PE=1 SV=1
Ghir_A12G027680	C3	CHX23	0.0291787	1.05741	20.7189	0.034932	2.83161	0.743792	Cation/H(+) antiporter 23, chloroplastic OS=Arabidopsis thaliana OX=3702 GN=CHX23 PE=1 SV=1
Ghir_D12G027710	C3	CHX23	0.010181	1.12003	19.6249	0	3.21023	0.67735	Cation/H(+) antiporter 23, chloroplastic OS=Arabidopsis thaliana OX=3702 GN=CHX23 PE=1 SV=1
Ghir_A03G007180	C3	PPME1	0.184083	10.564	386.654	0.210103	21.6108	12.5691	Pectinesterase PPME1 OS=Arabidopsis thaliana OX=3702 GN=PPME1 PE=1 SV=1
Ghir_D03G011550	C3	PPME1	0.0175313	0.153198	7.89985	0.00787	0.679264	0.254619	Pectinesterase PPME1 OS=Arabidopsis thaliana OX=3702 GN=PPME1 PE=1 SV=1
Ghir_D12G029480	C3	PPME1	0.151762	1.86707	304.061	0.117643	0.11602	5.13909	Pectinesterase PPME1 OS=Arabidopsis thaliana OX=3702 GN=PPME1 PE=1 SV=1
Ghir_D12G029490	C3	PPME1	0.149494	2.5698	292.894	0.125773	0.18226	5.4035	Pectinesterase PPME1 OS=Arabidopsis thaliana OX=3702 GN=PPME1 PE=1 SV=1
Ghir_D12G029600	C3	PPME1	0.0597417	1.54772	318.242	0.131141	0.0160873	3.84518	Pectinesterase PPME1 OS=Arabidopsis thaliana OX=3702 GN=PPME1 PE=1 SV=1
Ghir_D11G007740	C3	PTEN1	1.05434	1.3117	7.36427	0.950102	1.67128	1.39559	Phosphatidylinositol 3,4,5-trisphosphate 3-phosphatase and protein-tyrosine-phosphatase PTEN1 OS=Arabidopsis thaliana OX=3702 GN=PTEN1 PE=1 SV=1
Ghir_A01G012760	C3	RABA4D	0.694594	0.415572	1.78602	0.48478	0.263012	0.490279	Ras-related protein RABA4d OS=Arabidopsis thaliana OX=3702 GN=RABA4D PE=1 SV=1
Ghir_A08G004240	C3	UGP2	0.293321	6.32729	64.2206	0.181436	18.8028	4.2717	UTP--glucose-1-phosphate uridylyltransferase OS=Solanum tuberosum OX=4113 PE=1 SV=3
Ghir_A07G009420	C3	FIM5	2.19196	6.43645	19.8868	2.19135	6.62764	2.87505	Fimbrin-5 OS=Arabidopsis thaliana OX=3702 GN=FIM5 PE=1 SV=1
Ghir_D07G009530	C3	FIM5	0.58438	2.96664	18.9426	0.633123	4.8241	2.09067	Fimbrin-5 OS=Arabidopsis thaliana OX=3702 GN=FIM5 PE=1 SV=1
Ghir_A05G002320	C3	GNL2	0.018332	0.150761	12.2113	0.013623	0.127505	0.297836	ARF guanine-nucleotide exchange factor GNL2 OS=Arabidopsis thaliana OX=3702 GN=GNL2 PE=2 SV=1
Ghir_D05G002480	C3	GNL2	0	0.150706	16.4964	0.0115713	0.0217653	0.388757	ARF guanine-nucleotide exchange factor GNL2 OS=Arabidopsis thaliana OX=3702 GN=GNL2 PE=2 SV=1
Ghir_A01G018700	C3	PIP5K5	0	0	6.42587	0	0	0	Phosphatidylinositol 4-phosphate 5-kinase 4 OS=Arabidopsis thaliana OX=3702 GN=PIP5K4 PE=4 SV=1
Ghir_A02G011600	C3	PIP5K4	0	0.00752933	12.6686	0	0	0.149608	Phosphatidylinositol 4-phosphate 5-kinase 4 OS=Arabidopsis thaliana OX=3702 GN=PIP5K4 PE=4 SV=1
Ghir_D03G006440	C3	PIP5K4	0	0.028051	10.8751	0	0	0.150482	Phosphatidylinositol 4-phosphate 5-kinase 4 OS=Arabidopsis thaliana OX=3702 GN=PIP5K4 PE=4 SV=1
Ghir_D01G020140	C3	PIP5K5	0	0.0486577	10.0539	0.0109763	0	0.102445	Phosphatidylinositol 4-phosphate 5-kinase 5 OS=Arabidopsis thaliana OX=3702 GN=PIP5K5 PE=2 SV=1
Ghir_D12G023990	C3	PLIM2a	0.0533137	0.159324	2.54225	0.070167	0.208378	0.207561	LIM domain-containing protein PLIM2a OS=Arabidopsis thaliana OX=3702 GN=PLIM2A PE=1 SV=1
Ghir_A08G003720	C3	PLIM2b	0	0	5.05374	0	0	0.013517	LIM domain-containing protein PLIM2b OS=Arabidopsis thaliana OX=3702 GN=PLIM2B PE=1 SV=1
Ghir_A08G013820	C3	PLIM2b	0.026293	0.966975	27.3373	0.0812887	0.0459193	0.341975	LIM domain-containing protein PLIM2b OS=Arabidopsis thaliana OX=3702 GN=PLIM2B PE=1 SV=1
Ghir_A12G011390	C3	PLIM2b	0.575271	16.8256	404.757	0.378283	52.4161	13.951	LIM domain-containing protein PLIM2b OS=Arabidopsis thaliana OX=3702 GN=PLIM2B PE=1 SV=1
Ghir_D08G003900	C3	PLIM2b	0.0419143	0.083526	49.0893	0	0	0.638603	LIM domain-containing protein PLIM2b OS=Arabidopsis thaliana OX=3702 GN=PLIM2B PE=1 SV=1
Ghir_D08G014690	C3	PLIM2b	0	0.112093	22.9644	0	0	0.238498	LIM domain-containing protein PLIM2b OS=Arabidopsis thaliana OX=3702 GN=PLIM2B PE=1 SV=1
Ghir_D12G011610	C3	PLIM2b	0.382844	16.2154	367.029	0.198079	51.2092	12.6465	LIM domain-containing protein PLIM2b OS=Arabidopsis thaliana OX=3702 GN=PLIM2B PE=1 SV=1
Ghir_A03G002340	C3	PLIM2c	0.651552	21.9241	578.127	0.528178	63.3372	20.1027	LIM domain-containing protein PLIM2c OS=Arabidopsis thaliana OX=3702 GN=PLIM2C PE=1 SV=1
Ghir_A08G018840	C3	PLIM2a	0.128319	3.20696	301.345	0.109825	0.204392	5.06454	LIM domain-containing protein PLIM2b OS=Oryza sativa subsp. japonica OX=39947 GN=PLIM2B PE=1 SV=1
Ghir_A11G009380	C3	PLIM2b	0.156199	7.19271	335.284	0.0767153	8.17845	7.12042	LIM domain-containing protein PLIM2c OS=Arabidopsis thaliana OX=3702 GN=PLIM2C PE=1 SV=1
Ghir_A12G024010	C3	WLIM2a	0.245132	0.415938	9.40872	0.185357	0.427179	0.630714	LIM domain-containing protein WLIM2b OS=Arabidopsis thaliana OX=3702 GN=WLIM2B PE=1 SV=1
Ghir_D03G016670	C3	PLIM2c	0.422847	26.6777	591.059	0.357355	75.1194	20.9596	LIM domain-containing protein PLIM2c OS=Arabidopsis thaliana OX=3702 GN=PLIM2C PE=1 SV=1
Ghir_D08G019710	C3	PLIM2a	0.197034	7.89637	377.988	0.23026	5.32525	10.2683	LIM domain-containing protein PLIM2b OS=Oryza sativa subsp. japonica OX=39947 GN=PLIM2B PE=1 SV=1
Ghir_D11G009370	C3	PLIM2b	0.154129	6.53641	285.455	0.0908713	2.46172	5.02942	LIM domain-containing protein PLIM2c OS=Arabidopsis thaliana OX=3702 GN=PLIM2C PE=1 SV=1
Ghir_A01G011610	C3	REN1	6.47064	6.29679	18.9452	6.81202	7.45383	7.25879	Rho GTPase-activating protein REN1 OS=Arabidopsis thaliana OX=3702 GN=REN1 PE=1 SV=2
Ghir_A02G008300	C3	REN1	2.31956	2.14239	8.11275	2.71857	3.69666	3.60468	Rho GTPase-activating protein REN1 OS=Arabidopsis thaliana OX=3702 GN=REN1 PE=1 SV=2
Ghir_D01G012780	C3	REN1	3.30198	4.11791	17.0938	3.68238	6.26239	3.87776	Rho GTPase-activating protein REN1 OS=Arabidopsis thaliana OX=3702 GN=REN1 PE=1 SV=2
Ghir_A07G019230	C3	RGP1	0.089851	3.2619	67.3681	0.171415	13.4933	2.92546	UDP-arabinopyranose mutase 1 OS=Oryza sativa subsp. japonica OX=39947 GN=UAM1 PE=1 SV=1
Ghir_A11G016820	C3	RGP1	1.30173	12.9165	310.48	1.72279	44.2963	14.2675	UDP-arabinopyranose mutase 1 OS=Arabidopsis thaliana OX=3702 GN=RGP1 PE=1 SV=1
Ghir_D11G016900	C3	RGP1	1.08777	7.34207	173.495	1.40654	26.2903	8.9705	UDP-arabinopyranose mutase 1 OS=Arabidopsis thaliana OX=3702 GN=RGP1 PE=1 SV=1
Ghir_D01G002520	C3	RIC5	0.027647	0.840876	34.791	0.025447	3.23619	0.885174	CRIB domain-containing protein RIC6 OS=Arabidopsis thaliana OX=3702 GN=RIC6 PE=1 SV=1
Ghir_A01G002590	C3	RIC5	0.0290463	0.601778	35.0769	0	2.40797	1.27005	CRIB domain-containing protein RIC1 OS=Arabidopsis thaliana OX=3702 GN=RIC1 PE=1 SV=1
Ghir_A10G011020	C3	RIC6	0.114015	0.200365	2.49585	0.044627	0.277405	0	CRIB domain-containing protein RIC5 OS=Arabidopsis thaliana OX=3702 GN=RIC5 PE=1 SV=1
Ghir_D10G016800	C3	RIC6	0	0.276958	7.92803	0.0179667	1.17715	0.199474	CRIB domain-containing protein RIC5 OS=Arabidopsis thaliana OX=3702 GN=RIC5 PE=1 SV=1
Ghir_A11G014030	C3	RIC6	0.0538497	0.150299	13.2384	0.026265	0.392727	0.286602	CRIB domain-containing protein RIC6 OS=Arabidopsis thaliana OX=3702 GN=RIC6 PE=1 SV=1
Ghir_D11G014070	C3	RIC6	0	0.214731	10.7286	0	0.542066	0.336274	CRIB domain-containing protein RIC6 OS=Arabidopsis thaliana OX=3702 GN=RIC6 PE=1 SV=1
Ghir_A01G001200	C3	GAUT3	0.566935	0.0927493	5.05522	0.484935	0.26061	0.0831787	Probable galacturonosyltransferase 3 OS=Arabidopsis thaliana OX=3702 GN=GAUT3 PE=2 SV=2
Ghir_A01G003000	C3	AT3G17060	0.083905	0.577986	61.7388	0.105669	0.568874	1.74263	Probable pectinesterase 67 OS=Arabidopsis thaliana OX=3702 GN=PME67 PE=2 SV=1
Ghir_A01G011840	C3	VLN2	0.766816	2.46229	44.2446	0.402075	6.29467	1.55531	Villin-2 OS=Arabidopsis thaliana OX=3702 GN=VLN2 PE=1 SV=2
Ghir_A01G020140	C3	FBA6	2.53045	8.64993	85.3826	2.02	5.50561	2.75805	Fructose-bisphosphate aldolase 6, cytosolic OS=Arabidopsis thaliana OX=3702 GN=FBA6 PE=1 SV=1
Ghir_A02G005060	C3	AUD1	0.02991	1.40395	98.1627	0.0371697	0.226012	2.07959	UDP-glucuronic acid decarboxylase 2 OS=Arabidopsis thaliana OX=3702 GN=UXS2 PE=1 SV=1
Ghir_A02G005140	C3	AT5G27870	0	0.0119567	24.628	0	0	0.19534	Putative pectinesterase/pectinesterase inhibitor 28 OS=Arabidopsis thaliana OX=3702 GN=PME28 PE=2 SV=1
Ghir_A02G013050	C3	PRF5	0.393634	14.0181	173.469	0.34483	30.6893	5.77893	Profilin OS=Pyrus communis OX=23211 PE=1 SV=1
Ghir_A02G013700	C3	AT3G07820	0.636485	29.2785	668.667	0.53779	87.5971	31.4996	Polygalacturonase OS=Gossypium hirsutum OX=3635 GN=G9 PE=2 SV=1
Ghir_A02G013710	C3	AT3G07820	0.004229	6.69363	144.89	0	23.9556	5.16278	Polygalacturonase OS=Gossypium hirsutum OX=3635 GN=G9 PE=2 SV=1
Ghir_A02G019310	C3	RHD4	6.68867	9.79433	69.1174	6.78289	14.8511	14.5164	Phosphoinositide phosphatase SAC7 OS=Arabidopsis thaliana OX=3702 GN=SAC7 PE=2 SV=1
Ghir_A03G002370	C3	ADF11	1.41306	43.4581	637.763	1.20138	133.972	24.4307	Actin-depolymerizing factor OS=Lilium longiflorum OX=4690 PE=2 SV=1
Ghir_A03G007590	C3	AT3G01270	0	0.0403283	31.1913	0	0	0.318106	Probable pectate lyase P59 OS=Solanum lycopersicum OX=4081 GN=LAT59 PE=2 SV=1
Ghir_A03G019650	C3	AT59	0.007573	0.0845973	54.4829	0.0312287	0	0.547127	Pectate lyase OS=Lilium longiflorum OX=4690 PE=2 SV=1
Ghir_A03G021260	C3	CAP1	2.46896	3.5669	19.9493	2.03588	5.51948	2.30292	Cyclase-associated protein 1 OS=Arabidopsis thaliana OX=3702 GN=CAP1 PE=2 SV=1
Ghir_A04G001480	C3	AT3G07820	0.647146	7.59575	216.853	0.187371	1.30526	11.2829	Polygalacturonase OS=Gossypium hirsutum OX=3635 GN=G9 PE=2 SV=1
Ghir_A04G001490	C3	AT3G07820	0.0739583	1.79059	101.523	0.0422663	2.22637	2.93078	Polygalacturonase OS=Gossypium hirsutum OX=3635 GN=G9 PE=2 SV=1
Ghir_A04G001550	C3	AT3G07820	0.0815887	6.02067	250.108	0.07955	9.72958	7.67367	Polygalacturonase OS=Gossypium hirsutum OX=3635 GN=G9 PE=2 SV=1
Ghir_A04G001560	C3	AT3G07820	0.0451763	7.3191	379.6	0.0700397	9.61373	9.79257	Polygalacturonase OS=Gossypium hirsutum OX=3635 GN=G9 PE=2 SV=1
Ghir_A04G012860	C3	WLIM1	2.00542	19.7491	425.587	1.84624	59.9289	16.5822	LIM domain-containing protein WLIM1 OS=Arabidopsis thaliana OX=3702 GN=WLIM1 PE=1 SV=1
Ghir_A04G012870	C3	AT3G19620	0.0077	0.0573487	6.93587	0	0.119635	0.763884	Probable beta-D-xylosidase 5 OS=Arabidopsis thaliana OX=3702 GN=BXL5 PE=2 SV=2
Ghir_A04G016030	C3	AT59	0.241333	38.5673	392.592	0.258983	110.234	16.0689	Probable pectate lyase P59 OS=Solanum lycopersicum OX=4081 GN=LAT59 PE=2 SV=1
Ghir_A05G000980	C3	IRX3	0.043322	0.150027	2.45342	0.0699327	0.101472	0.845147	Cellulose synthase A catalytic subunit 7 [UDP-forming] OS=Arabidopsis thaliana OX=3702 GN=CESA7 PE=1 SV=1
Ghir_A05G001460	C3	ARPC3	2.53357	2.34067	17.1858	1.84673	6.19518	1.88784	Actin-related protein 2/3 complex subunit 3 OS=Arabidopsis thaliana OX=3702 GN=ARPC3 PE=1 SV=1
Ghir_A05G002780	C3	PRF5	0.292451	23.9683	276.899	0.316713	69.9499	11.7847	Profilin-2 OS=Corylus avellana OX=13451 PE=1 SV=1
Ghir_A05G009230	C3	IRX12	0	0	1.91195	0	0.0242213	0.310116	Laccase-4 OS=Arabidopsis thaliana OX=3702 GN=IRX12 PE=2 SV=2
Ghir_A05G015660	C3	TPS1	0.553597	0.249647	9.7309	0.568904	0.396705	0.289426	Alpha,alpha-trehalose-phosphate synthase [UDP-forming] 1 OS=Arabidopsis thaliana OX=3702 GN=TPS1 PE=1 SV=1
Ghir_A05G031020	C3	RABA2D	0	0.713096	8.15135	0	1.95427	0.322587	Ras-related protein Rab11C OS=Lotus japonicus OX=34305 GN=RAB11C PE=2 SV=1
Ghir_A05G036100	C3	RABA2D	0	0.184084	5.92119	0	0.45681	0.209384	Ras-related protein Rab11C OS=Lotus japonicus OX=34305 GN=RAB11C PE=2 SV=1
Ghir_A05G036380	C3	ACT11	50.22	86.7115	395.887	50.7066	132.539	94.6573	Actin-58 OS=Solanum tuberosum OX=4113 GN=AC58 PE=3 SV=1
Ghir_A05G040270	C3	AT5G16500	0	0.257285	3.14388	0.00640333	0.230324	0.100264	Receptor-like kinase LIP2 OS=Arabidopsis thaliana OX=3702 GN=LIP2 PE=1 SV=1
Ghir_A06G000460	C3	GH9B5	0.269206	0.267609	26.2532	0.143451	0.214564	0.814687	Endoglucanase 2 OS=Arabidopsis thaliana OX=3702 GN=At1g19940 PE=2 SV=1
Ghir_A06G007170	C3	PRF4	0.167129	10.9709	243.073	0.163673	32.1813	8.2904	Profilin-2 OS=Corylus avellana OX=13451 PE=1 SV=1
Ghir_A06G007240	C3	PFK3	1.69157	3.27154	14.2382	1.80065	2.88005	4.5775	ATP-dependent 6-phosphofructokinase 3 OS=Arabidopsis thaliana OX=3702 GN=PFK3 PE=1 SV=1
Ghir_A06G019580	C3	MUR4	5.53729	8.54913	32.4534	5.61417	11.0923	5.54518	UDP-arabinose 4-epimerase 1 OS=Arabidopsis thaliana OX=3702 GN=MUR4 PE=1 SV=1
Ghir_A07G009190	C3	AT5G48140	0	0.108881	3.42487	0	0.539512	0.0859057	Polygalacturonase OS=Gossypium hirsutum OX=3635 GN=G9 PE=2 SV=1
Ghir_A07G009450	C3	AT5G48140	0.0947383	3.14148	203.202	0.0892443	2.79088	5.33107	Polygalacturonase OS=Gossypium hirsutum OX=3635 GN=G9 PE=2 SV=1
Ghir_A07G009460	C3	AT5G48140	0	0.156171	38.477	0	0.594807	0.606514	Polygalacturonase OS=Gossypium hirsutum OX=3635 GN=G9 PE=2 SV=1
Ghir_A07G014080	C3	APL2	0.819383	1.04058	22.6099	0.747563	5.55534	1.12724	Glucose-1-phosphate adenylyltransferase large subunit 4, chloroplastic/amyloplastic OS=Oryza sativa subsp. japonica OX=39947 GN=AGPL4 PE=1 SV=1
Ghir_A07G017330	C3	ADG1	4.00579	1.97093	26.8937	4.07717	5.95292	1.15028	Glucose-1-phosphate adenylyltransferase small subunit 2, chloroplastic OS=Vicia faba OX=3906 GN=AGPP PE=2 SV=1
Ghir_A07G017930	C3	AT3G07850	0.0187937	0.037948	8.9156	0	0	0.103965	Polygalacturonase OS=Gossypium hirsutum OX=3635 GN=G9 PE=2 SV=1
Ghir_A08G000480	C3	ACT11	3.67015	22.874	202.593	3.91782	65.6855	11.741	Actin (Fragment) OS=Pinus contorta OX=3339 PE=3 SV=1
Ghir_A08G012980	C3	AT3G05610	0.150136	3.32058	274.053	0.185384	0.046348	5.41626	Probable pectinesterase/pectinesterase inhibitor 21 OS=Arabidopsis thaliana OX=3702 GN=PME21 PE=2 SV=2
Ghir_A08G018890	C3	ADF8	0.429502	17.5915	547.619	0.232411	45.7488	17.5779	Actin-depolymerizing factor OS=Lilium longiflorum OX=4690 PE=2 SV=1
Ghir_A08G021720	C3	AT5G27870	0	0.228023	5.03728	0.006204	0.502059	0.188141	Probable pectinesterase/pectinesterase inhibitor 21 OS=Arabidopsis thaliana OX=3702 GN=PME21 PE=2 SV=2
Ghir_A08G025620	C3	PRF4	0.211939	0.49114	8.04005	0.299925	1.0013	0.434344	Profilin-2 OS=Corylus avellana OX=13451 PE=1 SV=1
Ghir_A09G007050	C3	PGA4	1.85023	203.671	1473.22	0.960611	546.481	68.179	Exopolygalacturonase clone GBGE184 OS=Arabidopsis thaliana OX=3702 GN=PGA3 PE=2 SV=1
Ghir_A09G007260	C3	CTL2	0.460631	0.248867	7.06538	0.440143	0.260246	1.70297	Chitinase-like protein 2 OS=Arabidopsis thaliana OX=3702 GN=CTL2 PE=2 SV=1
Ghir_A09G011470	C3	FLA12	0.09375	0.0900433	2.71225	0.117797	0.080084	0.297999	Fasciclin-like arabinogalactan protein 12 OS=Arabidopsis thaliana OX=3702 GN=FLA12 PE=2 SV=2
Ghir_A09G019890	C3	NDPK3	0.137331	1.9807	40.6713	0.213172	4.19231	1.33432	Nucleoside diphosphate kinase IV, chloroplastic/mitochondrial OS=Arabidopsis thaliana OX=3702 GN=NDK4 PE=1 SV=2
Ghir_A09G025060	C3	PGA4	0	0.00776733	6.70474	0	0	0.0820963	Exopolygalacturonase clone GBGE184 OS=Arabidopsis thaliana OX=3702 GN=PGA3 PE=2 SV=1
Ghir_A09G025110	C3	AT5G27870	0.321264	14.9141	577.731	0.361956	30.4538	16.2153	Probable pectinesterase/pectinesterase inhibitor 21 OS=Arabidopsis thaliana OX=3702 GN=PME21 PE=2 SV=2
Ghir_A09G025120	C3	AT5G27870	0.392431	12.3796	98.1745	0.391959	34.4354	17.7242	Probable pectinesterase/pectinesterase inhibitor 21 OS=Arabidopsis thaliana OX=3702 GN=PME21 PE=2 SV=2
Ghir_A09G025130	C3	AT5G27870	0.0303503	6.63532	347.795	0.0384473	30.9633	5.89753	Probable pectinesterase/pectinesterase inhibitor 58 OS=Arabidopsis thaliana OX=3702 GN=PME58 PE=2 SV=1
Ghir_A09G025140	C3	AT5G27870	0.317945	18.4774	264.181	0.322487	74.1381	22.2676	Probable pectinesterase/pectinesterase inhibitor 21 OS=Arabidopsis thaliana OX=3702 GN=PME21 PE=2 SV=2
Ghir_A09G025150	C3	AT5G27870	0.583984	33.7558	573.389	0.585662	70.7983	29.9551	Probable pectinesterase/pectinesterase inhibitor 21 OS=Arabidopsis thaliana OX=3702 GN=PME21 PE=2 SV=2
Ghir_A10G006230	C3	HXK2	0.145584	2.3533	23.5901	0.133253	5.86441	0.953703	Hexokinase-2 OS=Arabidopsis thaliana OX=3702 GN=HXK2 PE=1 SV=1
Ghir_A10G022950	C3	RABA2D	0	0.223679	18.4774	0	0.162072	0.453404	Ras-related protein Rab2BV OS=Beta vulgaris OX=161934 GN=RAB2BV PE=2 SV=1
Ghir_A11G002240	C3	PLIM2a	0.084915	1.28077	118.964	0.11197	0	2.47696	LIM domain-containing protein PLIM2b OS=Oryza sativa subsp. japonica OX=39947 GN=PLIM2B PE=1 SV=1
Ghir_A11G005530	C3	HKL3	0.07825	4.93377	27.01	0.0475303	13.3053	1.63379	Probable hexokinase-like 2 protein OS=Arabidopsis thaliana OX=3702 GN=At4g37840 PE=3 SV=1
Ghir_A11G009460	C3	ADF11	0	0.228486	11.7081	0.0169643	0.444524	0.257829	Actin-depolymerizing factor 10 OS=Arabidopsis thaliana OX=3702 GN=ADF10 PE=2 SV=1
Ghir_A11G012020	C3	GATL7	0.747477	1.28125	7.2912	0.828265	2.07874	0.870531	Probable galacturonosyltransferase-like 7 OS=Arabidopsis thaliana OX=3702 GN=GATL7 PE=2 SV=1
Ghir_A11G015990	C3	AT3G07820	0.198575	3.17037	253.69	0.0976543	0.194176	4.46874	Polygalacturonase OS=Gossypium hirsutum OX=3635 GN=G9 PE=2 SV=1
Ghir_A11G025830	C3	AT2G02720	0.159914	2.00056	265.111	0.190756	0.400386	4.55263	Probable pectate lyase P59 OS=Solanum lycopersicum OX=4081 GN=LAT59 PE=2 SV=1
Ghir_A11G032060	C3	AT5G27870	0.00713867	0.056235	22.6182	0.0223903	0	0.410003	Putative pectinesterase/pectinesterase inhibitor 28 OS=Arabidopsis thaliana OX=3702 GN=PME28 PE=2 SV=1
Ghir_A11G033170	C3	AT5G16500	0.0394133	2.56902	59.5629	0.0425727	8.70998	1.70202	Receptor-like kinase LIP1 OS=Arabidopsis thaliana OX=3702 GN=LIP1 PE=1 SV=1
Ghir_A11G033990	C3	VLN2	1.9548	3.71473	30.7999	2.19942	2.95661	0.88425	Villin-3 OS=Arabidopsis thaliana OX=3702 GN=VLN3 PE=1 SV=2
Ghir_A12G027050	C3	ADF7	5.92765	6.20398	48.2354	5.29489	6.68555	10.9495	Actin-depolymerizing factor 7 OS=Arabidopsis thaliana OX=3702 GN=ADF7 PE=2 SV=1
Ghir_A13G001080	C3	PYR6	21.6571	19.8371	76.9087	20.6526	20.4071	25.0208	UMP-CMP kinase 3 OS=Arabidopsis thaliana OX=3702 GN=UMK3 PE=1 SV=1
Ghir_A13G003080	C3	APL3	3.99775	9.37003	39.5177	3.34029	19.7282	3.89266	Glucose-1-phosphate adenylyltransferase large subunit 1 (Fragment) OS=Solanum tuberosum OX=4113 GN=AGPS1 PE=1 SV=1
Ghir_A13G005090	C3	AT2G02720	0.470864	34.0614	754.9	0.601817	102.553	27.5456	Probable pectate lyase P59 OS=Solanum lycopersicum OX=4081 GN=LAT59 PE=2 SV=1
Ghir_A13G007150	C3	AT2G02720	0.376585	40.0086	476.612	0.356514	73.4416	12.2068	Probable pectate lyase P59 OS=Solanum lycopersicum OX=4081 GN=LAT59 PE=2 SV=1
Ghir_A13G007530	C3	AT2G02970	10.5682	15.5764	57.3373	10.7036	24.4138	15.4609	Probable apyrase 6 OS=Arabidopsis thaliana OX=3702 GN=APY6 PE=2 SV=2
Ghir_A13G011270	C3	PGSIP4	0.0779043	0.491281	5.79862	0.00952133	1.31941	0.198822	Putative UDP-glucuronate:xylan alpha-glucuronosyltransferase 4 OS=Arabidopsis thaliana OX=3702 GN=GUX4 PE=3 SV=1
Ghir_A13G020790	C3	PFK7	0	0.0674143	9.63859	0	0.069599	0.126171	ATP-dependent 6-phosphofructokinase 3 OS=Arabidopsis thaliana OX=3702 GN=PFK3 PE=1 SV=1
Ghir_A13G022300	C3	AT5G56350	1.23772	0.740627	71.3298	0.662388	1.33607	2.2539	Pyruvate kinase, cytosolic isozyme OS=Nicotiana tabacum OX=4097 PE=2 SV=1
Ghir_A13G022420	C3	VLN4	0.0216953	0.285157	8.5784	0.0329823	1.00122	0.277153	Villin-4 OS=Arabidopsis thaliana OX=3702 GN=VLN4 PE=1 SV=1
Ghir_D01G002960	C3	AT3G17060	0.0526093	0.303432	59.3041	0.0320267	0.164059	1.5483	Probable pectinesterase 67 OS=Arabidopsis thaliana OX=3702 GN=PME67 PE=2 SV=1
Ghir_D01G013220	C3	VLN2	0.901868	3.09454	45.7976	1.2907	9.63522	2.4652	Villin-2 OS=Arabidopsis thaliana OX=3702 GN=VLN2 PE=1 SV=2
Ghir_D01G016830	C3	DIS1	0.497115	1.15933	12.0218	0.610763	2.47916	0.511051	Actin-related protein 3 OS=Arabidopsis thaliana OX=3702 GN=ARP3 PE=1 SV=1
Ghir_D01G021670	C3	FBA6	4.3137	7.02906	82.6895	2.68619	1.07946	2.24979	Fructose-bisphosphate aldolase 6, cytosolic OS=Arabidopsis thaliana OX=3702 GN=FBA6 PE=1 SV=1
Ghir_D02G005380	C3	AUD1	0.067145	1.69395	100.153	0.0883203	2.13024	2.99836	UDP-glucuronic acid decarboxylase 2 OS=Arabidopsis thaliana OX=3702 GN=UXS2 PE=1 SV=1
Ghir_D02G005460	C3	AT5G27870	0	0	15.2995	0	0	0.0393377	Probable pectinesterase/pectinesterase inhibitor 21 OS=Arabidopsis thaliana OX=3702 GN=PME21 PE=2 SV=2
Ghir_D02G006870	C3	RABG3B	0.173617	0.641938	6.56287	0.0400793	1.40727	0.471628	Ras-related protein Rab7 OS=Vigna aconitifolia OX=3918 PE=2 SV=1
Ghir_D02G016120	C3	DIS1	7.32856	16.4859	64.9731	7.47678	15.2522	11.771	Actin-related protein 3 OS=Arabidopsis thaliana OX=3702 GN=ARP3 PE=1 SV=1
Ghir_D02G022740	C3	CAP1	0.3004	1.56746	13.8678	0.278277	3.78971	1.10453	Cyclase-associated protein 1 OS=Arabidopsis thaliana OX=3702 GN=CAP1 PE=2 SV=1
Ghir_D03G000250	C3	RHD4	5.68115	8.54391	63.4172	6.22533	13.7272	12.5819	Phosphoinositide phosphatase SAC7 OS=Arabidopsis thaliana OX=3702 GN=SAC7 PE=2 SV=1
Ghir_D03G005910	C3	PRF5	0.190439	8.98072	148.154	0.229368	19.1904	5.40427	Profilin OS=Pyrus communis OX=23211 PE=1 SV=1
Ghir_D03G010100	C3	AT3G01270	0	0.0235213	4.83075	0	0.00922333	0.0494593	Probable pectate lyase P59 OS=Solanum lycopersicum OX=4081 GN=LAT59 PE=2 SV=1
Ghir_D03G011680	C3	RAB1C	0	2.43014	52.3921	0.0414637	13.0216	2.65493	GTP-binding protein YPTM2 OS=Zea mays OX=4577 GN=YPTM2 PE=2 SV=1
Ghir_D03G013060	C3	IRX12	0.223962	0.123629	3.23732	0.23691	0.220547	1.1632	Laccase-4 OS=Arabidopsis thaliana OX=3702 GN=IRX12 PE=2 SV=2
Ghir_D03G016630	C3	ADF11	0.506395	49.3561	626.924	0.534796	148.568	24.531	Actin-depolymerizing factor OS=Lilium longiflorum OX=4690 PE=2 SV=1
Ghir_D04G002770	C3	AT5G16500	0	0.031047	2.82209	0	0.039249	0.064776	Receptor-like kinase LIP2 OS=Arabidopsis thaliana OX=3702 GN=LIP2 PE=1 SV=1
Ghir_D04G004950	C3	GN	0.676076	0.471916	1.5902	0.622692	0.495309	0.431185	ARF guanine-nucleotide exchange factor GNL1 OS=Arabidopsis thaliana OX=3702 GN=GNL1 PE=3 SV=1
Ghir_D04G006950	C3	RABA2D	0	0.185618	5.01438	0	0.408713	0.167712	Ras-related protein Rab11C OS=Lotus japonicus OX=34305 GN=RAB11C PE=2 SV=1
Ghir_D04G017200	C3	WLIM1	4.17829	20.2896	257.671	4.06011	49.3603	15.3801	LIM domain-containing protein WLIM1 OS=Arabidopsis thaliana OX=3702 GN=WLIM1 PE=1 SV=1
Ghir_D04G017210	C3	AT3G19620	0.00776233	0.611357	2.29475	0	0.575711	0.41064	Probable beta-D-xylosidase 5 OS=Arabidopsis thaliana OX=3702 GN=BXL5 PE=2 SV=2
Ghir_D04G020270	C3	PGM3	16.0396	21.5818	93.3406	15.7807	39.8333	13.5415	Phosphoglucomutase, cytoplasmic OS=Populus tremula OX=113636 GN=PGM1 PE=2 SV=1
Ghir_D04G020850	C3	AT59	0.246141	12.1437	355.527	0.302086	31.2641	11.3952	Probable pectate lyase P59 OS=Solanum lycopersicum OX=4081 GN=LAT59 PE=2 SV=1
Ghir_D05G001110	C3	IRX3	0.106268	0.0932797	5.14069	0.100353	0.103156	1.15371	Cellulose synthase A catalytic subunit 7 [UDP-forming] OS=Arabidopsis thaliana OX=3702 GN=CESA7 PE=1 SV=1
Ghir_D05G001620	C3	ARPC3	1.85336	1.385	14.6221	1.73295	4.17513	0.808181	Actin-related protein 2/3 complex subunit 3 OS=Arabidopsis thaliana OX=3702 GN=ARPC3 PE=1 SV=1
Ghir_D05G002910	C3	PRF5	0.375309	42.2929	323.878	0.269491	106.449	15.2466	Profilin-2 OS=Corylus avellana OX=13451 PE=1 SV=1
Ghir_D05G009240	C3	IRX12	0	0	2.52861	0.00733833	0.025112	0.252673	Laccase-4 OS=Arabidopsis thaliana OX=3702 GN=IRX12 PE=2 SV=2
Ghir_D05G015490	C3	TPS1	0.605706	1.10804	13.1355	0.565846	2.33344	0.66925	Alpha,alpha-trehalose-phosphate synthase [UDP-forming] 1 OS=Arabidopsis thaliana OX=3702 GN=TPS1 PE=1 SV=1
Ghir_D05G030920	C3	RABA2D	0	0.117499	11.1067	0.026618	0.199458	0.12488	Ras-related protein Rab11C OS=Lotus japonicus OX=34305 GN=RAB11C PE=2 SV=1
Ghir_D06G007340	C3	PRF4	0.100438	11.88	245.615	0.128597	36.566	9.82413	Profilin-3 OS=Arabidopsis thaliana OX=3702 GN=PRO3 PE=2 SV=1
Ghir_D06G008650	C3	SUS4	0.022622	0.148981	2.90514	0.027491	0.0701563	0.176474	Sucrose synthase OS=Glycine max OX=3847 GN=SS PE=1 SV=2
Ghir_D06G020710	C3	MUR4	7.23276	8.03293	44.3501	8.19659	15.1461	6.17866	UDP-arabinose 4-epimerase 1 OS=Arabidopsis thaliana OX=3702 GN=MUR4 PE=1 SV=1
Ghir_D07G009290	C3	AT3G07820	0	0.0202797	7.1901	0	0.014611	0.0873053	Polygalacturonase OS=Gossypium hirsutum OX=3635 GN=G9 PE=2 SV=1
Ghir_D07G014320	C3	APL3	0.637489	2.59446	24.2697	1.082	9.77976	1.56224	Glucose-1-phosphate adenylyltransferase large subunit 4, chloroplastic/amyloplastic OS=Oryza sativa subsp. japonica OX=39947 GN=AGPL4 PE=1 SV=1
Ghir_D07G017840	C3	ADG1	3.7064	2.63107	56.6136	3.43736	8.42931	2.08493	Glucose-1-phosphate adenylyltransferase small subunit 2, chloroplastic OS=Vicia faba OX=3906 GN=AGPP PE=2 SV=1
Ghir_D07G018220	C3	AT3G07850	0.0456043	0.0821113	44.4759	0.0188813	0	0.359667	Polygalacturonase OS=Gossypium hirsutum OX=3635 GN=G9 PE=2 SV=1
Ghir_D07G022200	C3	CESA4	0.147165	0.018349	1.70608	0.145021	0.0381563	0.407345	Cellulose synthase A catalytic subunit 4 [UDP-forming] OS=Arabidopsis thaliana OX=3702 GN=CESA4 PE=1 SV=1
Ghir_D08G013680	C3	AT3G05610	0.0372567	2.29005	154.631	0.0592323	0.111481	2.91232	Probable pectinesterase/pectinesterase inhibitor 21 OS=Arabidopsis thaliana OX=3702 GN=PME21 PE=2 SV=2
Ghir_D08G019790	C3	ADF8	0.351137	46.512	627.502	0.321437	125.606	22.6074	Actin-depolymerizing factor OS=Lilium longiflorum OX=4690 PE=2 SV=1
Ghir_D08G020550	C3	PKP-ALPHA	0.486904	2.27609	15.0391	0.563426	0.115134	0.704548	Pyruvate kinase isozyme A, chloroplastic OS=Ricinus communis OX=3988 PE=1 SV=1
Ghir_D08G022490	C3	AT5G27870	0.510229	71.4999	553.935	0.8278	197.824	25.3363	Probable pectinesterase/pectinesterase inhibitor 58 OS=Arabidopsis thaliana OX=3702 GN=PME58 PE=2 SV=1
Ghir_D09G011010	C3	FLA12	0.167535	0.128013	3.00256	0.175078	0.16449	0.849398	Fasciclin-like arabinogalactan protein 12 OS=Arabidopsis thaliana OX=3702 GN=FLA12 PE=2 SV=2
Ghir_D09G024280	C3	AT5G27870	1.40621	229.061	1041.1	0.797963	491.635	47.5042	Putative pectinesterase/pectinesterase inhibitor 28 OS=Arabidopsis thaliana OX=3702 GN=PME28 PE=2 SV=1
Ghir_D09G024290	C3	AT5G27870	0.329088	29.1486	533.974	0.383354	76.6854	22.4416	Probable pectinesterase/pectinesterase inhibitor 58 OS=Arabidopsis thaliana OX=3702 GN=PME58 PE=2 SV=1
Ghir_D10G011310	C3	PGSIP1	0.018952	0.0226737	3.91452	0.010856	0.027269	0.790982	UDP-glucuronate:xylan alpha-glucuronosyltransferase 1 OS=Arabidopsis thaliana OX=3702 GN=GUX1 PE=2 SV=1
Ghir_D10G025440	C3	RABA2D	0	0.174851	7.77671	0	0.058948	0.135265	Ras-related protein Rab2BV OS=Beta vulgaris OX=161934 GN=RAB2BV PE=2 SV=1
Ghir_D11G002240	C3	WLIM2a	0	0.90879	47.7408	0.019865	0	0.969993	LIM domain-containing protein PLIM2b OS=Oryza sativa subsp. japonica OX=39947 GN=PLIM2B PE=1 SV=1
Ghir_D11G005480	C3	HKL3	0.618921	1.66006	19.5713	0.315119	8.29172	1.25975	Probable hexokinase-like 2 protein OS=Arabidopsis thaliana OX=3702 GN=At4g37840 PE=3 SV=1
Ghir_D11G009450	C3	ADF11	0.0782067	0.46988	18.5266	0.0788913	0.619299	0.579102	Actin-depolymerizing factor 1 OS=Petunia hybrida OX=4102 GN=ADF1 PE=2 SV=1
Ghir_D11G011970	C3	GATL7	0.895995	0.862213	10.5293	0.786747	1.28714	1.301	Probable galacturonosyltransferase-like 7 OS=Arabidopsis thaliana OX=3702 GN=GATL7 PE=2 SV=1
Ghir_D11G016030	C3	AT3G07820	0.158607	2.87029	232.921	0.100092	0.0823177	4.54442	Polygalacturonase OS=Gossypium hirsutum OX=3635 GN=G9 PE=2 SV=1
Ghir_D11G016880	C3	IRX6	0.100888	0.079824	1.93435	0.0480433	0.0479157	0.888008	COBRA-like protein 4 OS=Arabidopsis thaliana OX=3702 GN=COBL4 PE=2 SV=2
Ghir_D11G030260	C3	FIM1	1.34169	1.59081	11.9694	1.52595	3.09737	0.539268	Fimbrin-1 OS=Arabidopsis thaliana OX=3702 GN=FIM1 PE=1 SV=2
Ghir_D11G032580	C3	AT5G27870	0.0151647	0.0143177	11.6795	0.011898	0	0.134158	Probable pectinesterase/pectinesterase inhibitor 21 OS=Arabidopsis thaliana OX=3702 GN=PME21 PE=2 SV=2
Ghir_D11G033790	C3	AT5G16500	0.0117527	4.30225	80.3531	0.00955533	12.9663	2.60122	Receptor-like kinase LIP1 OS=Arabidopsis thaliana OX=3702 GN=LIP1 PE=1 SV=1
Ghir_D11G034550	C3	VLN2	0.300376	1.79083	39.7071	0.186104	4.46155	1.45129	Villin-2 OS=Arabidopsis thaliana OX=3702 GN=VLN2 PE=1 SV=2
Ghir_D12G013960	C3	GATL7	0.883785	0.953409	3.25203	0.812128	0.728658	1.50111	Probable galacturonosyltransferase-like 7 OS=Arabidopsis thaliana OX=3702 GN=GATL7 PE=2 SV=1
Ghir_D12G020110	C3	AT1G67750	0.037656	0.302031	2.82569	0	0.356941	0.325261	Probable pectate lyase 5 OS=Arabidopsis thaliana OX=3702 GN=At1g67750 PE=2 SV=2
Ghir_D12G027100	C3	ADF7	4.70152	5.39744	45.9384	4.82509	5.13756	8.83383	Actin-depolymerizing factor 7 OS=Arabidopsis thaliana OX=3702 GN=ADF7 PE=2 SV=1
Ghir_D12G029470	C3	AT5G07420	0.0534637	0.892888	113.305	0.0631973	0.0535633	1.99773	Pectinesterase 2 OS=Olea europaea OX=4146 PE=1 SV=1
Ghir_D12G029540	C3	RAB1A	0	1.0718	8.35742	0	3.03863	0.131618	GTP-binding protein YPTM2 OS=Zea mays OX=4577 GN=YPTM2 PE=2 SV=1
Ghir_D13G001380	C3	PYR6	16.9806	14.2621	63.9297	18.1558	15.8622	18.1891	UMP-CMP kinase 3 OS=Arabidopsis thaliana OX=3702 GN=UMK3 PE=1 SV=1
Ghir_D13G003350	C3	APL3	1.51587	3.20552	28.9325	1.67373	8.37045	1.97754	Glucose-1-phosphate adenylyltransferase large subunit 1 (Fragment) OS=Solanum tuberosum OX=4113 GN=AGPS1 PE=1 SV=1
Ghir_D13G007060	C3	AT2G02720	1.77579	129.524	873.751	2.09771	293.504	36.3114	Probable pectate lyase P59 OS=Solanum lycopersicum OX=4081 GN=LAT59 PE=2 SV=1
Ghir_D13G007100	C3	AT2G02720	0.516667	48.6813	699.98	0.467227	109.985	24.0615	Probable pectate lyase P59 OS=Solanum lycopersicum OX=4081 GN=LAT59 PE=2 SV=1
Ghir_D13G007770	C3	AT2G02970	15.1493	18.733	55.803	14.4274	22.9568	18.5873	Probable apyrase 6 OS=Arabidopsis thaliana OX=3702 GN=APY6 PE=2 SV=2
Ghir_D13G008450	C3	UGD2	0.292651	6.81598	115.103	0.336959	22.3386	5.53874	UDP-glucose 6-dehydrogenase 5 OS=Oryza sativa subsp. japonica OX=39947 GN=UGD5 PE=2 SV=1
Ghir_D13G011890	C3	PGSIP4	0.0355413	0.423854	3.24694	0.0321617	1.30597	0.184869	Putative UDP-glucuronate:xylan alpha-glucuronosyltransferase 4 OS=Arabidopsis thaliana OX=3702 GN=GUX4 PE=3 SV=1
Ghir_D13G021610	C3	PFK3	0.040201	0.0331293	4.95894	0.015961	0.063419	0.086048	ATP-dependent 6-phosphofructokinase 3 OS=Arabidopsis thaliana OX=3702 GN=PFK3 PE=1 SV=1
Ghir_D13G023030	C3	AT5G56350	1.4584	0.855469	52.9806	0.827755	3.5416	1.94663	Pyruvate kinase, cytosolic isozyme OS=Nicotiana tabacum OX=4097 PE=2 SV=1
Ghir_D13G023160	C3	VLN4	0.0628547	0.355269	5.54261	0.0401133	1.16562	0.193138	Villin-4 OS=Arabidopsis thaliana OX=3702 GN=VLN4 PE=1 SV=1
Ghir_Scaffold2208G000010	C3	AT3G07820	0.133162	17.0541	282.907	0.0691447	25.791	11.5789	Polygalacturonase OS=Gossypium hirsutum OX=3635 GN=G9 PE=2 SV=1
Ghir_Scaffold2208G000020	C3	AT3G07820	0.55752	11.9201	220.128	0.832783	39.3306	10.4802	Polygalacturonase OS=Gossypium hirsutum OX=3635 GN=G9 PE=2 SV=1
Ghir_Scaffold2208G000030	C3	AT3G07820	0.135847	14.7379	301.637	0.207617	32.9063	10.6175	Polygalacturonase OS=Gossypium hirsutum OX=3635 GN=G9 PE=2 SV=1
