# Supplementary material for: Deficiencies in the formation and regulation of anther cuticle and tryphine contribute to male sterility in cotton PGMS line
Source: BMC Genomics. 2020 Nov 23;21:825. doi: 10.1186/s12864-020-07250-1 (PMC7685665; doi:10.1186/s12864-020-07250-1)
Supplement: Supplementary file 9 — Additional file 9: Table S5. DEGs in yellow module of WGCNA. [file 12864_2020_7250_MOESM9_ESM.xlsx]

## Sheet: Sheet1
Table S5 DEGs in yellow module of WGCNA
#ID	Module	Clusters	TFs	Gene_name	TTP_WT	LUNP_WT	BNP_WT	TTP_MT	LUNP_MT	BNP_MT
Ghir_A01G008890	yellow	C2	#N/A	AT1G16310	1.15597	136.512	8.26589	1.20079	36.7561	9.14006
Ghir_A01G017870	yellow	C2	#N/A	KCS6	10.7458	36.527	2.55822	9.69377	16.7734	9.3211
Ghir_A03G014630	yellow	C2	#N/A	KCR1	0.345367	3.28014	0.191164	0.418451	0.219018	0.373595
Ghir_A04G015210	yellow	C2	#N/A	LTPG1	24.7367	216.707	10.9668	25.835	51.9024	15.7694
Ghir_A05G008210	yellow	C2	NAC	NTL8	0.725825	6.10264	1.71233	0.998803	2.8411	2.54694
Ghir_A05G039490	yellow	C2	#N/A	ALDH3I1	27.4798	444.082	24.2224	28.5155	71.0309	24.3225
Ghir_A05G040550	yellow	C2	#N/A	FLS1	2.07772	20.4521	2.72693	2.59403	1.21046	0.166782
Ghir_A05G042050	yellow	C2	#N/A	UGT78D2	0.19811	10.9013	0	0.360998	3.53948	3.47248
Ghir_A07G002060	yellow	C2	MYB	MYB7	1.84088	21.8526	0.0493103	5.97065	0.317453	0.098922
Ghir_A07G019670	yellow	C2	#N/A	CYP97B3	2.81927	19.2732	2.1654	2.59369	5.01933	5.29139
Ghir_A08G002080	yellow	C2	#N/A	CAS1	20.4206	109.639	17.8613	21.8017	42.6843	17.9376
Ghir_A08G003880	yellow	C2	MYB	MYB3	3.32857	5.0195	0.726485	2.9542	2.86289	2.37606
Ghir_A08G018060	yellow	C2	#N/A	LTP	0.026826	40.4658	0.126836	0.028657	9.09082	3.22622
Ghir_A09G008310	yellow	C2	#N/A	FAB1	0.0204913	250.359	39.0257	0.030072	82.1708	37.952
Ghir_A10G013310	yellow	C2	#N/A	PDS3	3.29616	21.5432	3.05987	3.98257	8.3026	8.6082
Ghir_A11G010730	yellow	C2	#N/A	CYP78A6	0.034841	83.2583	0.077468	0.10262	9.1487	0.12863
Ghir_A11G032130	yellow	C2	#N/A	AT3G05500	1.16373	44.6372	1.16788	1.17493	12.6149	7.49853
Ghir_A13G011460	yellow	C2	#N/A	PPD6	0.078172	2.42935	0.0344637	0.0684283	1.00776	0.355009
Ghir_A13G016310	yellow	C2	#N/A	CYP97A3	4.33284	12.518	2.01332	4.51248	5.87272	4.82902
Ghir_A13G024180	yellow	C2	MYB	MYB48	0.272681	2.59381	0.196525	0.715634	0.09956	0.297046
Ghir_D01G004830	yellow	C2	#N/A	HEME1	1.05005	2.91188	0.491793	1.09985	1.41146	1.15522
Ghir_D01G009320	yellow	C2	#N/A	AT1G16310	0.441125	86.5881	1.22862	0.273021	20.5755	0.584928
Ghir_D01G019360	yellow	C2	#N/A	KCS6	8.24141	45.05	4.77286	7.56609	20.9913	10.982
Ghir_D02G009140	yellow	C2	MIKC_MADS	AGL104	0.00500767	4.46928	0.229444	0.0201127	2.06219	1.29756
Ghir_D03G010350	yellow	C2	#N/A	PnsB4	2.78265	7.72032	1.21138	3.11446	2.92445	2.79951
Ghir_D04G000880	yellow	C2	#N/A	UGT78D2	1.05008	19.8569	0.201754	0.755702	4.06409	2.75159
Ghir_D04G003640	yellow	C2	#N/A	ALDH3I1	16.8299	360.72	25.2563	17.2271	57.0665	33.1057
Ghir_D04G019930	yellow	C2	#N/A	LTPG1	20.3402	304.285	16.3351	21.5306	76.8237	29.7568
Ghir_D05G019650	yellow	C2	#N/A	DFR	17.9473	37.6711	4.2783	10.6957	19.1854	15.4457
Ghir_D06G013970	yellow	C2	NAC	NARS1	0.286309	74.1839	17.6866	1.12877	30.7704	9.84494
Ghir_D06G014950	yellow	C2	#N/A	CIPK20	0.220009	6.17116	0.288671	0.228873	1.94565	0.966799
Ghir_D07G001320	yellow	C2	#N/A	LUT2	5.32289	51.1933	10.3607	6.15938	16.7004	8.645
Ghir_D07G012910	yellow	C2	#N/A	NPC2	1.89612	25.6143	0.665346	1.67577	5.92683	2.19085
Ghir_D07G013980	yellow	C2	#N/A	LACS1	59.1497	95.4665	4.40459	56.5081	21.9559	8.54309
Ghir_D07G018460	yellow	C2	C2H2	ZFP4	0.146528	2.13258	0.0571597	0.222403	0.905915	0.0571223
Ghir_D07G021480	yellow	C2	#N/A	AT3G25280	0.0356147	12.6438	0.0387063	0.0143333	2.09687	0.201226
Ghir_D08G014410	yellow	C2	#N/A	MAKR6	0	4.81112	0.126936	0	0.978862	0.0321893
Ghir_D09G008040	yellow	C2	#N/A	FAB1	0.134923	131.176	15.2684	0.131029	50.1287	21.1739
Ghir_D09G017510	yellow	C2	#N/A	DXR	6.09941	73.4781	7.2432	6.57451	17.7495	10.4876
Ghir_D09G021320	yellow	C2	#N/A	AT1G06000	0.250085	92.3602	0.73896	1.04752	29.8592	5.07907
Ghir_D10G003560	yellow	C2	#N/A	CHLI1	10.716	72.238	10.9807	9.90232	28.6894	17.0521
Ghir_D10G015380	yellow	C2	#N/A	TT4	66.5173	360.904	30.6846	56.8539	103.909	82.3552
Ghir_D11G010840	yellow	C2	bHLH	AT3G61950	2.96732	6.02924	0.525424	2.65033	2.39721	1.84287
Ghir_D11G032630	yellow	C2	#N/A	AT3G05500	6.22553	132.92	4.96459	7.52227	31.3765	14.4289
Ghir_D12G007630	yellow	C2	#N/A	ABCD1	8.77526	40.5121	10.151	9.20008	11.2661	12.3694
Ghir_D13G017030	yellow	C2	#N/A	CYP97A3	7.33061	78.3787	3.22863	6.87731	18.9533	8.94203
Ghir_A01G000600	yellow	C2	#N/A	COBL6	0	1.5336	0	0	0.466987	0
Ghir_A01G002100	yellow	C2	#N/A	AT1G01630	52.2774	58.1977	17.5207	50.4952	28.6914	22.6336
Ghir_A01G003110	yellow	C2	#N/A	GA2OX6	0.120963	14.8312	1.08935	0.0276527	2.96865	1.51575
Ghir_A01G008320	yellow	C2	#N/A	FPS1	14.3667	134.543	2.95332	17.3615	17.2144	10.2354
Ghir_A01G009260	yellow	C2	#N/A	AT1G21050	9.44154	28.5077	0.993354	11.4206	2.64262	2.48229
Ghir_A01G009620	yellow	C2	#N/A	AT5G42250	7.6253	45.4361	10.7346	7.62408	22.6836	10.4727
Ghir_A01G010780	yellow	C2	#N/A	COR27	0	4.18114	0.0439263	0.0497633	1.41231	0.163812
Ghir_A01G011850	yellow	C2	#N/A	AT3G57400	2.11537	9.63427	0.469345	2.41835	3.16835	2.34026
Ghir_A01G015800	yellow	C2	#N/A	AT2G21110	5.90052	8157.8	475.555	4.1076	2968.08	759.516
Ghir_A01G017770	yellow	C2	LBD	LBD42	0	3.16664	0.330427	0.0219483	1.08805	0.523324
Ghir_A01G022730	yellow	C2	#N/A	AT1G20530	3.72268	26.6774	0.693861	3.58358	4.92492	1.01726
Ghir_A02G003840	yellow	C2	#N/A	AHL20	2.54848	3.01399	0.391862	1.67052	1.13575	0.735652
Ghir_A02G004780	yellow	C2	#N/A	AT4G15630	0	25.6226	0	0	0.860485	0
Ghir_A02G007060	yellow	C2	#N/A	ATHM2	1.41072	7.11971	0.738617	0.904778	1.31054	2.1333
Ghir_A02G009160	yellow	C2	#N/A	AT2G30695	0.822143	3.34281	0.3407	1.19676	1.17385	0.958473
Ghir_A02G011070	yellow	C2	#N/A	CHX18	0.0644413	4.08333	0.108007	0.497446	0.0737003	0.0271193
Ghir_A02G011270	yellow	C2	#N/A	RBOHF	1.80889	12.6475	1.41161	1.77061	3.24591	4.41768
Ghir_A02G013310	yellow	C2	#N/A	AT1G52155	5.24132	11.426	2.20739	4.61476	3.12582	3.24385
Ghir_A02G016100	yellow	C2	#N/A	AT2G22620	0.280863	2.022	0.00267333	0.0600587	0.0776267	0
Ghir_A02G018490	yellow	C2	#N/A	ALDH3F1	11.9315	26.8369	3.48052	12.2526	16.541	11.7805
Ghir_A03G000200	yellow	C2	#N/A	AT5G45500	0.382961	7.47805	0.236929	0.554369	3.29608	0.352575
Ghir_A03G000860	yellow	C2	#N/A	AT5G46940	0.278161	848.423	0.729261	3.09738	31.8888	3.05465
Ghir_A03G002840	yellow	C2	#N/A	CAC2	11.5838	35.75	3.91713	9.55907	8.34215	4.16633
Ghir_A03G009860	yellow	C2	#N/A	MAN6	1.43862	3.99081	0.0802813	1.58695	0.754258	0.301926
Ghir_A03G014750	yellow	C2	#N/A	CYP86C1	0.00403867	2.21297	0.092661	0.00417233	1.09428	0.174766
Ghir_A03G016470	yellow	C2	#N/A	AT1G68390	0.255412	7.25183	0.213282	0.197799	1.20115	1.02776
Ghir_A03G016860	yellow	C2	#N/A	JAZ10	2.44264	3.87754	0.448784	3.45546	1.30335	1.56518
Ghir_A03G019670	yellow	C2	#N/A	OPT4	3.10973	6.77577	1.9969	3.0459	2.09663	2.28026
Ghir_A03G019740	yellow	C2	#N/A	AT1G49330	0.153421	5.61112	0.0206127	0.0125543	2.01577	0.00578067
Ghir_A03G019970	yellow	C2	#N/A	AT5G38170	1.28576	2685.52	17.3959	0.648677	765.765	72.4426
Ghir_A03G019980	yellow	C2	#N/A	AT1G49960	3.91372	147.085	14.3382	3.71321	17.1412	11.255
Ghir_A03G022030	yellow	C2	#N/A	AT2G21210	0	10.5097	0	0	1.24323	0
Ghir_A03G022040	yellow	C2	#N/A	AT4G38810	2.63993	18.1539	2.15609	3.6029	2.70395	2.09405
Ghir_A04G002810	yellow	C2	#N/A	AT3G54470	38.294	132.271	34.632	37.4384	46.6329	63.2013
Ghir_A04G004020	yellow	C2	#N/A	RPL2.2	0.279984	3.11584	0.59413	0.7273	1.10523	0.74327
Ghir_A04G005000	yellow	C2	#N/A	GSTU25	2.87348	18.321	2.73495	2.60673	6.70076	9.68829
Ghir_A04G007890	yellow	C2	#N/A	AT5G03460	32.9383	39.8546	17.301	32.1961	17.7042	17.1756
Ghir_A04G009830	yellow	C2	#N/A	AT3G11210	2.31766	22.8491	2.30606	2.88062	9.11062	3.47727
Ghir_A04G010440	yellow	C2	#N/A	AT3G59850	0.0119187	15.1504	0.567939	0	3.20208	0.0295993
Ghir_A04G010500	yellow	C2	#N/A	ERD9	1.60331	9.21087	0.519219	1.50842	1.11768	1.86856
Ghir_A04G011180	yellow	C2	#N/A	ATHM2	5.41388	10.1825	1.98917	5.99469	4.72016	4.78513
Ghir_A04G011700	yellow	C2	#N/A	SCPL34	0.793426	5.70848	0.053511	0.171008	2.32115	0.0284113
Ghir_A04G012110	yellow	C2	#N/A	cPT1	0.524654	796.212	87.7033	1.27582	274.133	80.4497
Ghir_A04G012120	yellow	C2	#N/A	cPT1	64.8355	91.0973	0.145366	54.5345	3.76648	0.035138
Ghir_A05G001290	yellow	C2	#N/A	DBP1	1.37127	6.19432	0.903227	1.88658	2.27335	1.31454
Ghir_A05G004170	yellow	C2	#N/A	HSP17.6II	0	27.9747	0	0	0	14.2536
Ghir_A05G005140	yellow	C2	#N/A	AT5G25590	6.95864	20.974	0.795378	7.79677	6.74691	2.30932
Ghir_A05G005340	yellow	C2	#N/A	AT2G24280	0.521344	98.3252	17.7062	0.449605	39.7279	12.7448
Ghir_A05G007210	yellow	C2	#N/A	AT1G51355	0.123996	6.15009	1.86671	0.192749	2.54418	0.170593
Ghir_A05G010030	yellow	C2	#N/A	RAD51D	4.27818	16.658	4.51722	4.54275	6.65714	2.57532
Ghir_A05G011230	yellow	C2	#N/A	CYP79A2	0	1.73407	0.034121	0	0.365028	0
Ghir_A05G016780	yellow	C2	NAC	NARS1	0.201492	68.0782	20.6786	0.152276	31.7924	17.3332
Ghir_A05G017370	yellow	C2	#N/A	AT1G61740	2.97479	20.7153	1.64563	3.66415	3.10518	4.37934
Ghir_A05G017520	yellow	C2	#N/A	sks4	0.228816	10.2516	0.971563	0.28534	4.56618	1.76559
Ghir_A05G017860	yellow	C2	#N/A	AT5G07475	38.9941	319.764	67.7661	41.6124	137.419	101.4
Ghir_A05G018430	yellow	C2	#N/A	AT1G76240	0.066242	8.93154	0.02053	0.0929573	1.41259	0.328164
Ghir_A05G021180	yellow	C2	MYB	MYB73	4.30326	34.1491	1.34474	3.1282	10.0969	9.84696
Ghir_A05G023570	yellow	C2	#N/A	SHM7	5.67298	10.744	3.65045	4.8965	5.35519	6.02557
Ghir_A05G024090	yellow	C2	#N/A	ARR9	4.39203	10.2401	1.9729	3.56635	4.07328	2.90355
Ghir_A05G025730	yellow	C2	#N/A	CYTC-2	2.41275	8.80476	1.44082	2.50931	3.15282	3.2016
Ghir_A05G027280	yellow	C2	#N/A	SAH7	50.7538	507.946	75.4093	46.7739	218.227	119.207
Ghir_A05G029560	yellow	C2	#N/A	AT1G76520	0	1.66843	0.022688	0	0.361992	0
Ghir_A05G036090	yellow	C2	NAC	NAC102	0.248172	3.25459	0	0.0689713	1.49599	0
Ghir_A05G036110	yellow	C2	#N/A	AT2G39805	9.80112	30.1349	1.48121	7.19579	9.68352	2.90365
Ghir_A05G036560	yellow	C2	#N/A	HEXO1	3.30166	9.16629	1.76401	3.43575	3.27009	3.61961
Ghir_A05G037080	yellow	C2	#N/A	AT1G10657	0.898864	6.82661	1.49327	1.01941	2.41401	4.79366
Ghir_A05G038200	yellow	C2	#N/A	UGT88A1	0.479544	3.08738	0	0.494606	0.571025	0
Ghir_A05G038910	yellow	C2	#N/A	AT4G17180	9.72478	60.9995	12.9012	10.5707	26.5819	14.2297
Ghir_A05G040130	yellow	C2	#N/A	AT1G49210	0.0905827	43.862	0.041759	0.0225003	9.94331	0.0931537
Ghir_A05G041620	yellow	C2	#N/A	AT3G56290	4.04769	5.8042	1.75558	2.25048	2.65948	2.0017
Ghir_A05G042090	yellow	C2	#N/A	PAP28	3.38955	22.0562	2.65446	3.75425	9.88802	5.88787
Ghir_A06G000170	yellow	C2	#N/A	ATSBT5.2	0.774926	66.1349	7.48385	0.868711	24.8618	6.96714
Ghir_A06G000590	yellow	C2	#N/A	AT5G66330	0.0264477	4.53126	1.22642	0.058337	2.2327	0.948321
Ghir_A06G001350	yellow	C2	#N/A	CYP82C4	0.0109957	30.1082	5.92685	0.0153823	0.0150397	0.903629
Ghir_A06G001970	yellow	C2	#N/A	UGT73B4	0	2.65241	0.026294	0	0.938459	0.566712
Ghir_A06G004200	yellow	C2	#N/A	AT1G22030	0.455108	19.3778	2.15066	0.556117	8.85274	2.55941
Ghir_A06G005130	yellow	C2	#N/A	AT2G46490	0.333663	3.66069	1.18667	1.11389	0.0246287	0
Ghir_A06G006890	yellow	C2	#N/A	STP14	2.33324	62.5699	5.72172	1.48584	24.5408	11.4061
Ghir_A06G013570	yellow	C2	#N/A	FUR1	0.499084	20.1364	1.54932	0.541744	7.97119	3.97431
Ghir_A06G014420	yellow	C2	#N/A	AT4G18425	0.156689	31.119	0.229782	0.15322	5.12923	0.978791
Ghir_A06G017050	yellow	C2	bHLH	AT2G31210	42.4486	45.6738	3.87079	31.83	10.611	15.0566
Ghir_A06G017410	yellow	C2	#N/A	AT2G40280	7.98131	64.7955	7.07736	10.3295	31.3849	10.9359
Ghir_A06G017610	yellow	C2	#N/A	AT2G40095	0.80129	5.85468	0.517438	0.979032	1.81971	1.23314
Ghir_A06G018530	yellow	C2	#N/A	OFP13	19.5144	43.3185	1.47317	23.4851	6.19937	2.22723
Ghir_A06G018840	yellow	C2	#N/A	AT5G04980	1.76195	16.9893	2.73014	1.84063	7.89728	2.23792
Ghir_A06G020410	yellow	C2	#N/A	VPS46.1	15.6891	35.985	12.4728	14.1587	17.0452	21.5624
Ghir_A07G001310	yellow	C2	#N/A	LUT2	0.131756	39.5155	13.4104	0.244061	13.8772	7.31735
Ghir_A07G001510	yellow	C2	#N/A	ELF4-L3	3.69122	5.78189	0.684605	3.59531	0.454785	0.643636
Ghir_A07G003540	yellow	C2	#N/A	AT4G32000	15.139	20.2812	4.61494	16.0905	9.42942	5.62028
Ghir_A07G010440	yellow	C2	#N/A	AT2G37530	0.337901	56.0952	0.581756	0.723009	7.17051	2.86132
Ghir_A07G012750	yellow	C2	#N/A	NPC2	2.51558	25.3183	1.89704	2.37721	7.3456	3.19939
Ghir_A07G013740	yellow	C2	#N/A	LACS1	45.5861	109.436	0.967643	46.677	14.418	4.72814
Ghir_A07G014820	yellow	C2	#N/A	LEA14	3.66177	266.499	13.1281	3.57665	53.3329	17.4171
Ghir_A07G015210	yellow	C2	#N/A	AT1G01800	0.632678	13.5626	1.14247	0.439007	5.39022	1.44806
Ghir_A07G017700	yellow	C2	#N/A	RGP1	21.076	42.2236	2.68197	20.7672	18.6863	3.82631
Ghir_A07G022100	yellow	C2	#N/A	FWA	2.48435	4.34471	0.0260453	2.44254	1.2541	0.0173013
Ghir_A07G023760	yellow	C2	#N/A	AT3G27880	0.540328	7.95225	1.17303	1.83693	3.34238	5.44958
Ghir_A08G002430	yellow	C2	#N/A	AT1G29660	0.036109	329.385	9.69742	0.0419497	145.699	21.4001
Ghir_A08G003420	yellow	C2	#N/A	chx28	0.942012	4.70443	0.756485	1.09117	0.784571	0.0666863
Ghir_A08G004420	yellow	C2	#N/A	GA2OX6	0.650168	5.47324	0.896414	0.622069	1.62586	1.05972
Ghir_A08G005060	yellow	C2	#N/A	AT2G30690	1.08746	5.05892	0.964459	1.04727	2.49555	1.13099
Ghir_A08G009240	yellow	C2	#N/A	GDU3	0.118627	5.28947	0.0836683	0.072701	0.534535	0.48036
Ghir_A08G011350	yellow	C2	#N/A	AT5G42050	23.6891	109.233	16.8338	25.3439	45.7483	48.9948
Ghir_A08G011430	yellow	C2	#N/A	UGE5	4.58275	9.5515	2.9329	4.51947	4.38056	4.23967
Ghir_A08G012550	yellow	C2	#N/A	GSTF6	0	17.271	2.39443	0.141411	5.36793	11.2941
Ghir_A08G013350	yellow	C2	#N/A	AT1G01320	0.991041	4.2752	0.974807	0.715561	1.4099	0.823591
Ghir_A08G014230	yellow	C2	#N/A	AT3G60810	3.15861	78.1121	4.7772	3.0644	24.5346	5.37134
Ghir_A08G016230	yellow	C2	#N/A	AT1G32220	22.4034	29.8731	6.62677	23.2658	12.3862	9.98324
Ghir_A08G017750	yellow	C2	#N/A	UMAMIT7	0.486926	6.43727	0.050837	0.611598	1.46	0.265902
Ghir_A08G020480	yellow	C2	#N/A	FaTA	0.704959	105.326	19.766	0.550619	38.3954	19.9883
Ghir_A08G020920	yellow	C2	MYB	MYB68	1.15102	12.6184	4.14781	2.2239	5.94225	4.39928
Ghir_A08G022280	yellow	C2	#N/A	PES1	0.121338	150.562	27.4018	0.166306	71.8489	38.1036
Ghir_A08G022700	yellow	C2	#N/A	AT4G38040	0.00803967	2.76811	0.92466	0.008012	0.402151	0.0647967
Ghir_A08G025100	yellow	C2	#N/A	AT5G39990	4.83978	107.202	3.01853	4.45627	37.6786	6.22259
Ghir_A08G025370	yellow	C2	#N/A	PERK1	0.104506	3.20707	0.0802487	0.0598643	1.40076	0.049484
Ghir_A08G025750	yellow	C2	#N/A	AT4G26220	0.223996	237.082	0.155607	3.63582	25.1966	0.148505
Ghir_A09G002450	yellow	C2	#N/A	AT5G15050	9.08506	50.4976	2.13734	8.71016	13.8509	5.01346
Ghir_A09G002890	yellow	C2	#N/A	AT5G14700	10.5924	37.3685	4.86489	11.3484	14.5272	7.08271
Ghir_A09G005820	yellow	C2	#N/A	AT3G18215	1.16286	1.80787	0.246734	1.26854	0.41982	0.430787
Ghir_A09G006340	yellow	C2	#N/A	NIP7;1	192.036	269.031	0.510059	178.938	30.78	2.9936
Ghir_A09G007580	yellow	C2	#N/A	FIB	0.892534	187.715	27.1105	0.92196	56.0624	33.4858
Ghir_A09G007950	yellow	C2	#N/A	SDE5	18.8765	39.6309	5.59708	22.6844	14.0017	3.93241
Ghir_A09G007990	yellow	C2	#N/A	AT4G32480	1.9283	2.31277	0.357506	0.974074	0.0771397	0.279175
Ghir_A09G008000	yellow	C2	#N/A	AT4G32480	1.42999	4.29357	0.934396	1.74474	0.829396	2.25929
Ghir_A09G014080	yellow	C2	#N/A	AT5G06570	0.338706	21.9715	0.20687	1.77494	3.45345	2.72112
Ghir_A09G014680	yellow	C2	#N/A	ABCG39	0.084435	22.8393	0.174429	0.0513147	0.476903	0.383407
Ghir_A09G015110	yellow	C2	#N/A	SDR5	0.58915	20.7224	0.0954753	0	5.28643	0.029707
Ghir_A09G016220	yellow	C2	#N/A	ChlAKR	13.0936	27.0205	0.856055	7.51312	13.4889	1.99124
Ghir_A09G019200	yellow	C2	#N/A	HAI1	0.611115	4.21205	0.215986	1.43391	0.611159	0.598417
Ghir_A09G022040	yellow	C2	#N/A	AT1G06000	0.10377	71.9597	0.119501	1.02582	28.449	3.56362
Ghir_A09G022770	yellow	C2	#N/A	NIP7;1	223.285	291.059	4.89554	134.776	71.8686	18.2595
Ghir_A09G022960	yellow	C2	#N/A	LOX5	0.674008	10.6799	0.465444	0.574959	4.38667	1.58022
Ghir_A09G024330	yellow	C2	#N/A	FAO3	2.136	48.2881	2.87879	1.93498	18.0901	6.16457
Ghir_A09G025990	yellow	C2	C2H2	REF6	5.29116	8.17711	1.32664	5.64892	3.59348	4.04506
Ghir_A09G026100	yellow	C2	#N/A	AT5G63380	3.10991	27.243	9.27716	3.12131	13.1806	12.8786
Ghir_A10G001820	yellow	C2	#N/A	STP1	0.210137	8.9992	0.29613	0.668786	1.75848	1.95763
Ghir_A10G003020	yellow	C2	#N/A	AT1G29760	2.27486	11.2203	1.72954	2.79698	4.9495	2.98145
Ghir_A10G005600	yellow	C2	#N/A	ATBFRUCT1	0	5.11207	0	0.325512	1.86964	0.0212797
Ghir_A10G006490	yellow	C2	#N/A	PUT2	9.86693	38.6448	5.83736	11.099	17.6332	12.1372
Ghir_A10G006500	yellow	C2	#N/A	AT2G03200	2.98415	18.6861	0.759948	2.19312	6.19647	0.451166
Ghir_A10G010570	yellow	C2	#N/A	PPDK	6.59433	125.068	25.8885	7.16033	58.9456	15.1144
Ghir_A10G015270	yellow	C2	#N/A	LTP3	10.5059	10.0707	0.314065	7.69462	3.84341	2.45862
Ghir_A10G017760	yellow	C2	#N/A	AT3G17100	3.47672	6.83362	1.53628	3.07636	3.00855	3.31526
Ghir_A10G018940	yellow	C2	#N/A	AT3G49880	27.2418	71.7005	7.03456	14.7248	24.6055	6.76327
Ghir_A10G020870	yellow	C2	#N/A	PAL2	13.1615	22.1277	7.89943	10.2839	8.86008	8.89581
Ghir_A10G022930	yellow	C2	#N/A	GUS1	0.298207	17.9027	0.0399807	0.00776267	5.6285	0.0233723
Ghir_A10G023390	yellow	C2	#N/A	SBPASE	0.0578513	2.97746	0.027974	0.296669	0.0246383	0.254242
Ghir_A10G024850	yellow	C2	#N/A	AT2G33360	1.63783	2.3033	0.489377	1.70284	1.11832	1.00883
Ghir_A11G000700	yellow	C2	#N/A	IPK2BETA	0.0716703	59.1928	6.98522	0.023796	26.3327	11.5025
Ghir_A11G003720	yellow	C2	#N/A	AT5G61340	0.481295	4.95877	0.218427	0.603753	0.887384	0.752354
Ghir_A11G009120	yellow	C2	#N/A	AT5G62150	4.40009	105.505	10.8118	3.60451	27.9336	12.8504
Ghir_A11G010100	yellow	C2	#N/A	AT4G01130	0.305485	7.92113	0.278517	0.562329	2.32711	0.381486
Ghir_A11G015470	yellow	C2	#N/A	RBCL	0.571546	1.42884	0.29618	0.704444	0.61137	0.390977
Ghir_A11G016690	yellow	C2	#N/A	GSTF9	18.4547	253.333	18.7677	20.7293	101.683	66.0333
Ghir_A11G017820	yellow	C2	#N/A	MO1	0.398969	65.3327	0.321966	1.40675	32.5809	0.418885
Ghir_A11G020060	yellow	C2	#N/A	sks16	1.22837	282.558	3.3736	8.1285	50.6949	36.6738
Ghir_A11G020080	yellow	C2	#N/A	AT5G66900	23.7129	32.8764	4.56968	23.5533	16.1872	12.9377
Ghir_A11G020250	yellow	C2	#N/A	AT3G50620	2.71951	29.0135	5.55332	2.94159	13.8326	7.67251
Ghir_A11G021160	yellow	C2	#N/A	AT1G78020	0.0346547	3.88041	0.0281153	0.100142	0.185882	0.154256
Ghir_A11G027660	yellow	C2	#N/A	AT5G28050	2.41941	14.1127	3.5969	3.65436	6.29083	3.00384
Ghir_A11G032850	yellow	C2	#N/A	AT5G36930	0.579886	3.51445	0.081962	0.54211	0.194685	0.0709207
Ghir_A11G033260	yellow	C2	LBD	AS2	3.0426	11.159	0	4.66048	0.365799	0.0273297
Ghir_A12G000850	yellow	C2	#N/A	AT3G62940	1.86972	11.0818	3.18859	2.20834	2.49735	2.87264
Ghir_A12G001280	yellow	C2	#N/A	EXPA20	3.99295	11.6604	2.83581	5.19184	4.85621	1.88976
Ghir_A12G003890	yellow	C2	#N/A	ADF5	0.024043	2.66194	0	0	1.08377	0
Ghir_A12G012740	yellow	C2	#N/A	AT2G46890	1.58201	83.3043	16.915	2.32728	41.2895	13.752
Ghir_A12G012930	yellow	C2	#N/A	AT3G62110	4.32245	28.2516	1.38799	3.60368	6.26207	3.44284
Ghir_A12G012990	yellow	C2	#N/A	AT2G47010	0.008847	2.81581	0.00213067	0	0.341846	0
Ghir_A12G016070	yellow	C2	#N/A	AT1G27930	10.558	143.793	9.95152	17.0997	39.6145	33.8033
Ghir_A12G016380	yellow	C2	#N/A	UNG	4.89444	10.1238	3.01379	5.21604	4.1438	3.24227
Ghir_A12G018000	yellow	C2	#N/A	AT1G29700	1.23842	3.6764	0.471647	1.38894	1.62517	0.859737
Ghir_A12G018480	yellow	C2	#N/A	AT1G74770	0.594101	4.0468	1.08225	0.64068	1.46768	1.19598
Ghir_A12G021170	yellow	C2	#N/A	OTP70	0.493948	3.82239	0.234339	0.471332	1.75033	0.368768
Ghir_A12G023400	yellow	C2	#N/A	CYP706A4	3.85939	18.6516	4.26218	3.92435	6.41586	10.1404
Ghir_A12G023840	yellow	C2	#N/A	STP1	0.536656	5.25546	0	0.043657	0.425038	0
Ghir_A13G000380	yellow	C2	#N/A	AT5G01790	0	9.57755	0	0	1.51564	0.0240173
Ghir_A13G000960	yellow	C2	#N/A	CDKE;1	4.44187	20.2209	2.66057	4.4091	6.7941	4.61134
Ghir_A13G001840	yellow	C2	#N/A	PP2CA	4.42732	4.61175	1.46532	3.26895	1.09921	1.79337
Ghir_A13G003580	yellow	C2	#N/A	AT4G33940	4.62259	18.3278	2.82046	5.5359	8.68614	3.51642
Ghir_A13G005810	yellow	C2	#N/A	UCC1	0.0601213	6.87127	1.55229	0	2.59397	1.24671
Ghir_A13G006820	yellow	C2	#N/A	UGT85A2	0	2.86942	0.00840333	0	0.583835	0
Ghir_A13G007500	yellow	C2	#N/A	AT1G69610	0.23083	6.33954	0.428996	0.225285	1.73985	0.531262
Ghir_A13G007600	yellow	C2	MYB	MYB105	9.31911	13.7877	0.270757	8.96282	6.03751	2.84973
Ghir_A13G008170	yellow	C2	#N/A	UPS1	4.21933	17.6549	1.03251	1.77046	5.06645	1.78592
Ghir_A13G009260	yellow	C2	#N/A	AT5G17630	9.57007	24.5571	2.97047	8.8782	9.33964	4.27751
Ghir_A13G010160	yellow	C2	#N/A	CYP89A5	0.117879	165.923	11.3218	0.150316	47.1001	53.1527
Ghir_A13G013860	yellow	C2	#N/A	AT3G13175	0.892965	13.7494	0.744705	1.73711	4.98594	3.31228
Ghir_A13G014510	yellow	C2	#N/A	AT1G32120	0.555723	7.36773	0.67674	0.401947	1.94717	0.99552
Ghir_A13G017290	yellow	C2	#N/A	ATMS1	63.2218	246.445	32.5734	61.2336	114.697	106.155
Ghir_A13G019900	yellow	C2	#N/A	AT5G25820	0.873949	21.8551	3.33953	0.918935	9.70898	6.4823
Ghir_A13G022700	yellow	C2	#N/A	MOD1	9.53785	152.145	14.0195	10.1751	61.5032	17.3781
Ghir_D01G000110	yellow	C2	#N/A	AT1G33270	6.44687	15.9266	1.83104	7.56683	5.75302	4.73137
Ghir_D01G000580	yellow	C2	#N/A	COBL6	0.0368857	3.11669	0.0281083	0	0.708699	0
Ghir_D01G003080	yellow	C2	#N/A	GA2OX6	0.0438893	4.35585	0.762933	0	0.783285	0.912928
Ghir_D01G003170	yellow	C2	#N/A	WAG2	0.0187153	1.55482	0.0479533	0	0.521099	0.128834
Ghir_D01G006510	yellow	C2	#N/A	AT4G27290	0.025877	2.09558	0	0.0140703	0.027706	0
Ghir_D01G006990	yellow	C2	#N/A	GLP5	0.014779	5.79574	0.068612	0.536169	0.196853	0
Ghir_D01G008780	yellow	C2	#N/A	FPS1	10.6913	39.1842	5.03701	11.5529	11.5626	12.9145
Ghir_D01G009670	yellow	C2	#N/A	AT1G21050	7.58623	14.7004	0.742694	8.92139	2.23217	1.76243
Ghir_D01G010270	yellow	C2	#N/A	AT1G20530	5.02029	17.625	0.971597	5.17856	4.01945	1.31353
Ghir_D01G010360	yellow	C2	#N/A	AT5G42250	20.1224	34.4897	4.70241	21.5891	17.1268	9.99807
Ghir_D01G011150	yellow	C2	#N/A	ACCD	0.566265	2.93057	0.444916	0.726718	0.52399	0.397885
Ghir_D01G011450	yellow	C2	#N/A	CYP721A1	4.28401	48.341	0.179549	4.90344	13.3091	1.1627
Ghir_D01G013070	yellow	C2	#N/A	HMG1	2.90327	16.5168	2.26919	3.21424	7.22397	3.78516
Ghir_D01G013200	yellow	C2	#N/A	AT3G57400	3.39417	11.6547	0.598183	3.48947	4.34305	3.13535
Ghir_D01G017190	yellow	C2	#N/A	AT2G21160	0.377987	3.44713	1.02502	0.592941	1.61045	1.10246
Ghir_D01G017290	yellow	C2	#N/A	AT2G21110	4.18287	4595.82	34.6704	3.1671	1641.9	265.639
Ghir_D01G020750	yellow	C2	#N/A	ANT1	0.281974	1.94534	0.438434	0.266903	0.851659	0.559384
Ghir_D01G021600	yellow	C2	#N/A	SBE2.2	7.11367	18.792	5.72369	7.03975	8.15428	9.75657
Ghir_D02G004850	yellow	C2	#N/A	AMT1;1	2.56373	11.0169	2.61367	3.09868	5.46881	7.07124
Ghir_D02G009560	yellow	C2	#N/A	TLP-3	4.34084	201.279	16.517	9.15996	43.3745	28.94
Ghir_D02G013800	yellow	C2	#N/A	SYP132	1.04633	5.16467	0.582222	1.18648	2.22457	0.887901
Ghir_D02G015420	yellow	C2	#N/A	AT1G27930	20.7003	100.849	4.19868	22.3273	34.072	13.4811
Ghir_D02G015760	yellow	C2	#N/A	AT1G24360	9.27	35.5964	5.26724	9.6954	16.4664	4.97085
Ghir_D02G016170	yellow	C2	#N/A	AT1G24530	0.578468	3.16621	0.432545	0.718023	1.3774	0.879568
Ghir_D02G016780	yellow	C2	#N/A	ECHID	0.592344	2.66788	0.182303	0.387403	0.690503	0.492949
Ghir_D02G017290	yellow	C2	#N/A	AT1G24130	4.47704	17.8259	0.016184	3.00791	2.97668	0.641169
Ghir_D02G017740	yellow	C2	#N/A	AT1G68390	0.743604	7.08832	0.510594	0.53038	1.67041	1.8371
Ghir_D02G017960	yellow	C2	#N/A	AT1G15170	0.00762067	2.43309	0.46207	0.039558	1.09765	0.165002
Ghir_D02G018140	yellow	C2	#N/A	JAZ10	5.83599	49.7416	0.505898	7.52015	9.36659	3.52188
Ghir_D02G020920	yellow	C2	MIKC_MADS	AGL24	4.09365	13.3983	0.646833	1.61388	2.00973	1.04644
Ghir_D02G021150	yellow	C2	#N/A	AT1G49330	0.436027	8.27453	0.024469	0.314709	3.66919	0.0260143
Ghir_D02G021410	yellow	C2	#N/A	WLIM1	0.063556	1.41922	0.664639	0.0697723	0.629679	0.280072
Ghir_D02G024420	yellow	C2	#N/A	MSRB2	0	19.326	5.18931	0	8.2908	6.27121
Ghir_D03G001670	yellow	C2	#N/A	AAO3	1.68878	1.95022	0.731982	1.37503	0.97428	1.0014
Ghir_D03G003430	yellow	C2	#N/A	AT4G37900	32.2852	209.82	65.2353	38.2589	101.876	107.926
Ghir_D03G004790	yellow	C2	#N/A	BRI1	3.64213	10.3288	1.97594	4.16532	5.024	5.37656
Ghir_D03G006140	yellow	C2	#N/A	AT1G52155	4.7103	10.9497	2.1878	4.43724	2.53697	3.12065
Ghir_D03G008350	yellow	C2	#N/A	ACCD	0.313458	1.8207	0.391959	0.354088	0.825017	0.479519
Ghir_D03G014420	yellow	C2	#N/A	HERK1	2.10428	15.6206	0.689522	2.25671	5.92111	2.07245
Ghir_D03G014970	yellow	C2	#N/A	AT5G60700	0.120076	6.52434	0.425068	0.100891	2.68157	1.33177
Ghir_D03G016190	yellow	C2	#N/A	CAC2	11.7182	23.187	4.68048	9.73518	6.29753	4.52722
Ghir_D03G016840	yellow	C2	#N/A	CYP87A2	0.233615	203.947	0.145466	15.0348	5.18425	0
Ghir_D03G017390	yellow	C2	#N/A	ZPR1	0.210431	10.705	4.11285	0.131369	4.47662	8.83111
Ghir_D03G018320	yellow	C2	#N/A	AT5G46940	0.348757	1015.6	0.850561	11.5728	48.5619	1.50457
Ghir_D03G019090	yellow	C2	#N/A	Raba2D	0.972511	6.78117	0.986311	1.22252	2.87324	2.31991
Ghir_D04G000870	yellow	C2	#N/A	UGT78D2	0.735103	4.85534	0.526545	0.92054	1.69766	2.77901
Ghir_D04G001540	yellow	C2	#N/A	AT3G56230	0.139352	8.75801	0	0	2.1816	0
Ghir_D04G002380	yellow	C2	#N/A	FLS1	1.6146	116.06	12.5749	1.96229	9.08314	1.81659
Ghir_D04G002840	yellow	C2	#N/A	GH3.17	0.0165583	1.69044	0.042607	0.0210233	0.67091	0.0278427
Ghir_D04G002880	yellow	C2	#N/A	AT1G49230	0.0300873	1.96375	0.0151627	0.0606107	0.307079	0.0302967
Ghir_D04G003430	yellow	C2	#N/A	AT1G31130	2.47202	12.6896	1.66792	2.87408	4.26449	8.00045
Ghir_D04G004200	yellow	C2	#N/A	AT4G17180	13.0992	66.6691	17.538	14.6398	31.3975	22.7388
Ghir_D04G005970	yellow	C2	#N/A	RCK	0.505735	2.64982	0.213263	0.643271	0.89048	0.326116
Ghir_D04G006930	yellow	C2	#N/A	AT2G39805	14.0075	35.9027	1.30748	13.6976	14.1327	4.05288
Ghir_D04G009200	yellow	C2	#N/A	AT4G28080	1.43283	10.1348	2.76869	1.39168	2.88484	1.96173
Ghir_D04G014740	yellow	C2	#N/A	ERD9	4.88996	113.792	8.37317	6.31529	15.7589	21.6586
Ghir_D04G016500	yellow	C2	#N/A	cPT1	0.129005	331.983	16.3201	0.185624	147.507	14.9258
Ghir_D04G016540	yellow	C2	#N/A	AT3G25190	0.196011	2.81746	0.875026	0.0768577	1.21872	0.553972
Ghir_D04G018500	yellow	C2	#N/A	AT4G36090	1.08107	3.7329	0.467207	1.44022	1.33462	1.82663
Ghir_D04G019800	yellow	C2	#N/A	emb1688	7.65373	10.4308	2.36871	7.71868	4.09157	4.64199
Ghir_D05G002600	yellow	C2	#N/A	AT3G24570	2.93421	7.65147	0.600869	3.31798	1.79579	0.373611
Ghir_D05G003540	yellow	C2	#N/A	ELF4-L4	9.86861	13.2959	7.47884	11.1641	6.06711	4.73038
Ghir_D05G005240	yellow	C2	#N/A	AT5G25590	11.4928	24.7878	3.12116	11.127	9.97749	3.59387
Ghir_D05G005400	yellow	C2	#N/A	AT2G24280	0.411982	18.5775	3.77929	0.469028	8.63851	2.08653
Ghir_D05G005520	yellow	C2	#N/A	AT5G58000	2.79053	7.244	1.0236	3.07409	2.30853	2.21965
Ghir_D05G008160	yellow	C2	#N/A	LHW	3.2224	5.83225	0.224101	2.99977	1.95954	0.664111
Ghir_D05G009750	yellow	C2	#N/A	RAD51D	3.8895	13.3154	3.25474	3.89737	5.83314	2.98732
Ghir_D05G012050	yellow	C2	#N/A	IRX4	20.5977	77.6393	14.4955	20.7129	30.0623	30.6267
Ghir_D05G013400	yellow	C2	#N/A	AT5G50340	1.13717	2.29276	0.423074	1.66687	0.932249	0.861685
Ghir_D05G014230	yellow	C2	#N/A	AT1G54120	0.443607	2.22443	0.35786	0.389053	0.881242	0.463696
Ghir_D05G017080	yellow	C2	#N/A	AT4G27290	1.15146	6.17269	0.151082	0.795561	1.56106	2.95899
Ghir_D05G017180	yellow	C2	#N/A	AT1G61740	0.596684	21.6227	0.261572	0.87008	0.887297	0.300377
Ghir_D05G017850	yellow	C2	#N/A	CDS2	5.77208	15.9573	3.02313	6.6128	6.80094	6.21041
Ghir_D05G017860	yellow	C2	#N/A	AT5G07475	42.267	224.978	37.4778	41.4819	97.9327	74.6807
Ghir_D05G020850	yellow	C2	#N/A	AT5G67090	0.0605377	4.91086	0.0558297	0.053693	0.123606	0.062849
Ghir_D05G021830	yellow	C2	#N/A	PSRP6	41.5399	60.494	8.27807	37.1593	22.7079	21.9491
Ghir_D05G023450	yellow	C2	#N/A	SHM7	5.71198	11.8321	4.15437	5.25582	5.44989	7.9708
Ghir_D05G027290	yellow	C2	#N/A	SAH7	60.6846	371.891	75.148	50.7681	176.389	125.387
Ghir_D05G027550	yellow	C2	#N/A	AT1G21320	2.34878	5.64976	1.63618	2.10515	2.75311	2.87574
Ghir_D05G028140	yellow	C2	#N/A	ABCG25	0.492201	2.86081	1.0822	0.822808	0.309124	1.04326
Ghir_D05G028200	yellow	C2	#N/A	CRL1	17.0489	25.953	5.60474	14.4399	11.53	12.7629
Ghir_D05G030740	yellow	C2	#N/A	AT2G39490	0.207275	6.26812	0.032502	0	2.36443	0
Ghir_D05G033970	yellow	C2	#N/A	AT1G79420	1.03042	3.47263	0.24965	0.743092	1.54032	0.23025
Ghir_D05G037530	yellow	C2	#N/A	CYP706A3	0	159.738	22.4543	0.0442393	51.6277	42.7256
Ghir_D06G002000	yellow	C2	#N/A	ZFP7	0.181108	604.187	80.3429	0.297336	259.014	101.157
Ghir_D06G004270	yellow	C2	#N/A	AT1G22030	0.181795	23.5327	1.36493	0.429333	6.1081	2.131
Ghir_D06G006700	yellow	C2	#N/A	PMT6	69.1104	75.0424	13.3726	59.8208	35.6031	25.0087
Ghir_D06G007010	yellow	C2	#N/A	STP14	5.76456	162.625	7.4593	5.28144	53.9156	15.8383
Ghir_D06G008550	yellow	C2	#N/A	CPN20	56.3944	90.2759	11.2568	63.1987	36.5338	38.6804
Ghir_D06G009880	yellow	C2	#N/A	PFK3	4.7437	9.66469	1.45652	4.47527	4.76035	3.78644
Ghir_D06G012950	yellow	C2	#N/A	PTAC17	8.87064	42.9675	19.0629	9.34475	17.9715	14.4574
Ghir_D06G013760	yellow	C2	#N/A	FUR1	0.109894	12.4832	3.47686	0.444841	2.90399	2.87653
Ghir_D06G014090	yellow	C2	#N/A	AT1G61050	31.8166	127.447	13.7161	33.7979	56.2374	30.1198
Ghir_D06G017460	yellow	C2	#N/A	ASAT1	1.13375	42.3565	13.9535	1.1732	14.3063	27.1618
Ghir_D06G017980	yellow	C2	bHLH	AT2G31210	61.297	72.1649	4.62363	51.9665	15.3229	12.7901
Ghir_D06G019400	yellow	C2	#N/A	OFP13	19.9888	53.2997	8.12818	18.6512	20.9628	6.13889
Ghir_D06G021740	yellow	C2	#N/A	AT1G17450	0.234855	11.0817	0.129606	0.203026	2.28353	0.125209
Ghir_D07G004200	yellow	C2	#N/A	AT3G15810	4.74091	5.40683	1.64982	4.2272	2.63858	3.27096
Ghir_D07G004870	yellow	C2	#N/A	AT5G61510	56.8147	82.7152	14.2123	55.6935	31.0283	30.2816
Ghir_D07G007950	yellow	C2	#N/A	AT5G16170	0	2.9483	0	0	1.07449	0
Ghir_D07G010470	yellow	C2	#N/A	AT2G37530	0.060977	9.48346	3.35069	0.0603587	4.62805	3.38834
Ghir_D07G014110	yellow	C2	#N/A	AT1G02475	2.24608	102.502	12.8536	2.37261	49.9593	19.052
Ghir_D07G015440	yellow	C2	MYB	MYB17	0.643705	3.43414	0.43533	1.09313	1.27633	1.59317
Ghir_D07G018350	yellow	C2	#N/A	MPL1	1.14229	296.683	30.2758	0.863687	93.8001	38.0067
Ghir_D07G019990	yellow	C2	#N/A	CYP97B3	3.61417	165.026	2.04912	8.15968	11.9582	4.89452
Ghir_D07G020510	yellow	C2	#N/A	AT3G07870	2.39206	40.8999	4.61312	2.71754	11.5837	13.2796
Ghir_D07G022190	yellow	C2	#N/A	FWA	1.92011	3.91741	0.0162467	1.83275	1.27318	0
Ghir_D07G023800	yellow	C2	#N/A	AO	14.7877	119.3	38.3177	15.7198	57.3158	43.2461
Ghir_D08G001010	yellow	C2	#N/A	AT2G27480	1.66808	15.712	2.25617	1.54466	5.49042	8.02419
Ghir_D08G006340	yellow	C2	#N/A	AT1G28710	221.772	463.827	23.3085	199.938	194.218	74.9711
Ghir_D08G009630	yellow	C2	#N/A	AT2G23970	0.0141967	2.91086	0.100162	0	0.621307	0.342644
Ghir_D08G010670	yellow	C2	#N/A	AT4G27700	0.577258	9.33028	0.744962	1.05792	2.32704	2.07717
Ghir_D08G011830	yellow	C2	#N/A	AT1G64710	0.735048	16.2478	3.29575	0.424813	3.48754	1.86149
Ghir_D08G014130	yellow	C2	#N/A	AT1G01320	2.64367	5.83197	0.784907	2.49132	2.16979	2.72472
Ghir_D08G015120	yellow	C2	#N/A	AT3G60810	3.75431	48.2728	4.31266	3.96666	22.9017	6.14843
Ghir_D08G015340	yellow	C2	C2H2	AT3G60580	0.397934	3.03057	0.0941603	0.376754	0.657873	0.302716
Ghir_D08G016420	yellow	C2	#N/A	AT1G31410	2.96523	5.9462	0.784003	3.44198	2.87351	1.79211
Ghir_D08G017540	yellow	C2	#N/A	AT3G30280	0.400519	6.19084	0.066374	0.223271	0.34636	0.235908
Ghir_D08G018610	yellow	C2	#N/A	UMAMIT7	17.9502	49.0362	1.06606	12.4103	9.24804	2.4091
Ghir_D08G021290	yellow	C2	#N/A	FaTA	0.122687	29.3349	6.49381	0.0701663	11.187	3.60818
Ghir_D08G021720	yellow	C2	MYB	MYB36	0.871645	19.1466	4.44071	1.55406	5.3196	4.50919
Ghir_D08G024580	yellow	C2	#N/A	AT3G02790	1.35615	6.28949	0.42887	2.46137	0.260547	1.96789
Ghir_D08G024840	yellow	C2	#N/A	GLC	24.7386	31.6868	5.39941	23.9109	14.1417	8.32654
Ghir_D08G026010	yellow	C2	#N/A	AT5G15050	12.1609	59.0953	2.29849	12.3546	19.766	6.93431
Ghir_D08G026270	yellow	C2	#N/A	PERK1	0.2164	3.65738	0.005379	0.071137	0.939519	0.037247
Ghir_D08G026590	yellow	C2	#N/A	rps15ae	2.39254	75.5942	2.35145	7.52535	18.9328	1.72175
Ghir_D08G026600	yellow	C2	#N/A	AT4G26220	1.18638	842.359	0.722633	25.5578	64.8691	0.585279
Ghir_D08G027180	yellow	C2	#N/A	AT1G52190	0.0355107	23.3049	6.66781	0.0648757	6.80083	6.48065
Ghir_D09G002350	yellow	C2	#N/A	AT5G15050	13.1848	56.8686	2.98205	11.9286	17.6262	6.5816
Ghir_D09G004270	yellow	C2	#N/A	AT5G62150	0.292657	4.49282	0.673998	0.246614	1.74305	0.462155
Ghir_D09G004910	yellow	C2	MYB	MYB85	1.13847	14.5491	0.661301	3.13663	0.846201	0.820042
Ghir_D09G007370	yellow	C2	#N/A	FIB	0.760845	114.933	41.6888	0.863833	40.9446	33.2956
Ghir_D09G007770	yellow	C2	#N/A	SDE5	6.89995	12.83	1.43039	7.64081	3.72662	1.43956
Ghir_D09G012430	yellow	C2	#N/A	At1g08080	0.038498	58.8209	0	0.0388293	14.988	0.0420163
Ghir_D09G014000	yellow	C2	B3	ABS2	0.667594	3.63226	0.366686	0.670292	0.932888	0.938465
Ghir_D09G014450	yellow	C2	GRF	GRF4	0.146843	8.50116	0.0585567	0.13647	0.185547	0.116307
Ghir_D09G014800	yellow	C2	#N/A	RABC2A	0.280336	5.31049	1.0362	0.438645	2.51819	2.00499
Ghir_D09G015690	yellow	C2	#N/A	ChlAKR	8.66529	54.1377	1.85403	6.39215	21.6433	1.96913
Ghir_D09G015700	yellow	C2	#N/A	AKR4C8	2.38554	7.87532	0.482526	2.50675	2.7845	2.2231
Ghir_D09G018370	yellow	C2	#N/A	AT4G20820	0.222422	2.10257	0.0154297	1.02964	0	0
Ghir_D09G020920	yellow	C2	#N/A	AT3G57030	0.414798	2.86409	0	0	0.0482933	0
Ghir_D09G022010	yellow	C2	#N/A	NIP7;1	190.365	261.754	3.62731	117.065	66.5578	12.6693
Ghir_D09G023470	yellow	C2	#N/A	FAO3	1.51455	37.7017	1.84948	1.34415	14.7328	5.03131
Ghir_D09G023480	yellow	C2	#N/A	FIB4	2.77489	8.79946	2.06906	2.97476	3.63409	3.26736
Ghir_D09G024530	yellow	C2	#N/A	VAMP724	4.60768	30.2442	1.01366	5.38785	7.03545	3.99647
Ghir_D09G025750	yellow	C2	#N/A	AT5G14700	5.09471	34.6776	8.80892	5.71478	15.6867	9.57386
Ghir_D10G002470	yellow	C2	#N/A	AGD5	2.43898	15.5239	3.79375	2.34504	7.59154	6.6237
Ghir_D10G002610	yellow	C2	#N/A	STP1	0.605494	19.7821	0.712189	1.17652	2.36317	4.34855
Ghir_D10G002790	yellow	C2	#N/A	AT4G04980	0.0710987	2.62638	0.0325773	0.55685	0.013108	0.035048
Ghir_D10G003270	yellow	C2	#N/A	APE2	9.34811	10.9691	2.06861	8.13804	4.79578	2.75097
Ghir_D10G005130	yellow	C2	#N/A	ZIP10	2.5208	90.5882	5.93843	1.13218	26.6767	5.90908
Ghir_D10G005180	yellow	C2	#N/A	AT1G31300	4.47925	36.738	11.037	5.09109	12.5522	11.5899
Ghir_D10G006090	yellow	C2	#N/A	AT1G54120	3.56716	7.3212	0.513436	3.96463	3.69058	2.9276
Ghir_D10G006430	yellow	C2	#N/A	ATBFRUCT1	0	2.06151	0.007862	0.544407	0.518469	0
Ghir_D10G011380	yellow	C2	#N/A	AT2G03200	0.577727	38.9816	0.392523	0.374836	10.4315	0.191617
Ghir_D10G012300	yellow	C2	#N/A	LP1	165.483	180.261	1.50584	111.109	72.4928	37.4682
Ghir_D10G012890	yellow	C2	#N/A	SSI2	0	1.48529	0.479563	0	0.581398	0.793996
Ghir_D10G014070	yellow	C2	#N/A	AT3G13340	18.786	41.9758	17.8161	20.4568	17.2812	23.4257
Ghir_D10G021650	yellow	C2	#N/A	CYP94D2	0.319205	15.7211	2.02391	1.03841	3.91725	6.32866
Ghir_D10G021950	yellow	C2	#N/A	CYP714A1	0	1.70505	0.133856	0.0118977	0.314364	0.0794953
Ghir_D10G022320	yellow	C2	#N/A	AT2G28120	5.27191	21.8515	1.74001	3.1761	7.63489	2.09832
Ghir_D10G022670	yellow	C2	#N/A	PAL1	25.817	28.2082	10.0723	21.8387	13.7912	13.6538
Ghir_D10G025410	yellow	C2	#N/A	GUS1	0.175353	13.1625	0.00399767	0	2.91991	0
Ghir_D10G026250	yellow	C2	#N/A	GUS1	0.234985	11.56	0.153216	0.00580667	2.52786	0.0124983
Ghir_D10G026290	yellow	C2	#N/A	GUS1	0.315676	13.0697	0.0479437	0.00356233	2.45848	0.0273997
Ghir_D11G002070	yellow	C2	#N/A	CXIP1	12.5481	66.6656	7.10414	11.59	21.6184	7.61546
Ghir_D11G002560	yellow	C2	#N/A	AT4G10970	0.0988763	3.04482	1.24087	0.890568	0.0638603	0.296058
Ghir_D11G003680	yellow	C2	#N/A	AT5G61340	28.8571	138.286	2.66021	30.9144	35.0201	15.793
Ghir_D11G005090	yellow	C2	#N/A	SNRK2.3	7.79794	26.824	9.52389	8.57729	11.3345	19.4864
Ghir_D11G007640	yellow	C2	#N/A	AT5G39530	0.00610633	10.6267	0	0.00614933	2.64099	0
Ghir_D11G008560	yellow	C2	#N/A	AT1G62620	0.4433	11.0982	0.113188	0.69348	0.480569	0.220809
Ghir_D11G015490	yellow	C2	#N/A	PEX13	36.172	83.7212	26.3468	33.8872	37.7087	41.9488
Ghir_D11G018320	yellow	C2	#N/A	PIP3	0.458775	2.40328	0	0.667711	0	0
Ghir_D11G019840	yellow	C2	#N/A	AT2G23790	1.41316	7.62599	4.31462	3.34332	0.303005	2.43434
Ghir_D11G020150	yellow	C2	#N/A	sks16	5.16201	173.099	4.17163	8.38429	31.5916	32.1385
Ghir_D11G027070	yellow	C2	#N/A	OXA1	2.05882	4.29842	0.55146	1.78701	1.82048	0.794366
Ghir_D11G027370	yellow	C2	#N/A	AHL20	0.0797363	19.856	0.145407	1.46756	1.25698	0.454602
Ghir_D11G032270	yellow	C2	#N/A	AT4G00872	0	4.35447	0	0.0397477	0.679899	0
Ghir_D11G033300	yellow	C2	LBD	LBD20	0.293544	106.515	28.8914	1.15981	43.1746	26.0771
Ghir_D11G033730	yellow	C2	#N/A	AT5G16920	267.247	364.207	40.5836	199.092	127.865	86.7933
Ghir_D11G036250	yellow	C2	#N/A	SIS	1.23938	12.5272	4.6799	1.01922	3.01013	7.90816
Ghir_D11G036650	yellow	C2	LBD	AS2	2.63956	6.52819	0.0658247	2.93252	0.684143	0.233504
Ghir_D12G004240	yellow	C2	#N/A	AT3G50800	0	2.63765	0.0369177	0	1.11414	0.231001
Ghir_D12G006390	yellow	C2	#N/A	UBC16	6.59053	10.7367	3.562	5.22984	4.98186	6.41546
Ghir_D12G009280	yellow	C2	#N/A	AT2G23200	2.94577	4.98894	1.85008	2.08199	0.849317	1.15839
Ghir_D12G009540	yellow	C2	ERF	AT5G61890	1.18536	1.58189	0.617483	0.300813	0.592357	0.797691
Ghir_D12G011590	yellow	C2	#N/A	PMM	14.9627	127.742	21.4876	11.1251	42.9146	32.693
Ghir_D12G013170	yellow	C2	#N/A	AT3G62110	3.95448	16.6751	0.996894	4.40589	4.4523	1.89486
Ghir_D12G013220	yellow	C2	#N/A	AT2G47010	0.129951	2.99095	0.0865647	0	0.530758	0
Ghir_D12G014650	yellow	C2	#N/A	MAPKKK7	3.58724	6.8464	2.03052	3.69091	3.16354	2.19976
Ghir_D12G014880	yellow	C2	#N/A	AT4G10790	0.00695267	13.2661	1.61649	0.0221207	5.27872	4.62572
Ghir_D12G016290	yellow	C2	#N/A	AT1G67330	4.00234	55.1321	4.00399	5.49823	18.1587	15.7562
Ghir_D12G016320	yellow	C2	#N/A	AT5G08391	0.193899	2.07405	1.41625	0.091256	0.622561	0.300149
Ghir_D12G017180	yellow	C2	#N/A	AT5G03490	0.190025	1.66752	0.0863757	0.189124	0.334487	0.274097
Ghir_D12G018660	yellow	C2	#N/A	AT1G65560	64.2537	127.708	3.56387	59.1542	29.1113	14.893
Ghir_D12G018780	yellow	C2	#N/A	AT1G74770	2.57509	21.6431	0.548984	2.31095	6.50083	3.09443
Ghir_D12G018800	yellow	C2	#N/A	HB6	1.76116	6.56569	0.968477	1.77119	2.81204	2.87581
Ghir_D12G020020	yellow	C2	#N/A	AT1G14430	286.535	315.325	0.455922	194.008	3.01784	0.112481
Ghir_D12G020870	yellow	C2	ERF	AT5G51190	15.7467	65.9731	1.71583	16.0205	14.3199	3.12484
Ghir_D12G021080	yellow	C2	#N/A	HSP23.6	17.7298	65.9637	2.84615	50.7176	16.8718	16.4906
Ghir_D12G021400	yellow	C2	#N/A	CYP707A3	8.6066	45.1529	15.3065	6.75253	11.329	11.9546
Ghir_D12G023840	yellow	C2	#N/A	STP1	0.144987	4.32495	0.0155387	0.092722	0.59163	0
Ghir_D13G000100	yellow	C2	#N/A	AT1G18000	6.07172	27.9166	3.78573	6.34482	11.2082	10.4458
Ghir_D13G001240	yellow	C2	#N/A	CDKE;1	6.9214	23.1913	3.79768	7.06888	9.32054	8.79837
Ghir_D13G001840	yellow	C2	#N/A	NdhN	0.0221107	3.31691	0	0	0.450424	0
Ghir_D13G002670	yellow	C2	#N/A	NTMC2T5.2	1.19391	3.38395	0.680835	0.840591	1.59877	2.03735
Ghir_D13G003100	yellow	C2	#N/A	XK-1	0.74341	8.16162	1.18849	0.574342	3.75628	1.86499
Ghir_D13G003820	yellow	C2	#N/A	AT4G33940	4.64717	9.36952	0.13487	5.39561	2.98555	0.810595
Ghir_D13G004280	yellow	C2	#N/A	AT2G15320	1.49312	19.379	0.159928	1.2833	2.71674	0.843692
Ghir_D13G004890	yellow	C2	#N/A	FAAH	7.63701	94.6172	6.47684	6.40908	36.2951	15.5499
Ghir_D13G006380	yellow	C2	#N/A	GLN1-1	0.156152	7.29012	0.0945643	0.163963	2.38483	0
Ghir_D13G009540	yellow	C2	#N/A	CYP89A5	0.255012	126.082	8.98616	0.213331	35.1714	32.7191
Ghir_D13G010870	yellow	C2	#N/A	GSTU7	0.245543	3.19956	0.792554	0.0478787	1.41856	1.48142
Ghir_D13G010890	yellow	C2	#N/A	AT5G17630	6.38551	18.9201	2.161	6.75336	7.8866	3.18552
Ghir_D13G017980	yellow	C2	#N/A	ATMS1	31.2121	159.744	30.444	30.2887	76.3727	103.038
Ghir_D13G019090	yellow	C2	#N/A	AHP1	17.9881	38.7344	1.49601	17.1092	22.3156	9.79029
Ghir_D13G019550	yellow	C2	#N/A	AT1G09310	92.0574	282.328	6.41681	89.071	68.7068	38.7117
Ghir_D13G020600	yellow	C2	#N/A	KAT3	0.164443	15.4475	3.3904	0.110765	7.14863	7.92984
Ghir_D13G020680	yellow	C2	#N/A	AT4G32790	0.928203	46.2788	1.60226	0.942137	14.0499	7.35409
Ghir_D13G023360	yellow	C2	#N/A	MOD1	7.23158	117.448	3.2748	8.96663	16.9378	1.44575
Ghir_D13G025220	yellow	C2	#N/A	AT5G04250	4.29273	15.6839	2.0447	5.06506	7.48501	1.93449
Ghir_Scaffold423G000160	yellow	C2	#N/A	AT1G18000	4.94486	32.2444	6.34092	4.95883	14.3404	10.7684
Ghir_Scaffold806G000030	yellow	C2	#N/A	AT2G24280	0.157812	7.49477	0.930603	0.107942	3.66681	0.570649
Ghir_Scaffold910G000010	yellow	C2	#N/A	AT1G74770	2.10919	15.605	2.01134	2.77052	5.6286	3.7624
Ghir_A12G017450	yellow	C5	MYB	MYB16	0.614546	6.90881	2.72008	0.227753	3.72864	1.34499
Ghir_A01G001540	yellow	C5	#N/A	GLN1.3	0	56.0714	36.6083	0.007258	25.0364	4.99666
Ghir_A01G007430	yellow	C5	#N/A	AT2G05790	0.0715993	5.66324	1.75636	0.231792	1.85463	0.089897
Ghir_A01G013640	yellow	C5	#N/A	KUP3	1.3923	24.8257	19.9159	2.27394	13.3614	5.4693
Ghir_A02G003010	yellow	C5	#N/A	AT3G23570	3.29009	187.402	60.7016	3.38269	51.6629	14.271
Ghir_A02G014960	yellow	C5	#N/A	DPE1	8.30493	20.0848	12.2774	8.22036	9.57021	8.22474
Ghir_A03G009180	yellow	C5	#N/A	AT4G36210	0.786274	10.8791	4.99324	0.654089	6.60371	1.66186
Ghir_A03G019960	yellow	C5	#N/A	AT5G38170	2.13202	4767.89	1144.52	2.31079	1796.27	495.639
Ghir_A04G013560	yellow	C5	#N/A	COW1	1.02595	4.23823	3.61643	1.08469	2.88493	0.684285
Ghir_A05G002330	yellow	C5	#N/A	ALDH2C4	1.10446	17.0265	6.24652	1.5987	1.2676	1.02742
Ghir_A05G024150	yellow	C5	#N/A	AT1G11040	0.139025	2.63742	1.04711	0.220629	0.657311	0.142768
Ghir_A06G007780	yellow	C5	#N/A	AT4G37900	0.18309	447.736	116.764	0.188941	173.865	50.8556
Ghir_A06G016200	yellow	C5	#N/A	APA1	31.1673	109.411	45.9719	31.046	51.0797	71.7724
Ghir_A07G009430	yellow	C5	#N/A	SCN1	0	191.417	96.3826	0.103875	49.8227	3.0621
Ghir_A07G023720	yellow	C5	#N/A	AO	14.8184	73.0979	31.1325	17.2629	33.8492	27.0504
Ghir_A08G008790	yellow	C5	#N/A	ORP4B	0.0345263	2.73172	2.98513	0.053406	0.499679	0.354713
Ghir_A09G004230	yellow	C5	#N/A	DTX35	2.09107	23.7359	11.9482	2.9542	8.47363	3.40583
Ghir_A09G009680	yellow	C5	#N/A	ASN1	3.66125	14.4313	5.40304	4.38329	4.6738	9.55648
Ghir_A10G004370	yellow	C5	#N/A	IRT1	1.95309	58.1174	13.876	1.05142	26.8702	5.33441
Ghir_A10G007550	yellow	C5	#N/A	AT1G52820	0.197454	3.08207	2.00661	0.260884	1.31621	1.34618
Ghir_A10G017450	yellow	C5	#N/A	CTL2	0.0732883	1.72933	1.98702	0.0351463	0.871475	0.530288
Ghir_A11G007110	yellow	C5	#N/A	AT3G27110	0.772478	7.20706	3.83455	0.805103	3.35009	1.72492
Ghir_A11G009050	yellow	C5	#N/A	PLDBETA1	0.056323	5.84119	6.41465	0.0627737	2.46618	0.747855
Ghir_A11G020330	yellow	C5	#N/A	AT4G37030	2.00978	6.11498	2.63907	1.68348	1.84873	4.72633
Ghir_A13G019980	yellow	C5	#N/A	HDA2	3.63237	11.0951	3.48327	3.6833	5.06435	4.03367
Ghir_A13G023260	yellow	C5	#N/A	AT2G26750	0.881556	260.35	84.1367	0.211767	128.246	36.335
Ghir_D01G001540	yellow	C5	#N/A	GLN1.3	0.047135	70.2652	34.1521	0.0318007	30.4047	5.80073
Ghir_D02G002710	yellow	C5	#N/A	RLP13	0.00746867	7.76751	3.13567	0.00638833	1.33651	0.009047
Ghir_D02G019100	yellow	C5	#N/A	PETC	4.1482	16.3427	7.63372	3.6512	6.30044	9.43217
Ghir_D04G017960	yellow	C5	#N/A	COW1	1.10803	20.7237	5.31238	0.24118	5.7236	1.92781
Ghir_D05G000270	yellow	C5	#N/A	PRK2A	0.814771	39.0869	30.4743	0.720755	17.9169	11.4421
Ghir_D05G002490	yellow	C5	#N/A	ALDH2C4	0.385759	4.13814	4.25989	0.494308	0.722712	1.17066
Ghir_D05G012510	yellow	C5	#N/A	NTT1	13.042	40.3023	18.4245	12.2963	16.7533	17.4992
Ghir_D05G026080	yellow	C5	#N/A	AT1G75720	0.0783553	6.01737	3.23312	0.178575	1.66474	1.39302
Ghir_D06G010490	yellow	C5	#N/A	AT4G02040	1.57579	6.58218	2.42564	1.56715	3.54055	0.993717
Ghir_D07G009550	yellow	C5	#N/A	SCN1	0.120764	172.538	96.8278	0.213704	42.3293	3.32499
Ghir_D07G023840	yellow	C5	#N/A	AT3G27880	1.08115	11.1917	5.94932	3.02987	4.88118	3.84358
Ghir_D08G019080	yellow	C5	#N/A	AT1G18170	2.17508	3.05152	1.85452	1.01808	1.24095	1.92455
Ghir_D09G004620	yellow	C5	#N/A	DTX35	5.96197	30.9406	13.6847	5.94985	12.8343	4.35754
Ghir_D09G006340	yellow	C5	#N/A	ETFBETA	7.85135	29.2305	11.5926	8.00047	11.1413	17.2192
Ghir_D09G019460	yellow	C5	#N/A	DAA1	0.832988	6.69472	7.74565	1.0423	3.52443	0.713201
Ghir_D10G011490	yellow	C5	#N/A	AT1G29470	0.259349	6.38737	2.26647	0.372369	2.27109	0.361436
Ghir_D10G020140	yellow	C5	#N/A	PRX52	3.59501	9.24298	6.43302	2.46591	4.25799	0.104156
Ghir_D11G010660	yellow	C5	#N/A	CYP78A6	0.0408147	86.4107	15.3579	0.0827177	13.7616	5.6544
Ghir_D12G021040	yellow	C5	#N/A	AT5G61450	0.653754	6.90649	6.78358	0.475798	1.91117	1.24936
Ghir_D12G025780	yellow	C5	#N/A	AT5G24600	0.214598	24.7976	16.8104	0.416877	10.0073	1.82527
Ghir_D13G001760	yellow	C5	#N/A	AT2G40095	0.227186	1.49781	0.893781	0.156574	0.663594	1.08782
Ghir_D13G002330	yellow	C5	#N/A	AT3G55020	2.09375	17.3027	15.943	1.89206	5.9979	1.94329
Ghir_D13G002680	yellow	C5	#N/A	TOM3	7.85459	20.0642	8.23341	6.94642	8.05708	6.3755
Ghir_D13G021490	yellow	C5	#N/A	PRA8	0.192423	7.85935	4.11801	0.0883153	2.85858	1.5823
Ghir_D13G023870	yellow	C5	#N/A	AT3G05600	0.0653167	27.0674	22.0662	0.0491963	14.1602	3.19016
Ghir_D01G016280	yellow	C6	#N/A	AT1G67360	86.8081	100.444	48.3063	64.5247	42.0008	21.8732
Ghir_D11G020350	yellow	C6	#N/A	AT4G37030	2.02016	2.64726	1.77926	1.43196	1.10303	1.6279
Ghir_A02G001620	yellow	C9	#N/A	AT5G44770	1.6887	1.85658	0.373387	1.29014	0.896894	1.1417
Ghir_A03G019800	yellow	C9	#N/A	AT4G36750	0.516496	1.9083	0.116068	0.683831	0.511928	1.30379
Ghir_A05G002460	yellow	C9	#N/A	AT3G24570	0.890171	1.79721	0.220036	1.04891	0.596735	0.424747
Ghir_A08G023930	yellow	C9	#N/A	GLC	3.28683	5.04363	1.71463	2.40932	2.23493	1.81543
Ghir_A09G017400	yellow	C9	#N/A	RSR4	3.66861	3.54446	0.63989	3.99777	2.19842	2.24904
Ghir_A11G013200	yellow	C9	#N/A	RAB28	13.9688	13.6792	2.63626	13.1671	7.98146	8.15036
Ghir_A11G024820	yellow	C9	Dof	CDF2	2.1504	3.72796	1.52214	2.13641	1.58015	3.38613
Ghir_D01G007020	yellow	C9	#N/A	ETFALPHA	16.4216	31.8294	10.1709	18.1047	14.3276	17.3064
Ghir_D02G014790	yellow	C10	#N/A	MLP28	5.73032	7.01837	1.24373	4.28802	3.24632	3.28969
Ghir_D05G019640	yellow	C11	#N/A	MAN7	7.52075	11.58	1.73406	10.0943	6.89439	5.41489
Ghir_A11G033110	yellow	C11	#N/A	AT5G16920	292.456	257.577	25.2261	161.14	83.7948	38.7162
