# Supplementary material for: Deficiencies in the formation and regulation of anther cuticle and tryphine contribute to male sterility in cotton PGMS line
Source: BMC Genomics. 2020 Nov 23;21:825. doi: 10.1186/s12864-020-07250-1 (PMC7685665; doi:10.1186/s12864-020-07250-1)
Supplement: Supplementary file 10 — Additional file 10: Table S6. ABA-related DEGs in yellow module of WGCNA. [file 12864_2020_7250_MOESM10_ESM.xlsx]

## Sheet: Sheet1
Table S6 ABA-related DEGs in yellow module of WGCNA
#ID	Module	Clusters	Gene_name	Annotation
Ghir_A01G008890	yellow	C2	AT1G16310	Cation efflux family protein; Involved in sequestration of excess metal in the cytoplasm into vacuoles to maintain metal homeostasis.
Ghir_A01G017870	yellow	C2	KCS6	3-ketoacyl-CoA synthase 6; Contributes to cuticular wax and suberin biosynthesis. Involved in both decarbonylation and acyl-reduction wax synthesis pathways. Required for elongation of C24 fatty acids, an essential step of the cuticular wax production. Major condensing enzyme for stem wax and pollen coat lipid biosynthesis.
Ghir_A02G011270	yellow	C2	RBOHF	Respiratory burst oxidase homolog protein F; Calcium-dependent NADPH oxidase that generates superoxide. Generates reactive oxygen species (ROS) during incompatible interactions with pathogens and is important in the regulation of the hypersensitive response (HR). Involved in abscisic acid-induced stomatal closing and in UV-B and abscisic acid ROS-dependent signaling; Belongs to the RBOH (TC 5.B.1…
Ghir_A05G039490	yellow	C2	ALDH3I1	Aldehyde dehydrogenase family 3 member I1, chloroplastic; Involved in oxidative stress tolerance by detoxifying reactive aldehydes derived from lipid peroxidation. Medium- to long-chain saturated aldehydes are preferred substrates, while the short-chain aldehyde propanal is a weak substrate. Can use both NAD(+) and NADP(+), but the coenzyme preference is substrate dependent.
Ghir_A07G002060	yellow	C2	MYB7	Transcription factor MYB7; Transcription factor involved in the negative regulation of flavonol biosynthesis. Represses the early phenylpropanoid genes, phenylalanine ammonia-lyase (PAL), cinnamate 4-hydroxylase (C4H) and 4-coumarate-CoA ligase (4CL), as well as the flavonoid- specific genes, flavonoid 3'-hydroxylase (F3'H) and dihydroflavonol 4-reductase (DFR). Plays a role in seed germination i…
Ghir_A07G013740	yellow	C2	LACS1	AMP-dependent synthetase and ligase family protein; Activation of long-chain fatty acids for both synthesis of cellular lipids, and degradation via beta-oxidation. Acts in both the wax and cutin pathways. Preferentially uses palmitate, palmitoleate, linoleate and eicosenoate. Seems to have a specific activity against very long-chain fatty acid (VLCFA) class with acids longer than 24 carbons (C(24…
Ghir_A09G007580	yellow	C2	FIB	Probable plastid-lipid-associated protein 1, chloroplastic; Fibrillin precursor protein. The fibrillin preprotein, but not the mature protein interacts with ABI2. Regulated by abscisic acid response regulators. Involved in abscisic acid-mediated photoprotection; Belongs to the PAP/fibrillin family.
Ghir_A09G019200	yellow	C2	HAI1	Probable protein phosphatase 2C 78; Acts as negative regulator of abscisic acid (aba) signaling for stomatal closure in leaves, and controls water loss during leaf senescence. Activated by the NAC029/NAP transcription factor during aba signaling in senescing leaves. Functions as negative regulator of osmotic stress and aba signaling. Acts as negative regulator of response to drought.
Ghir_A11G032130	yellow	C2	AT3G05500	Rubber elongation factor protein (REF); Involved in biological_process unknown; Located in vacuole; Expressed in 24 plant structures; Expressed during 15 growth stages; Contains the following InterPro domains: Rubber elongation factor (InterPro:IPR008802); BEST Arabidopsis thaliana protein match is: Rubber elongation factor protein (REF) (TAIR:AT2G47780.1); Has 129 Blast hits to 129 proteins in 2…
Ghir_A12G017450	yellow	C5	MYB16	Transcription factor MYB16; Involved in the control of epidermal cell morphogenesis in petals. Promotes unidirectional cell expansion once outgrowth has been initiated. Coordinately with WIN1/SHN1, participates in the regulation of cuticle biosynthesis and wax accumulation in reproductive organs and trichomes. Functions in cuticle nanoridge formation in petals and stamens, and in morphogenesis of…
Ghir_A13G001840	yellow	C2	PP2CA	Protein phosphatase 2C 37; Major negative regulator of abscisic acid (aba) responses during seed germination and cold acclimation. Confers insensitivity to aba. Modulates negatively the AKT2/3 activity, which mediates K(+) transport and membrane polarization during stress situations, probably by dephosphorylation. Prevent stomata closure by inactivating the S-type anion efflux channel SLAC1 and i…
Ghir_D01G009320	yellow	C2	AT1G16310	Cation efflux family protein; Involved in sequestration of excess metal in the cytoplasm into vacuoles to maintain metal homeostasis.
Ghir_D01G019360	yellow	C2	KCS6	3-ketoacyl-CoA synthase 6; Contributes to cuticular wax and suberin biosynthesis. Involved in both decarbonylation and acyl-reduction wax synthesis pathways. Required for elongation of C24 fatty acids, an essential step of the cuticular wax production. Major condensing enzyme for stem wax and pollen coat lipid biosynthesis.
Ghir_D03G001670	yellow	C2	AAO3	Abscisic aldehyde oxidase 3; In higher plants aldehyde oxidases (AO) appear to be homo- and heterodimeric assemblies of AO subunits with probably different physiological functions. AO-delta seems to be involved in the last step of abscisic acid biosynthesis, at least in leaves and seeds. In vitro, AO-delta oxidizes abscisic aldehyde to abscisic acid (aba). In vitro, AO-delta also uses indole-3- a…
Ghir_D05G028140	yellow	C2	ABCG25	ABC transporter G family member 25; Encodes a plasma membrane localized ABC transporter involved in abscisic acid transport and responses.
Ghir_D06G002000	yellow	C2	ZFP7	Zinc finger protein 7; Acts as negative regulator of abscisic acid (aba) signaling during germination and early seedling development.
Ghir_D06G014950	yellow	C2	CIPK20	CBL-interacting serine/threonine-protein kinase 20; CIPK serine-threonine protein kinases interact with CBL proteins. Binding of a CBL protein to the regulatory NAF domain of CIPK protein lead to the activation of the kinase in a calcium- dependent manner (By similarity). Required for the abscisic acid- mediated (aba) signaling pathway involved in seed germination and growth elongation inhibition…
Ghir_D07G013980	yellow	C2	LACS1	AMP-dependent synthetase and ligase family protein; Activation of long-chain fatty acids for both synthesis of cellular lipids, and degradation via beta-oxidation. Acts in both the wax and cutin pathways. Preferentially uses palmitate, palmitoleate, linoleate and eicosenoate. Seems to have a specific activity against very long-chain fatty acid (VLCFA) class with acids longer than 24 carbons (C(24…
Ghir_D07G018460	yellow	C2	ZFP4	Zinc finger protein 4; Acts as negative regulator of abscisic acid (aba) signaling during germination and early seedling development.
Ghir_D07G021480	yellow	C2	AT3G25280	Major facilitator superfamily protein; Involved in abscisic acid transport.
Ghir_D08G014410	yellow	C2	MAKR6	Probable membrane-associated kinase regulator 6; May be involved in abscisic acid signaling by acting as a kinase regulator.
Ghir_D09G007370	yellow	C2	FIB	Probable plastid-lipid-associated protein 1, chloroplastic; Fibrillin precursor protein. The fibrillin preprotein, but not the mature protein interacts with ABI2. Regulated by abscisic acid response regulators. Involved in abscisic acid-mediated photoprotection; Belongs to the PAP/fibrillin family.
Ghir_D10G003560	yellow	C2	CHLI1	P-loop containing nucleoside triphosphate hydrolases superfamily protein; Involved in chlorophyll biosynthesis. Catalyzes the insertion of magnesium ion into protoporphyrin IX to yield Mg- protoporphyrin IX. The magnesium-chelatase is a complex of three subunits, CHLI, CHLD and CHLH. The reaction takes place in two steps, with an ATP-dependent activation followed by an ATP- dependent chelation st…
Ghir_D11G005090	yellow	C2	SNRK2.3	Sucrose nonfermenting 1(SNF1)-related protein kinase 2.3; Together with SRK2D, key component and activator of the abscisic acid (aba) signaling pathway that regulates numerous aba responses, such as seed germination, Pro accumulation, root growth inhibition, dormancy and seedling growth, and, to a lesser extent, stomatal closure; Belongs to the protein kinase superfamily. Ser/Thr protein kinase f…
Ghir_D11G032630	yellow	C2	AT3G05500	Rubber elongation factor protein (REF); Involved in biological_process unknown; Located in vacuole; Expressed in 24 plant structures; Expressed during 15 growth stages; Contains the following InterPro domains: Rubber elongation factor (InterPro:IPR008802); BEST Arabidopsis thaliana protein match is: Rubber elongation factor protein (REF) (TAIR:AT2G47780.1); Has 129 Blast hits to 129 proteins in 2…
Ghir_D12G018800	yellow	C2	HB6	Homeobox-leucine zipper protein ATHB-6; Transcription activator that may act as growth regulators in response to water deficit. Interacts with the core sequence 5'-CAATTATTA-3' of promoters in response to aba and in an ABI1-dependent manner. Involved in the negative regulation of the aba signaling pathway; Belongs to the HD-ZIP homeobox family. Class I subfamily.
Ghir_D12G021400	yellow	C2	CYP707A3	Cytochrome P450, family 707, subfamily A, polypeptide 3; Encodes a protein with aba 8'-hydroxylase activity; involved in aba catabolism. Mutant analyses show that disruption in the gene results in more drought tolerance whereas overexpression results in increased transpiration rate and reduced drought tolerance. Gene involved in postgermination growth. Plant P450 CYP707A3, aba 8'-hydroxylase, bin…
Ghir_D13G004890	yellow	C2	FAAH	Fatty acid amide hydrolase; Degrades bioactive fatty acid amides to their corresponding acids, thereby serving to terminate the signaling functions of these molecules. Converts N-actylethanolamine (NAE) to ethanolamine. Can also use oleamide or 2-arachidonylglycerol as substrates, but not indole-3-acetamide, 1-naphtalene-acetamide, nicotinic acid amide or L-asparagine. Might be involved in abscis…
