# Supplementary material for: Deficiencies in the formation and regulation of anther cuticle and tryphine contribute to male sterility in cotton PGMS line
Source: BMC Genomics. 2020 Nov 23;21:825. doi: 10.1186/s12864-020-07250-1 (PMC7685665; doi:10.1186/s12864-020-07250-1)
Supplement: Supplementary file 11 — Additional file 11: Table S7. Information of the primers used in qRT-PCR. [file 12864_2020_7250_MOESM11_ESM.xlsx]

## Sheet: Sheet1
Table S7 Information of the primers used in qRT-PCR
Unigene ID	Gene_name	Forward primer (5'-3')	Reverse primer (5'-3')
Ghir_A01G008890	AT1G16310	TGAGTACCTGGGCCAGAACAGT	TGCCCTTACTGTGTCAATGTGTTGT
Ghir_A04G015210	LTPG1	CGCCGTCGAAGGAGTGTTGTAA	AGCCGACGGTAACTGAAACAGC
Ghir_A05G039490	ALDH3I1	GGACAAGCTTGCATCGGTGTTG	GCATGATCATCGAGTCCTCGGG
Ghir_A07G002060	MYB7	TGGAAGGTTACCGGGTCGTACA	GACCTTGCTGCTGGACCTAGTG
Ghir_A08G002080	CAS1	TGTGGAAGCTGAAAATCGCGGA	CTCCCAAATCTGTCTCCCGACG
Ghir_A10G013310	PDS3	CTTGGCATTAATGACCGGCTGC	GCCCTGCTTTCTCATCCAGTCT
Ghir_A12G017450	MYB16	ACTCCACGCCCTTCTTGGAAAC	AGGGTCGATCCCTATCGTCGTC
Ghir_A13G016310	CYP97A3	GCTGATGGTGAGATATGGCGCA	TCGGTAGCCAGCCCAAATAAGC
Ghir_A13G024180	MYB48	ACTTATTTGGGGACCGGCGATG	TCTCGACCACCTATTGCCCCAT
Ghir_D01G004830	HEME1	GAAGCTTTCCGCCCTGATGGAG	CCTCAGAGCAAATCGGGGACTG
Ghir_D01G009320	AT1G16310	TGAGAGGATGGCAGTTCATGCG	CGGGCTGCATTCGTTTCTTTCC
Ghir_D01G019360	KCS6	TCCAACCATGGAGGCTGCTAGA	TGGCGTAGGAGAAAACAGACTGC
Ghir_D03G001670	AAO3	AATTCTGGTGGCAAAGGTGATGG	CTCCATGCAGACAGTTTCTCGGA
Ghir_D04G019930	LTPG1	TTGGCCTTGATGGTGGTTTCCG	CCCGCCACTGAATTACAGCACT
Ghir_D05G028140	ABCG25	GGCAGGAACAGCAACAGAGTCA	TGAGGAAACGCGAATACCGCAT
Ghir_D07G001320	LUT2	TCGACGTTTGCTCCATGACGAG	AACATGCTCGTATTCGCAGGCT
Ghir_D07G012910	NPC2	TCTTTGATCGGTGGTTCGCCTC	AGCTTCCCTTCTTGCGCATGTT
Ghir_D07G013980	LACS1	CCTCTCAGAGCTCAAATCCACAGC	CCGGGCTTCCAAAATCACTCCT
Ghir_D07G018460	ZFP4	GTTGTGGCCTGGTAGTTTCCGT	ACTGTCTTCCAGGTCCACTGGT
Ghir_D08G014410	MAKR6	GTGCCATAAGCTAGGGTGCTCG	AACTGCTGTGGAGAAGCCTGTG
Ghir_D09G008040	FAB1	GTGTTGTTGTGACGGGGATCGG	AACTTCATCGGAAATCCCGCCG
Ghir_D09G017510	DXR	AGTTGGGATGGCCAGATATGCG	GAACTCCTGTCATCGTGCCTCC
Ghir_A03G014630	KCR1	TCGTGGCCACCAAAATGACGAA	CTCATCATGGCCAACCCATCGT
Ghir_A05G040550	FLS1	GCCTCCAGGGGAATTTGTCGTT	TTGCAGGTTGTTCATCCTCGGG
Ghir_A05G042050	UGT78D2	GGCTGATATCGCGGATGAGCTT	GCGTGACAGTGACACTCCCATT
Ghir_A07G019670	CYP97B3	AGCAGACAGGAAGCCGATGTTG	GAATCGACCTCCGCTTGAGCTT
Ghir_D04G000880	UGT78D2	GGGAAATCCTCACGAGCCAGTC	TCGACATGAACGAAGAGTGCCC
Ghir_D05G019650	DFR	GCGACCCTGACAACTCGAAGAA	GACTCGAAGTCCATAGGCGTGG
Ghir_D10G015380	TT4	GGATTGCTCATCCAGGTGGTCC	GGCTCGTAGCTTCTCTGGCTTC
Ghir_D11G010840	AT3G61950	AACATCACCACTTCGCGAGCAT	TGCTGCTGCTATTTCATCCGCT
Ghir_D10G003560	CHLI1	TGAACAGGCTCAGAAGGTTGCC	GTTGTGGACTTCCCAGTTCCCC
Ghir_D11G032630	AT3G05500	TTGAGCGAGTGGTTGTTAGCGT	GTACTGAAATCGCCAAGCGTGC
Ghir_D12G007630	ABCD1	ACAACATCGCCCTCTGTGAACC	CTGCAAGTAGTTGAGCCCCCTG
Ghir_D13G017030	CYP97A3	GCTGGCATCAGGGGATGATGTT	AAGGTCCATGTCAAAAGGGCGG
